# Supplementary material for: A 2-million-year-old ecosystem in Greenland uncovered by environmental DNA
Source: Nature. 2022 Dec 7;612(7939):283–91. doi: 10.1038/s41586-022-05453-y (PMC9729109; doi:10.1038/s41586-022-05453-y)
Supplement: Supplementary file 3 — This file contains tables with the DNA sequence metadata and sample-geological unit information, the comparisons between DNA, macrofossils, phylogenetic placements, additional references added for the genomic databases, the digital droplet PCR results, and the tables used for plotting the taxonomic profiles (both raw counts and the percentages). [file 41586_2022_5453_MOESM3_ESM.xlsx]

## Sheet: Sheet_1 - DNA metadata
Collapsed reads filename	Method	Sample/Blank	Extraction batch	Library batch	Sequencing no	Extraction ID	Library ID	Index PCR no	Platform	Location ID	Sample ID	Sample registration ID	Locality Site info	Collector	Sample No	Locality	Member/unit	m a.s.l.	Sediment	Level	SiteID_Unit_masl_LayerID	SiteID_Unit_masl_LayerID_SampleID_ExtractID_LibraryID	Long	Lat	Sample Year	Condition	filename	Collapsed read files path (>29Bp and Q > 29, only collapsed reads)	Raw untrimmed read count mate1	Raw untrimmed read count mate2	Read count collapsed files	Read count rmdup files	Percent collapsed reads	Percent left after QC, >29Bp, and duplicate removal	Raw data mate1	Raw data mate2	filename
EC-Ext-14-Lib-14-Index1.col.fq	Shotgun	Blank	1	1	3	Ext-14	Lib-14	iPCR1	NovaSeq6000	NA	NA	NA	NA	NA	NA	NA	NA	NA	NA	NA	NA_NA_NA_NA	NA_NA_NA_NA_NA_Ext-14_Lib-14	NA	NA	NA	NA	EC-Ext-14-Lib-14-Index1.col.fq	/willerslev/scratch/mwp/KapKBH/fqs/EC-Ext-14-Lib-14-Index1.col.fq	87175930	87175930	78327880	3745160	89.8504	4.78139	/willerslev/scratch/mwp/KapKBH/EC-Ext-14-Lib-14-Index1-2JRLN-TTGGACTC-GGAAGCAG-191113.R1.fq.gz	/willerslev/scratch/mwp/KapKBH/EC-Ext-14-Lib-14-Index1-2JRLN-TTGGACTC-GGAAGCAG-191113.R2.fq.gz	EC-Ext-14-Lib-14-Index1.col.fq
EC-Ext-15-Lib-15-Index1.col.fq	Shotgun	Blank	1	1	3	Ext-15	Lib-15	iPCR1	NovaSeq6000	NA	NA	NA	NA	NA	NA	NA	NA	NA	NA	NA	NA_NA_NA_NA	NA_NA_NA_NA_NA_Ext-15_Lib-15	NA	NA	NA	NA	EC-Ext-15-Lib-15-Index1.col.fq	/willerslev/scratch/mwp/KapKBH/fqs/EC-Ext-15-Lib-15-Index1.col.fq	90547119	90547119	81340629	3816281	89.8324	4.69173	/willerslev/scratch/mwp/KapKBH/EC-Ext-15-Lib-15-Index1-2JRLN-GGCTTAAG-TCGTGACC-191113.R1.fq.gz	/willerslev/scratch/mwp/KapKBH/EC-Ext-15-Lib-15-Index1-2JRLN-GGCTTAAG-TCGTGACC-191113.R2.fq.gz	EC-Ext-15-Lib-15-Index1.col.fq
EC-Ext-30-Lib-30-Index1.col.fq	Shotgun	Blank	2	2	3	Ext-30	Lib-30	iPCR1	NovaSeq6000	NA	NA	NA	NA	NA	NA	NA	NA	NA	NA	NA	NA_NA_NA_NA	NA_NA_NA_NA_NA_Ext-30_Lib-30	NA	NA	NA	NA	EC-Ext-30-Lib-30-Index1.col.fq	/willerslev/scratch/mwp/KapKBH/fqs/EC-Ext-30-Lib-30-Index1.col.fq	18338827	18338827	15777496	692516	86.0333	4.38926	/willerslev/scratch/mwp/KapKBH/EC-Ext-30-Lib-30-Index1-2JRLN-TTACAGGA-TGACAAGC-191113.R1.fq.gz	/willerslev/scratch/mwp/KapKBH/EC-Ext-30-Lib-30-Index1-2JRLN-TTACAGGA-TGACAAGC-191113.R2.fq.gz	EC-Ext-30-Lib-30-Index1.col.fq
EC-Ext-31-Lib-31-Index1.col.fq	Shotgun	Blank	2	2	3	Ext-31	Lib-31	iPCR1	NovaSeq6000	NA	NA	NA	NA	NA	NA	NA	NA	NA	NA	NA	NA_NA_NA_NA	NA_NA_NA_NA_NA_Ext-31_Lib-31	NA	NA	NA	NA	EC-Ext-31-Lib-31-Index1.col.fq	/willerslev/scratch/mwp/KapKBH/fqs/EC-Ext-31-Lib-31-Index1.col.fq	3012978	3012978	2589801	394080	85.9549	15.2166	/willerslev/scratch/mwp/KapKBH/EC-Ext-31-Lib-31-Index1-2JRLN-GGCATTCT-CTAGCTTG-191113.R1.fq.gz	/willerslev/scratch/mwp/KapKBH/EC-Ext-31-Lib-31-Index1-2JRLN-GGCATTCT-CTAGCTTG-191113.R2.fq.gz	EC-Ext-31-Lib-31-Index1.col.fq
EC-Ext-45-Lib-45-Index1.col.fq	Shotgun	Blank	3	3	3	Ext-45	Lib-45	iPCR1	NovaSeq6000	NA	NA	NA	NA	NA	NA	NA	NA	NA	NA	NA	NA_NA_NA_NA	NA_NA_NA_NA_NA_Ext-45_Lib-45	NA	NA	NA	NA	EC-Ext-45-Lib-45-Index1.col.fq	/willerslev/scratch/mwp/KapKBH/fqs/EC-Ext-45-Lib-45-Index1.col.fq	278983317	278983317	240308604	3706663	86.1373	1.54246	/willerslev/scratch/mwp/KapKBH/EC-Ext-45-Lib-45-Index1-9IALO-ATGGCATG-AAGGTACC-191113.R1.fq.gz	/willerslev/scratch/mwp/KapKBH/EC-Ext-45-Lib-45-Index1-9IALO-ATGGCATG-AAGGTACC-191113.R2.fq.gz	EC-Ext-45-Lib-45-Index1.col.fq
EC-Ext-62-Lib-62-Index1.col.fq	Shotgun	Blank	4	4	3	Ext-62	Lib-62	iPCR1	NovaSeq6000	NA	NA	NA	NA	NA	NA	NA	NA	NA	NA	NA	NA_NA_NA_NA	NA_NA_NA_NA_NA_Ext-62_Lib-62	NA	NA	NA	NA	EC-Ext-62-Lib-62-Index1.col.fq	/willerslev/scratch/mwp/KapKBH/fqs/EC-Ext-62-Lib-62-Index1.col.fq	41856977	41856977	38083135	9219195	90.984	24.2081	/willerslev/scratch/mwp/KapKBH/EC-Ext-62-Lib-62-Index1-9IALO-CAAGCTAG-ACATAGCG-191113.R1.fq.gz	/willerslev/scratch/mwp/KapKBH/EC-Ext-62-Lib-62-Index1-9IALO-CAAGCTAG-ACATAGCG-191113.R2.fq.gz	EC-Ext-62-Lib-62-Index1.col.fq
EC-Ext-63-Lib-63-Index2.col.fq	Shotgun	Blank	4	4	3	Ext-63	Lib-63	iPCR2	NovaSeq6000	NA	NA	NA	NA	NA	NA	NA	NA	NA	NA	NA	NA_NA_NA_NA	NA_NA_NA_NA_NA_Ext-63_Lib-63	NA	NA	NA	NA	EC-Ext-63-Lib-63-Index2.col.fq	/willerslev/scratch/mwp/KapKBH/fqs/EC-Ext-63-Lib-63-Index2.col.fq	29622	29622	27186	20632	91.7764	75.892	/willerslev/scratch/mwp/KapKBH/EC-Ext-63-Lib-63-Index2-9IALO-GATTCTGC-GACGAGAG-191113.R1.fq.gz	/willerslev/scratch/mwp/KapKBH/EC-Ext-63-Lib-63-Index2-9IALO-GATTCTGC-GACGAGAG-191113.R2.fq.gz	EC-Ext-63-Lib-63-Index2.col.fq
EC-Ext-A15-Lib15A-Index1.fq	Shotgun	Blank	0	0	2	Ext-A15	Lib15A	iPCR1	HiSeq4000	NA	NA	NA	NA	NA	NA	NA	NA	NA	NA	NA	NA_NA_NA_NA	NA_NA_NA_NA_NA_Ext-A15_Lib15A	NA	NA	NA	NA	EC-Ext-A15-Lib15A-Index1.fq	/willerslev/scratch/mwp/KapKBH/fqs/EC-Ext-A15-Lib15A-Index1.fq	28533759	28533759	18279166	3801382	64.0615	20.7963	/willerslev/users-shared/science-snm-willerslev-npl206/KapKBH/2data/ESW_D7KD_KapK_15_S11_L006_R1_001.fastq.gz	/willerslev/users-shared/science-snm-willerslev-npl206/KapKBH/2data/ESW_D7KD_KapK_15_S11_L006_R2_001.fastq.gz	EC-Ext-A15-Lib15A-Index1.fq
EC-Ext-A27-Lib27A-Index1.fq	Shotgun	Blank	0	0	2	Ext-A27	Lib27A	iPCR1	HiSeq4000	NA	NA	NA	NA	NA	NA	NA	NA	NA	NA	NA	NA_NA_NA_NA	NA_NA_NA_NA_NA_Ext-A27_Lib27A	NA	NA	NA	NA	EC-Ext-A27-Lib27A-Index1.fq	/willerslev/scratch/mwp/KapKBH/fqs/EC-Ext-A27-Lib27A-Index1.fq	19361558	19361558	5331268	492856	27.5353	9.24463	/willerslev/users-shared/science-snm-willerslev-npl206/KapKBH/2data/ESW_FA7Q_KapK_27_S17_L008_R1_001.fastq.gz	/willerslev/users-shared/science-snm-willerslev-npl206/KapKBH/2data/ESW_FA7Q_KapK_27_S17_L008_R2_001.fastq.gz	EC-Ext-A27-Lib27A-Index1.fq
KapK-12-1-24-Ext-1-Lib-1-Index2.col.fq	Shotgun	Sample	1	1	3	Ext-1	Lib-1	iPCR2	NovaSeq6000	KapK-12-1	KapK-12-1-24	CGG_3_003523	Locality 119	Astrid Schmidt, Svend Funder, Eske Willerslev	2024-01-12	119	B3	116	organic rich layers	L0	119_B3_116_L0	119_B3_116_L0_KapK-12-1-24_Ext-1_Lib-1	-21.5591	82.496	2012	Permafrost	KapK-12-1-24-Ext-1-Lib-1-Index2.col.fq	/willerslev/scratch/mwp/KapKBH/fqs/KapK-12-1-24-Ext-1-Lib-1-Index2.col.fq	391975788	391975788	311832838	111204871	79.5541	35.6617	/willerslev/scratch/mwp/KapKBH/KapK-12-1-24-Ext-1-Lib-1-Index2-2JRLN-CCGCGGTT-AGCGCTAG-191113.R1.fq.gz	/willerslev/scratch/mwp/KapKBH/KapK-12-1-24-Ext-1-Lib-1-Index2-2JRLN-CCGCGGTT-AGCGCTAG-191113.R2.fq.gz	KapK-12-1-24-Ext-1-Lib-1-Index2.col.fq
KapK-12-1-25-Ext-2-Lib-2-Index1.col.fq	Shotgun	Sample	1	1	3	Ext-2	Lib-2	iPCR1	NovaSeq6000	KapK-12-1	KapK-12-1-25	CGG_3_003524	Locality 119	Astrid Schmidt, Svend Funder, Eske Willerslev	2025-01-12	119	B3	116	organic rich layers	L0	119_B3_116_L0	119_B3_116_L0_KapK-12-1-25_Ext-2_Lib-2	-21.5591	82.496	2012	Permafrost	KapK-12-1-25-Ext-2-Lib-2-Index1.col.fq	/willerslev/scratch/mwp/KapKBH/fqs/KapK-12-1-25-Ext-2-Lib-2-Index1.col.fq	1049903496	1049903496	191034961	48238851	18.1955	25.2513	/willerslev/scratch/mwp/KapKBH/KapK-12-1-25-Ext-2-Lib-2-Index1-2JRLN-TTATAACC-GATATCGA-191113.R1.fq.gz	/willerslev/scratch/mwp/KapKBH/KapK-12-1-25-Ext-2-Lib-2-Index1-2JRLN-TTATAACC-GATATCGA-191113.R2.fq.gz	KapK-12-1-25-Ext-2-Lib-2-Index1.col.fq
KapK-12-1-27-Ext-4-Lib-4-Index2.col.fq	Shotgun	Sample	1	1	3	Ext-4	Lib-4	iPCR2	NovaSeq6000	KapK-12-1	KapK-12-1-27	CGG_3_003526	Locality 119	Astrid Schmidt, Svend Funder, Eske Willerslev	2027-01-12	119	B3	116	organic rich layers	L0	119_B3_116_L0	119_B3_116_L0_KapK-12-1-27_Ext-4_Lib-4	-21.5591	82.496	2012	Permafrost	KapK-12-1-27-Ext-4-Lib-4-Index2.col.fq	/willerslev/scratch/mwp/KapKBH/fqs/KapK-12-1-27-Ext-4-Lib-4-Index2.col.fq	776427835	776427835	515667669	147141545	66.4154	28.5342	/willerslev/scratch/mwp/KapKBH/KapK-12-1-27-Ext-4-Lib-4-Index2-2JRLN-AAGTCCAA-TATGAGTA-191113.R1.fq.gz	/willerslev/scratch/mwp/KapKBH/KapK-12-1-27-Ext-4-Lib-4-Index2-2JRLN-AAGTCCAA-TATGAGTA-191113.R2.fq.gz	KapK-12-1-27-Ext-4-Lib-4-Index2.col.fq
KapK-12-1-29-Ext-6-Lib-6-Index2.col.fq	Shotgun	Sample	1	1	3	Ext-6	Lib-6	iPCR2	NovaSeq6000	KapK-12-1	KapK-12-1-29	CGG_3_003528	Locality 119	Astrid Schmidt, Svend Funder, Eske Willerslev	2029-01-12	119	B3	116	organic rich layers	L0	119_B3_116_L0	119_B3_116_L0_KapK-12-1-29_Ext-6_Lib-6	-21.5591	82.496	2012	Permafrost	KapK-12-1-29-Ext-6-Lib-6-Index2.col.fq	/willerslev/scratch/mwp/KapKBH/fqs/KapK-12-1-29-Ext-6-Lib-6-Index2.col.fq	313852560	313852560	198590395	68160284	63.2751	34.322	/willerslev/scratch/mwp/KapKBH/KapK-12-1-29-Ext-6-Lib-6-Index2-2JRLN-GCTTGTCA-GAACATAC-191113.R1.fq.gz	/willerslev/scratch/mwp/KapKBH/KapK-12-1-29-Ext-6-Lib-6-Index2-2JRLN-GCTTGTCA-GAACATAC-191113.R2.fq.gz	KapK-12-1-29-Ext-6-Lib-6-Index2.col.fq
KapK-12-1-31-Ext-8-Lib-8-Index2.col.fq	Shotgun	Sample	1	1	3	Ext-8	Lib-8	iPCR2	NovaSeq6000	KapK-12-1	KapK-12-1-31	CGG_3_003530	Locality 12-07-16-05	Astrid Schmidt, Svend Funder, Eske Willerslev	1931-01-12	69	B2	97	organic rich layers	L0	69_B2_97_L0	69_B2_97_L0_KapK-12-1-31_Ext-8_Lib-8	-21.6061	82.4942	2012	Permafrost	KapK-12-1-31-Ext-8-Lib-8-Index2.col.fq	/willerslev/scratch/mwp/KapKBH/fqs/KapK-12-1-31-Ext-8-Lib-8-Index2.col.fq	259122059	259122059	164369171	70443277	63.4331	42.8567	/willerslev/scratch/mwp/KapKBH/KapK-12-1-31-Ext-8-Lib-8-Index2-2JRLN-TGGATCGA-GTGCGATA-191113.R1.fq.gz	/willerslev/scratch/mwp/KapKBH/KapK-12-1-31-Ext-8-Lib-8-Index2-2JRLN-TGGATCGA-GTGCGATA-191113.R2.fq.gz	KapK-12-1-31-Ext-8-Lib-8-Index2.col.fq
KapK-12-1-33-Ext-10-Lib-10-Index2.col.fq	Shotgun	Sample	1	1	3	Ext-10	Lib-10	iPCR2	NovaSeq6000	KapK-12-1	KapK-12-1-33	CGG_3_003532	Locality 12-07-16-05	Astrid Schmidt, Svend Funder, Eske Willerslev	1933-01-12	69	B2	97	organic rich layers	L0	69_B2_97_L0	69_B2_97_L0_KapK-12-1-33_Ext-10_Lib-10	-21.6061	82.4942	2012	Permafrost	KapK-12-1-33-Ext-10-Lib-10-Index2.col.fq	/willerslev/scratch/mwp/KapKBH/fqs/KapK-12-1-33-Ext-10-Lib-10-Index2.col.fq	482476011	482476011	320573748	111885812	66.4435	34.9017	/willerslev/scratch/mwp/KapKBH/KapK-12-1-33-Ext-10-Lib-10-Index2-2JRLN-GACCTGAA-TTGGTGAG-191113.R1.fq.gz	/willerslev/scratch/mwp/KapKBH/KapK-12-1-33-Ext-10-Lib-10-Index2-2JRLN-GACCTGAA-TTGGTGAG-191113.R2.fq.gz	KapK-12-1-33-Ext-10-Lib-10-Index2.col.fq
KapK-12-1-34-Ext-11-Lib-11-Index2.col.fq	Shotgun	Sample	1	1	3	Ext-11	Lib-11	iPCR2	NovaSeq6000	KapK-12-1	KapK-12-1-34	CGG_3_003533	Locality 12-07-16-05	Astrid Schmidt, Svend Funder, Eske Willerslev	1934-01-12	69	B2	100	organic rich layers	L0	69_B2_100_L0	69_B2_100_L0_KapK-12-1-34_Ext-11_Lib-11	-21.6061	82.4942	2012	Permafrost	KapK-12-1-34-Ext-11-Lib-11-Index2.col.fq	/willerslev/scratch/mwp/KapKBH/fqs/KapK-12-1-34-Ext-11-Lib-11-Index2.col.fq	577858227	577858227	380051107	196049012	65.7689	51.5849	/willerslev/scratch/mwp/KapKBH/KapK-12-1-34-Ext-11-Lib-11-Index2-2JRLN-TCTCTACT-CGCGGTTC-191113.R1.fq.gz	/willerslev/scratch/mwp/KapKBH/KapK-12-1-34-Ext-11-Lib-11-Index2-2JRLN-TCTCTACT-CGCGGTTC-191113.R2.fq.gz	KapK-12-1-34-Ext-11-Lib-11-Index2.col.fq
KapK-12-1-35-Ext-12-Lib-12-Index2.col.fq	Shotgun	Sample	1	1	3	Ext-12	Lib-12	iPCR2	NovaSeq6000	KapK-12-1	KapK-12-1-35	CGG_3_003534	Locality 12-07-16-05	Astrid Schmidt, Svend Funder, Eske Willerslev	1935-01-12	69	B2	100	organic rich layers	L0	69_B2_100_L0	69_B2_100_L0_KapK-12-1-35_Ext-12_Lib-12	-21.6061	82.4942	2012	Permafrost	KapK-12-1-35-Ext-12-Lib-12-Index2.col.fq	/willerslev/scratch/mwp/KapKBH/fqs/KapK-12-1-35-Ext-12-Lib-12-Index2.col.fq	454834070	454834070	339984082	157663180	74.749	46.3737	/willerslev/scratch/mwp/KapKBH/KapK-12-1-35-Ext-12-Lib-12-Index2-2JRLN-CTCTCGTC-TATAACCT-191113.R1.fq.gz	/willerslev/scratch/mwp/KapKBH/KapK-12-1-35-Ext-12-Lib-12-Index2-2JRLN-CTCTCGTC-TATAACCT-191113.R2.fq.gz	KapK-12-1-35-Ext-12-Lib-12-Index2.col.fq
KapK-12-1-36-Ext-13-Lib-13-Index2.col.fq	Shotgun	Sample	1	1	3	Ext-13	Lib-13	iPCR2	NovaSeq6000	KapK-12-1	KapK-12-1-36	CGG_3_003535	Locality 12-07-16-05	Astrid Schmidt, Svend Funder, Eske Willerslev	1936-01-12	69	B2	100	organic rich layers	L0	69_B2_100_L0	69_B2_100_L0_KapK-12-1-36_Ext-13_Lib-13	-21.6061	82.4942	2012	Permafrost	KapK-12-1-36-Ext-13-Lib-13-Index2.col.fq	/willerslev/scratch/mwp/KapKBH/fqs/KapK-12-1-36-Ext-13-Lib-13-Index2.col.fq	491933231	491933231	385704155	136151605	78.4058	35.2995	/willerslev/scratch/mwp/KapKBH/KapK-12-1-36-Ext-13-Lib-13-Index2-2JRLN-CCAAGTCT-AAGGATGA-191113.R1.fq.gz	/willerslev/scratch/mwp/KapKBH/KapK-12-1-36-Ext-13-Lib-13-Index2-2JRLN-CCAAGTCT-AAGGATGA-191113.R2.fq.gz	KapK-12-1-36-Ext-13-Lib-13-Index2.col.fq
KapK-12-1-37-Ext-17-Lib-17-Index1.col.fq	Shotgun	Sample	2	2	3	Ext-17	Lib-17	iPCR1	NovaSeq6000	KapK-12-1	KapK-12-1-37	CGG_3_003536	Locality 12-07-16-05	Astrid Schmidt, Svend Funder, Eske Willerslev	1937-01-12	69	B2	103	organic rich layers	L0	69_B2_103_L0	69_B2_103_L0_KapK-12-1-37_Ext-17_Lib-17	-21.6061	82.4942	2012	Permafrost	KapK-12-1-37-Ext-17-Lib-17-Index1.col.fq	/willerslev/scratch/mwp/KapKBH/fqs/KapK-12-1-37-Ext-17-Lib-17-Index1.col.fq	217486400	217486400	153585837	23305916	70.6186	15.1745	/willerslev/scratch/mwp/KapKBH/KapK-12-1-37-Ext-17-Lib-17-Index1-2JRLN-TAATACAG-ATATTCAC-191113.R1.fq.gz	/willerslev/scratch/mwp/KapKBH/KapK-12-1-37-Ext-17-Lib-17-Index1-2JRLN-TAATACAG-ATATTCAC-191113.R2.fq.gz	KapK-12-1-37-Ext-17-Lib-17-Index1.col.fq
KapK-12-1-38-Ext-18-Lib-18-Index1.col.fq	Shotgun	Sample	2	2	3	Ext-18	Lib-18	iPCR1	NovaSeq6000	KapK-12-1	KapK-12-1-38	CGG_3_003537	Locality 12-07-16-05	Astrid Schmidt, Svend Funder, Eske Willerslev	1938-01-12	69	B2	103	organic rich layers	L0	69_B2_103_L0	69_B2_103_L0_KapK-12-1-38_Ext-18_Lib-18	-21.6061	82.4942	2012	Permafrost	KapK-12-1-38-Ext-18-Lib-18-Index1.col.fq	/willerslev/scratch/mwp/KapKBH/fqs/KapK-12-1-38-Ext-18-Lib-18-Index1.col.fq	589440951	589440951	303309957	4939504	51.4572	1.62853	/willerslev/scratch/mwp/KapKBH/KapK-12-1-38-Ext-18-Lib-18-Index1-2JRLN-ACCTTGGC-GGCCTCAT-191113.R1.fq.gz	/willerslev/scratch/mwp/KapKBH/KapK-12-1-38-Ext-18-Lib-18-Index1-2JRLN-ACCTTGGC-GGCCTCAT-191113.R2.fq.gz	KapK-12-1-38-Ext-18-Lib-18-Index1.col.fq
KapK-12-1-39-Ext-19-Lib-19-Index1.col.fq	Shotgun	Sample	2	2	3	Ext-19	Lib-19	iPCR1	NovaSeq6000	KapK-12-1	KapK-12-1-39	CGG_3_003538	Locality 12-07-16-05	Astrid Schmidt, Svend Funder, Eske Willerslev	1939-01-12	69	B2	103	organic rich layers	L0	69_B2_103_L0	69_B2_103_L0_KapK-12-1-39_Ext-19_Lib-19	-21.6061	82.4942	2012	Permafrost	KapK-12-1-39-Ext-19-Lib-19-Index1.col.fq	/willerslev/scratch/mwp/KapKBH/fqs/KapK-12-1-39-Ext-19-Lib-19-Index1.col.fq	138428070	138428070	88188764	5146709	63.7073	5.83601	/willerslev/scratch/mwp/KapKBH/KapK-12-1-39-Ext-19-Lib-19-Index1-2JRLN-ATGTAAGT-ACTCTATG-191113.R1.fq.gz	/willerslev/scratch/mwp/KapKBH/KapK-12-1-39-Ext-19-Lib-19-Index1-2JRLN-ATGTAAGT-ACTCTATG-191113.R2.fq.gz	KapK-12-1-39-Ext-19-Lib-19-Index1.col.fq
KapK-12-1-41-Ext-20-Lib-20-Index1.col.fq	Shotgun	Sample	2	2	3	Ext-20	Lib-20	iPCR1	NovaSeq6000	KapK-12-1	KapK-12-1-41	CGG_3_003539	Locality 12-07-20-04	Astrid Schmidt, Svend Funder, Eske Willerslev	1941-01-12	119	B3	116	organic rich layers	L1	119_B3_116_L1	119_B3_116_L1_KapK-12-1-41_Ext-20_Lib-20	-21.5591	82.496	2012	Permafrost	KapK-12-1-41-Ext-20-Lib-20-Index1.col.fq	/willerslev/scratch/mwp/KapKBH/fqs/KapK-12-1-41-Ext-20-Lib-20-Index1.col.fq	129907508	129907508	81392508	20512288	62.6542	25.2017	/willerslev/scratch/mwp/KapKBH/KapK-12-1-41-Ext-20-Lib-20-Index1-2JRLN-GCACGGAC-GTCTCGCA-191113.R1.fq.gz	/willerslev/scratch/mwp/KapKBH/KapK-12-1-41-Ext-20-Lib-20-Index1-2JRLN-GCACGGAC-GTCTCGCA-191113.R2.fq.gz	KapK-12-1-41-Ext-20-Lib-20-Index1.col.fq
KapK-12-1-42-Ext-21-Lib-21-Index1.col.fq	Shotgun	Sample	2	2	3	Ext-21	Lib-21	iPCR1	NovaSeq6000	KapK-12-1	KapK-12-1-42	CGG_3_003540	Locality 12-07-20-04	Astrid Schmidt, Svend Funder, Eske Willerslev	1942-01-12	119	B3	116	organic rich layers	L1	119_B3_116_L1	119_B3_116_L1_KapK-12-1-42_Ext-21_Lib-21	-21.5591	82.496	2012	Permafrost	KapK-12-1-42-Ext-21-Lib-21-Index1.col.fq	/willerslev/scratch/mwp/KapKBH/fqs/KapK-12-1-42-Ext-21-Lib-21-Index1.col.fq	322719648	322719648	187612370	37415210	58.1348	19.9428	/willerslev/scratch/mwp/KapKBH/KapK-12-1-42-Ext-21-Lib-21-Index1-2JRLN-GGTACCTT-AAGACGTC-191113.R1.fq.gz	/willerslev/scratch/mwp/KapKBH/KapK-12-1-42-Ext-21-Lib-21-Index1-2JRLN-GGTACCTT-AAGACGTC-191113.R2.fq.gz	KapK-12-1-42-Ext-21-Lib-21-Index1.col.fq
KapK-12-1-43-Ext-22-Lib-22-Index1.col.fq	Shotgun	Sample	2	2	3	Ext-22	Lib-22	iPCR1	NovaSeq6000	KapK-12-1	KapK-12-1-43	CGG_3_003541	Locality 12-07-20-04	Astrid Schmidt, Svend Funder, Eske Willerslev	1943-01-12	119	B3	116	organic rich layers	L1	119_B3_116_L1	119_B3_116_L1_KapK-12-1-43_Ext-22_Lib-22	-21.5591	82.496	2012	Permafrost	KapK-12-1-43-Ext-22-Lib-22-Index1.col.fq	/willerslev/scratch/mwp/KapKBH/fqs/KapK-12-1-43-Ext-22-Lib-22-Index1.col.fq	123400026	123400026	66468790	15362744	53.8645	23.1127	/willerslev/scratch/mwp/KapKBH/KapK-12-1-43-Ext-22-Lib-22-Index1-2JRLN-AACGTTCC-GGAGTACT-191113.R1.fq.gz	/willerslev/scratch/mwp/KapKBH/KapK-12-1-43-Ext-22-Lib-22-Index1-2JRLN-AACGTTCC-GGAGTACT-191113.R2.fq.gz	KapK-12-1-43-Ext-22-Lib-22-Index1.col.fq
KapK-12-1-44-Ext-23-Lib-23-Index1.col.fq	Shotgun	Sample	2	2	3	Ext-23	Lib-23	iPCR1	NovaSeq6000	KapK-12-1	KapK-12-1-44	CGG_3_003542	Locality 12-07-20-04	Astrid Schmidt, Svend Funder, Eske Willerslev	1944-01-12	119	B3	116	organic rich layers	L2	119_B3_116_L2	119_B3_116_L2_KapK-12-1-44_Ext-23_Lib-23	-21.5591	82.496	2012	Permafrost	KapK-12-1-44-Ext-23-Lib-23-Index1.col.fq	/willerslev/scratch/mwp/KapKBH/fqs/KapK-12-1-44-Ext-23-Lib-23-Index1.col.fq	540990923	540990923	384631862	24341035	71.0977	6.3284	/willerslev/scratch/mwp/KapKBH/KapK-12-1-44-Ext-23-Lib-23-Index1-2JRLN-GCGCTCTA-GCTCCGAC-191113.R1.fq.gz	/willerslev/scratch/mwp/KapKBH/KapK-12-1-44-Ext-23-Lib-23-Index1-2JRLN-GCGCTCTA-GCTCCGAC-191113.R2.fq.gz	KapK-12-1-44-Ext-23-Lib-23-Index1.col.fq
KapK-12-1-45-Ext-24-Lib-24-Index1.col.fq	Shotgun	Sample	2	2	3	Ext-24	Lib-24	iPCR1	NovaSeq6000	KapK-12-1	KapK-12-1-45	CGG_3_003543	Locality 12-07-20-04	Astrid Schmidt, Svend Funder, Eske Willerslev	1945-01-12	119	B3	116	organic rich layers	L2	119_B3_116_L2	119_B3_116_L2_KapK-12-1-45_Ext-24_Lib-24	-21.5591	82.496	2012	Permafrost	KapK-12-1-45-Ext-24-Lib-24-Index1.col.fq	/willerslev/scratch/mwp/KapKBH/fqs/KapK-12-1-45-Ext-24-Lib-24-Index1.col.fq	324760209	324760209	218320622	49111374	67.2252	22.4951	/willerslev/scratch/mwp/KapKBH/KapK-12-1-45-Ext-24-Lib-24-Index1-2JRLN-ATGAGGCC-GTTAATTG-191113.R1.fq.gz	/willerslev/scratch/mwp/KapKBH/KapK-12-1-45-Ext-24-Lib-24-Index1-2JRLN-ATGAGGCC-GTTAATTG-191113.R2.fq.gz	KapK-12-1-45-Ext-24-Lib-24-Index1.col.fq
KapK-12-1-46-Ext-25-Lib-25-Index1.col.fq	Shotgun	Sample	2	2	3	Ext-25	Lib-25	iPCR1	NovaSeq6000	KapK-12-1	KapK-12-1-46	CGG_3_003544	Locality 12-07-20-04	Astrid Schmidt, Svend Funder, Eske Willerslev	1946-01-12	119	B3	116	organic rich layers	L2	119_B3_116_L2	119_B3_116_L2_KapK-12-1-46_Ext-25_Lib-25	-21.5591	82.496	2012	Permafrost	KapK-12-1-46-Ext-25-Lib-25-Index1.col.fq	/willerslev/scratch/mwp/KapKBH/fqs/KapK-12-1-46-Ext-25-Lib-25-Index1.col.fq	413168256	413168256	283809992	94180926	68.6911	33.1845	/willerslev/scratch/mwp/KapKBH/KapK-12-1-46-Ext-25-Lib-25-Index1-2JRLN-ACTAAGAT-AACCGCGG-191113.R1.fq.gz	/willerslev/scratch/mwp/KapKBH/KapK-12-1-46-Ext-25-Lib-25-Index1-2JRLN-ACTAAGAT-AACCGCGG-191113.R2.fq.gz	KapK-12-1-46-Ext-25-Lib-25-Index1.col.fq
KapK-12-1-47-Ext-26-Lib-26-Index1.col.fq	Shotgun	Sample	2	2	3	Ext-26	Lib-26	iPCR1	NovaSeq6000	KapK-12-1	KapK-12-1-47	CGG_3_003545	Locality 12-07-20-04	Astrid Schmidt, Svend Funder, Eske Willerslev	1947-01-12	119	B3	116	organic rich layers	L3	119_B3_116_L3	119_B3_116_L3_KapK-12-1-47_Ext-26_Lib-26	-21.5591	82.496	2012	Permafrost	KapK-12-1-47-Ext-26-Lib-26-Index1.col.fq	/willerslev/scratch/mwp/KapKBH/fqs/KapK-12-1-47-Ext-26-Lib-26-Index1.col.fq	251146148	251146148	167696169	73351734	66.7723	43.7409	/willerslev/scratch/mwp/KapKBH/12-1-47-Ext-26-Lib-26-Index1-9IALO-GTCGGAGC-GGTTATAA-191113.R1.fq.gz	/willerslev/scratch/mwp/KapKBH/12-1-47-Ext-26-Lib-26-Index1-9IALO-GTCGGAGC-GGTTATAA-191113.R2.fq.gz	KapK-12-1-47-Ext-26-Lib-26-Index1.col.fq
KapK-12-1-48-Ext-27-Lib-27-Index1.col.fq	Shotgun	Sample	2	2	3	Ext-27	Lib-27	iPCR1	NovaSeq6000	KapK-12-1	KapK-12-1-48	CGG_3_003546	Locality 12-07-20-04	Astrid Schmidt, Svend Funder, Eske Willerslev	1948-01-12	119	B3	116	organic rich layers	L3	119_B3_116_L3	119_B3_116_L3_KapK-12-1-48_Ext-27_Lib-27	-21.5591	82.496	2012	Permafrost	KapK-12-1-48-Ext-27-Lib-27-Index1.col.fq	/willerslev/scratch/mwp/KapKBH/fqs/KapK-12-1-48-Ext-27-Lib-27-Index1.col.fq	300956438	300956438	202679962	100064042	67.3453	49.3705	/willerslev/scratch/mwp/KapKBH/12-1-48-Ext-27-Lib-27-Index1-9IALO-CTTGGTAT-CCAAGTCC-191113.R1.fq.gz	/willerslev/scratch/mwp/KapKBH/12-1-48-Ext-27-Lib-27-Index1-9IALO-CTTGGTAT-CCAAGTCC-191113.R2.fq.gz	KapK-12-1-48-Ext-27-Lib-27-Index1.col.fq
KapK-12-1-49-Ext-28-Lib-28-Index1.col.fq	Shotgun	Sample	2	2	3	Ext-28	Lib-28	iPCR1	NovaSeq6000	KapK-12-1	KapK-12-1-49	CGG_3_003547	Locality 12-07-20-04	Astrid Schmidt, Svend Funder, Eske Willerslev	1949-01-12	119	B3	116	organic rich layers	L3	119_B3_116_L3	119_B3_116_L3_KapK-12-1-49_Ext-28_Lib-28	-21.5591	82.496	2012	Permafrost	KapK-12-1-49-Ext-28-Lib-28-Index1.col.fq	/willerslev/scratch/mwp/KapKBH/fqs/KapK-12-1-49-Ext-28-Lib-28-Index1.col.fq	296755470	296755470	226440441	118194627	76.3054	52.1968	/willerslev/scratch/mwp/KapKBH/12-1-49-Ext-28-Lib-28-Index1-9IALO-TCCAACGC-TTGGACTT-191113.R1.fq.gz	/willerslev/scratch/mwp/KapKBH/12-1-49-Ext-28-Lib-28-Index1-9IALO-TCCAACGC-TTGGACTT-191113.R2.fq.gz	KapK-12-1-49-Ext-28-Lib-28-Index1.col.fq
KapK-12-1-50-Ext-29-Lib-29-Index1.col.fq	Shotgun	Sample	2	2	3	Ext-29	Lib-29	iPCR1	NovaSeq6000	KapK-12-1	KapK-12-1-50	CGG_3_003548	Locality 12-07-20-04	Astrid Schmidt, Svend Funder, Eske Willerslev	1950-01-12	119	B3	116	organic rich layers	L4	119_B3_116_L4	119_B3_116_L4_KapK-12-1-50_Ext-29_Lib-29	-21.5591	82.496	2012	Permafrost	KapK-12-1-50-Ext-29-Lib-29-Index1.col.fq	/willerslev/scratch/mwp/KapKBH/fqs/KapK-12-1-50-Ext-29-Lib-29-Index1.col.fq	641121654	641121654	399883902	184095973	62.3725	46.0374	/willerslev/scratch/mwp/KapKBH/12-1-50-Ext-29-Lib-29-Index1-9IALO-CCGTGAAG-CAGTGGAT-191113.R1.fq.gz	/willerslev/scratch/mwp/KapKBH/12-1-50-Ext-29-Lib-29-Index1-9IALO-CCGTGAAG-CAGTGGAT-191113.R2.fq.gz	KapK-12-1-50-Ext-29-Lib-29-Index1.col.fq
KapK-12-1-51-Ext-33-Lib-33-Index2.col.fq	Shotgun	Sample	3	3	3	Ext-33	Lib-33	iPCR2	NovaSeq6000	KapK-12-1	KapK-12-1-51	CGG_3_003549	Locality 12-07-20-04	Astrid Schmidt, Svend Funder, Eske Willerslev	1951-01-12	119	B3	116	organic rich layers	L4	119_B3_116_L4	119_B3_116_L4_KapK-12-1-51_Ext-33_Lib-33	-21.5591	82.496	2012	Permafrost	KapK-12-1-51-Ext-33-Lib-33-Index2.col.fq	/willerslev/scratch/mwp/KapKBH/fqs/KapK-12-1-51-Ext-33-Lib-33-Index2.col.fq	456235499	456235499	390330905	198433046	85.5547	50.8371	/willerslev/scratch/mwp/KapKBH/12-1-51-Ext-33-Lib-33-Index2-9IALO-TACCGAGG-CCTGAACT-191113.R1.fq.gz	/willerslev/scratch/mwp/KapKBH/12-1-51-Ext-33-Lib-33-Index2-9IALO-TACCGAGG-CCTGAACT-191113.R2.fq.gz	KapK-12-1-51-Ext-33-Lib-33-Index2.col.fq
KapK-12-1-52-Ext-34-Lib-34-Index1.col.fq	Shotgun	Sample	3	3	3	Ext-34	Lib-34	iPCR1	NovaSeq6000	KapK-12-1	KapK-12-1-52	CGG_3_003550	Locality 12-07-20-04	Astrid Schmidt, Svend Funder, Eske Willerslev	1952-01-12	119	B3	116	organic rich layers	L4	119_B3_116_L4	119_B3_116_L4_KapK-12-1-52_Ext-34_Lib-34	-21.5591	82.496	2012	Permafrost	KapK-12-1-52-Ext-34-Lib-34-Index1.col.fq	/willerslev/scratch/mwp/KapKBH/fqs/KapK-12-1-52-Ext-34-Lib-34-Index1.col.fq	247277100	247277100	194601870	101022722	78.6979	51.9125	/willerslev/scratch/mwp/KapKBH/12-1-52-Ext-34-Lib-34-Index1-9IALO-CGTTAGAA-TTCAGGTC-191113.R1.fq.gz	/willerslev/scratch/mwp/KapKBH/12-1-52-Ext-34-Lib-34-Index1-9IALO-CGTTAGAA-TTCAGGTC-191113.R2.fq.gz	KapK-12-1-52-Ext-34-Lib-34-Index1.col.fq
KapK-198A-Ext-55-Lib-55-Index1.col.fq	Shotgun	Sample	4	4	3	Ext-55	Lib-55	iPCR1	NovaSeq6000	KapK-198A	KapK-198A	CGG_3_000541	KapK-198A	Eske Willerslev	KapK-198A	50	B3	127	Sand high in organic detritus	L0	50_B3_127_L0	50_B3_127_L0_KapK-198A_Ext-55_Lib-55	-21.2421	82.3799	2006	Permafrost	KapK-198A-Ext-55-Lib-55-Index1.col.fq	/willerslev/scratch/mwp/KapKBH/fqs/KapK-198A-Ext-55-Lib-55-Index1.col.fq	295594519	295594519	215802801	34810630	73.0064	16.1308	/willerslev/scratch/mwp/KapKBH/198A-Ext-55-Lib-55-Index1-9IALO-GATCTATC-ATGAGGCT-191113.R1.fq.gz	/willerslev/scratch/mwp/KapKBH/198A-Ext-55-Lib-55-Index1-9IALO-GATCTATC-ATGAGGCT-191113.R2.fq.gz	KapK-198A-Ext-55-Lib-55-Index1.col.fq
KapK-199A-Ext-56-Lib-56-Index1.col.fq	Shotgun	Sample	4	4	3	Ext-56	Lib-56	iPCR1	NovaSeq6000	KapK-199A	KapK-199A	CGG_3_000542	KapK-199A	Eske Willerslev	KapK-199A	50	B3	127	Sand high in organic detritus	L0	50_B3_127_L0	50_B3_127_L0_KapK-199A_Ext-56_Lib-56	-21.2421	82.3799	2006	Permafrost	KapK-199A-Ext-56-Lib-56-Index1.col.fq	/willerslev/scratch/mwp/KapKBH/fqs/KapK-199A-Ext-56-Lib-56-Index1.col.fq	191613295	191613295	145951787	40161778	76.17	27.5172	/willerslev/scratch/mwp/KapKBH/199A-Ext-56-Lib-56-Index1-9IALO-AGCTCGCT-GCAGAATC-191113.R1.fq.gz	/willerslev/scratch/mwp/KapKBH/199A-Ext-56-Lib-56-Index1-9IALO-AGCTCGCT-GCAGAATC-191113.R2.fq.gz	KapK-199A-Ext-56-Lib-56-Index1.col.fq
KapK-199B-Ext-48-Lib-48-Index1.col.fq	Shotgun	Sample	4	4	3	Ext-48	Lib-48	iPCR1	NovaSeq6000	KapK-199B	KapK-199B	CGG_3_000534	KapK-199B	Eske Willerslev	KapK-199B	50	B3	127	Sand high in organic detritus	L0	50_B3_127_L0	50_B3_127_L0_KapK-199B_Ext-48_Lib-48	-21.2421	82.3799	2006	Permafrost	KapK-199B-Ext-48-Lib-48-Index1.col.fq	/willerslev/scratch/mwp/KapKBH/fqs/KapK-199B-Ext-48-Lib-48-Index1.col.fq	284918636	284918636	180973398	53916058	63.5176	29.7923	/willerslev/scratch/mwp/KapKBH/199B-Ext-48-Lib-48-Index1-9IALO-AACAGGTT-ATACCAAG-191113.R1.fq.gz	/willerslev/scratch/mwp/KapKBH/199B-Ext-48-Lib-48-Index1-9IALO-AACAGGTT-ATACCAAG-191113.R2.fq.gz	KapK-199B-Ext-48-Lib-48-Index1.col.fq
KapK-200A-Ext-49-Lib-49-Index1.col.fq	Shotgun	Sample	4	4	3	Ext-49	Lib-49	iPCR1	NovaSeq6000	KapK-200A	KapK-200A	CGG_3_000535	KapK-200A	Eske Willerslev	KapK-200A	50	B3	127	Sand high in organic detritus	L0	50_B3_127_L0	50_B3_127_L0_KapK-200A_Ext-49_Lib-49	-21.2421	82.3799	2006	Permafrost	KapK-200A-Ext-49-Lib-49-Index1.col.fq	/willerslev/scratch/mwp/KapKBH/fqs/KapK-200A-Ext-49-Lib-49-Index1.col.fq	184451547	184451547	123277131	27079665	66.8344	21.9665	/willerslev/scratch/mwp/KapKBH/200A-Ext-49-Lib-49-Index1-9IALO-GGTGAACC-GCGTTGGA-191113.R1.fq.gz	/willerslev/scratch/mwp/KapKBH/200A-Ext-49-Lib-49-Index1-9IALO-GGTGAACC-GCGTTGGA-191113.R2.fq.gz	KapK-200A-Ext-49-Lib-49-Index1.col.fq
KapK-202B-Ext-38-Lib-38-Index2.col.fq	Shotgun	Sample	3	3	3	Ext-38	Lib-38	iPCR2	NovaSeq6000	KapK-202B	KapK-202B	CGG_3_000536	KapK-202B	Eske Willerslev	KapK-202B	75	B1	83	Sandy organic rich layers	L1	75_B1_83_L1	75_B1_83_L1_KapK-202B_Ext-38_Lib-38	-21.2193	82.4984	2006	Permafrost	KapK-202B-Ext-38-Lib-38-Index2.col.fq	/willerslev/scratch/mwp/KapKBH/fqs/KapK-202B-Ext-38-Lib-38-Index2.col.fq	119162575	119162575	63282236	596475	53.1058	0.942563	/willerslev/scratch/mwp/KapKBH/202B-Ext-38-Lib-38-Index2-9IALO-CTACGACA-GAGTCCAA-191113.R1.fq.gz	/willerslev/scratch/mwp/KapKBH/202B-Ext-38-Lib-38-Index2-9IALO-CTACGACA-GAGTCCAA-191113.R2.fq.gz	KapK-202B-Ext-38-Lib-38-Index2.col.fq
KapK-203A-Ext-42-Lib-42-Index1.col.fq	Shotgun	Sample	3	3	3	Ext-42	Lib-42	iPCR1	NovaSeq6000	KapK-203A	KapK-203A	CGG_3_003184	KapK-203A	Eske Willerslev	KapK-203A	75	B1	83	Sandy organic rich layers	L1	75_B1_83_L1	75_B1_83_L1_KapK-203A_Ext-42_Lib-42	-21.2193	82.4984	2006	Permafrost	KapK-203A-Ext-42-Lib-42-Index1.col.fq	/willerslev/scratch/mwp/KapKBH/fqs/KapK-203A-Ext-42-Lib-42-Index1.col.fq	546081890	546081890	343528307	3114656	62.9078	0.906666	/willerslev/scratch/mwp/KapKBH/203A-Ext-42-Lib-42-Index1-9IALO-GCGCAAGC-TCACGCCG-191113.R1.fq.gz	/willerslev/scratch/mwp/KapKBH/203A-Ext-42-Lib-42-Index1-9IALO-GCGCAAGC-TCACGCCG-191113.R2.fq.gz	KapK-203A-Ext-42-Lib-42-Index1.col.fq
KapK-203B-Ext-43-Lib-43-Index1.col.fq	Shotgun	Sample	3	3	3	Ext-43	Lib-43	iPCR1	NovaSeq6000	KapK-203B	KapK-203B	CGG_3_003185	KapK-203B	Eske Willerslev	KapK-203B	75	B1	83	Sandy organic rich layers	L1	75_B1_83_L1	75_B1_83_L1_KapK-203B_Ext-43_Lib-43	-21.2193	82.4984	2006	Permafrost	KapK-203B-Ext-43-Lib-43-Index1.col.fq	/willerslev/scratch/mwp/KapKBH/fqs/KapK-203B-Ext-43-Lib-43-Index1.col.fq	313963141	313963141	202125320	2338156	64.3787	1.15679	/willerslev/scratch/mwp/KapKBH/203B-Ext-43-Lib-43-Index1-9IALO-AAGATACT-ACTTACAT-191113.R1.fq.gz	/willerslev/scratch/mwp/KapKBH/203B-Ext-43-Lib-43-Index1-9IALO-AAGATACT-ACTTACAT-191113.R2.fq.gz	KapK-203B-Ext-43-Lib-43-Index1.col.fq
KapK-205A-Ext-51-Lib-51-Index1.col.fq	Shotgun	Sample	4	4	3	Ext-51	Lib-51	iPCR1	NovaSeq6000	KapK-205A	KapK-205A	CGG_3_000537	KapK-205A	Eske Willerslev	KapK-205A	75	B1	83	Sandy organic rich layers	L2	75_B1_83_L2	75_B1_83_L2_KapK-205A_Ext-51_Lib-51	-21.2193	82.4984	2006	Permafrost	KapK-205A-Ext-51-Lib-51-Index1.col.fq	/willerslev/scratch/mwp/KapKBH/fqs/KapK-205A-Ext-51-Lib-51-Index1.col.fq	308365384	308365384	189695180	67715829	61.5164	35.6972	/willerslev/scratch/mwp/KapKBH/205A-Ext-51-Lib-51-Index1-9IALO-TGGTGGCA-TCCTGTAA-191113.R1.fq.gz	/willerslev/scratch/mwp/KapKBH/205A-Ext-51-Lib-51-Index1-9IALO-TGGTGGCA-TCCTGTAA-191113.R2.fq.gz	KapK-205A-Ext-51-Lib-51-Index1.col.fq
KapK-205B-Ext-52-Lib-52-Index2.col.fq	Shotgun	Sample	4	4	3	Ext-52	Lib-52	iPCR2	NovaSeq6000	KapK-205B	KapK-205B	CGG_3_000538	KapK-205B	Eske Willerslev	KapK-205B	75	B1	83	Sandy organic rich layers	L2	75_B1_83_L2	75_B1_83_L2_KapK-205B_Ext-52_Lib-52	-21.2193	82.4984	2006	Permafrost	KapK-205B-Ext-52-Lib-52-Index2.col.fq	/willerslev/scratch/mwp/KapKBH/fqs/KapK-205B-Ext-52-Lib-52-Index2.col.fq	283556037	283556037	138940535	53416960	48.9993	38.4459	/willerslev/scratch/mwp/KapKBH/205B-Ext-52-Lib-52-Index2-9IALO-AGGCAGAG-AGAATGCC-191113.R1.fq.gz	/willerslev/scratch/mwp/KapKBH/205B-Ext-52-Lib-52-Index2-9IALO-AGGCAGAG-AGAATGCC-191113.R2.fq.gz	KapK-205B-Ext-52-Lib-52-Index2.col.fq
KapK-205C-Ext-53-Lib-53-Index1.col.fq	Shotgun	Sample	4	4	3	Ext-53	Lib-53	iPCR1	NovaSeq6000	KapK-205C	KapK-205C	CGG_3_000539	KapK-205C	Eske Willerslev	KapK-205C	75	B1	83	Sandy organic rich layers	L2	75_B1_83_L2	75_B1_83_L2_KapK-205C_Ext-53_Lib-53	-21.2193	82.4984	2006	Permafrost	KapK-205C-Ext-53-Lib-53-Index1.col.fq	/willerslev/scratch/mwp/KapKBH/fqs/KapK-205C-Ext-53-Lib-53-Index1.col.fq	200921893	200921893	110220439	35516870	54.8574	32.2235	/willerslev/scratch/mwp/KapKBH/205C-Ext-53-Lib-53-Index1-9IALO-GAATGAGA-GAGGCATT-191113.R1.fq.gz	/willerslev/scratch/mwp/KapKBH/205C-Ext-53-Lib-53-Index1-9IALO-GAATGAGA-GAGGCATT-191113.R2.fq.gz	KapK-205C-Ext-53-Lib-53-Index1.col.fq
KapK-205D-Ext-54-Lib-54-Index2.col.fq	Shotgun	Sample	4	4	3	Ext-54	Lib-54	iPCR2	NovaSeq6000	KapK-205D	KapK-205D	CGG_3_000540	KapK-205D	Eske Willerslev	KapK-205D	75	B1	83	Sandy organic rich layers	L2	75_B1_83_L2	75_B1_83_L2_KapK-205D_Ext-54_Lib-54	-21.2193	82.4984	2006	Permafrost	KapK-205D-Ext-54-Lib-54-Index2.col.fq	/willerslev/scratch/mwp/KapKBH/fqs/KapK-205D-Ext-54-Lib-54-Index2.col.fq	203443643	203443643	109149382	45195742	53.6509	41.4072	/willerslev/scratch/mwp/KapKBH/205D-Ext-54-Lib-54-Index2-9IALO-TGCGGCGT-CCTCGGTA-191113.R1.fq.gz	/willerslev/scratch/mwp/KapKBH/205D-Ext-54-Lib-54-Index2-9IALO-TGCGGCGT-CCTCGGTA-191113.R2.fq.gz	KapK-205D-Ext-54-Lib-54-Index2.col.fq
LB-Ext-16-Lib-16-Index1.col.fq	Shotgun	Blank	1	1	3	Ext-16	Lib-16	iPCR1	NovaSeq6000	NA	NA	NA	NA	NA	NA	NA	NA	NA	NA	NA	NA_NA_NA_NA	NA_NA_NA_NA_NA_Ext-16_Lib-16	NA	NA	NA	NA	LB-Ext-16-Lib-16-Index1.col.fq	/willerslev/scratch/mwp/KapKBH/fqs/LB-Ext-16-Lib-16-Index1.col.fq	2733396	2733396	944256	55204	34.5452	5.8463	/willerslev/scratch/mwp/KapKBH/LB-Ext-16-Lib-16-Index1-2JRLN-AATCCGGA-CTACAGTT-191113.R1.fq.gz	/willerslev/scratch/mwp/KapKBH/LB-Ext-16-Lib-16-Index1-2JRLN-AATCCGGA-CTACAGTT-191113.R2.fq.gz	LB-Ext-16-Lib-16-Index1.col.fq
LB-Ext-32-Lib-32-Index1.col.fq	Shotgun	Blank	2	2	3	Ext-32	Lib-32	iPCR1	NovaSeq6000	NA	NA	NA	NA	NA	NA	NA	NA	NA	NA	NA	NA_NA_NA_NA	NA_NA_NA_NA_NA_Ext-32_Lib-32	NA	NA	NA	NA	LB-Ext-32-Lib-32-Index1.col.fq	/willerslev/scratch/mwp/KapKBH/fqs/LB-Ext-32-Lib-32-Index1.col.fq	1959446	1959446	353840	21871	18.0582	6.18104	/willerslev/scratch/mwp/KapKBH/LB-Ext-32-Lib-32-Index1-2JRLN-AATGCCTC-TCGATCCA-191113.R1.fq.gz	/willerslev/scratch/mwp/KapKBH/LB-Ext-32-Lib-32-Index1-2JRLN-AATGCCTC-TCGATCCA-191113.R2.fq.gz	LB-Ext-32-Lib-32-Index1.col.fq
LB-Ext-47-Lib-47-Index1.col.fq	Shotgun	Blank	3	3	3	Ext-47	Lib-47	iPCR1	NovaSeq6000	NA	NA	NA	NA	NA	NA	NA	NA	NA	NA	NA	NA_NA_NA_NA	NA_NA_NA_NA_NA_Ext-47_Lib-47	NA	NA	NA	NA	LB-Ext-47-Lib-47-Index1.col.fq	/willerslev/scratch/mwp/KapKBH/fqs/LB-Ext-47-Lib-47-Index1.col.fq	80040343	80040343	25659836	452156	32.0586	1.76212	/willerslev/scratch/mwp/KapKBH/LB-Ext-47-Lib-47-Index1-9IALO-GTTCCAAT-AATTCTGC-191113.R1.fq.gz	/willerslev/scratch/mwp/KapKBH/LB-Ext-47-Lib-47-Index1-9IALO-GTTCCAAT-AATTCTGC-191113.R2.fq.gz	LB-Ext-47-Lib-47-Index1.col.fq
LB-Ext-64-Lib-64-Index1.col.fq	Shotgun	Blank	4	4	3	Ext-64	Lib-64	iPCR1	NovaSeq6000	NA	NA	NA	NA	NA	NA	NA	NA	NA	NA	NA	NA_NA_NA_NA	NA_NA_NA_NA_NA_Ext-64_Lib-64	NA	NA	NA	NA	LB-Ext-64-Lib-64-Index1.col.fq	/willerslev/scratch/mwp/KapKBH/fqs/LB-Ext-64-Lib-64-Index1.col.fq	4754	4754	3070	2142	64.5772	69.772	/willerslev/scratch/mwp/KapKBH/LB-Ext-64-Lib-64-Index1-9IALO-TCGTAGTG-AGACTTGG-191113.R1.fq.gz	/willerslev/scratch/mwp/KapKBH/LB-Ext-64-Lib-64-Index1-9IALO-TCGTAGTG-AGACTTGG-191113.R2.fq.gz	LB-Ext-64-Lib-64-Index1.col.fq
Lok-75-Sample-1-Ext-58-Lib-58-Index1.col.fq	Shotgun	Sample	4	4	3	Ext-58	Lib-58	iPCR1	NovaSeq6000	Lok-75	Lok-75-Sample-1	CGG_3_007856	Lok-75	Nikolai K. Larsen	Sample-1	74a	B1	83	Sandy organic rich layers	L1	74a_B1_83_L1	74a_B1_83_L1_Lok-75-Sample-1_Ext-58_Lib-58	-21.2193	82.4984	2016	Permafrost	Lok-75-Sample-1-Ext-58-Lib-58-Index1.col.fq	/willerslev/scratch/mwp/KapKBH/fqs/Lok-75-Sample-1-Ext-58-Lib-58-Index1.col.fq	317247168	317247168	182008332	41779654	57.3711	22.9548	/willerslev/scratch/mwp/KapKBH/Lok-75-Sample-1-Ext-58-Lib-58-Index1-9IALO-TAAGGTCA-TGTCGTAG-191113.R1.fq.gz	/willerslev/scratch/mwp/KapKBH/Lok-75-Sample-1-Ext-58-Lib-58-Index1-9IALO-TAAGGTCA-TGTCGTAG-191113.R2.fq.gz	Lok-75-Sample-1-Ext-58-Lib-58-Index1.col.fq
Lok-75-Sample-1-Ext-A01-Lib01A-Index1.fq	Shotgun	Sample	0	0	2	Ext-A01	Lib01A	iPCR1	HiSeq4000	Lok-75	Lok-75-Sample-1	CGG_3_007856	Lok-75	Nikolai K. Larsen	Sample-1	74a	B1	83	Sandy organic rich layers	L1	74a_B1_83_L1	74a_B1_83_L1_Lok-75-Sample-1_Ext-A01_Lib01A	-21.2193	82.4984	2016	Permafrost	Lok-75-Sample-1-Ext-A01-Lib01A-Index1.fq	/willerslev/scratch/mwp/KapKBH/fqs/Lok-75-Sample-1-Ext-A01-Lib01A-Index1.fq	58231449	58231449	29897016	29099013	51.3417	97.3308	/willerslev/users-shared/science-snm-willerslev-npl206/KapKBH/2data/ESW_DQJ3_KapK_11_S9_L004_R1_001.fastq.gz	/willerslev/users-shared/science-snm-willerslev-npl206/KapKBH/2data/ESW_DQJ3_KapK_11_S9_L004_R2_001.fastq.gz	Lok-75-Sample-1-Ext-A01-Lib01A-Index1.fq
Lok-75-Sample-1-Ext-A01-Lib01A-Index2.fq	Shotgun	Sample	0	0	2	Ext-A01	Lib01A	iPCR2	HiSeq4000	Lok-75	Lok-75-Sample-1	CGG_3_007856	Lok-75	Nikolai K. Larsen	Sample-1	74a	B1	83	Sandy organic rich layers	L1	74a_B1_83_L1	74a_B1_83_L1_Lok-75-Sample-1_Ext-A01_Lib01A_2	-21.2193	82.4984	2016	Permafrost	Lok-75-Sample-1-Ext-A01-Lib01A-Index2.fq	/willerslev/scratch/mwp/KapKBH/fqs/Lok-75-Sample-1-Ext-A01-Lib01A-Index2.fq	139412885	139412885	84061158	21955787	60.2965	26.1188	/willerslev/users-shared/science-snm-willerslev-npl206/KapKBH/2data/ESW_LUJL_KapK_1_S1_L002_R1_001.fastq.gz	/willerslev/users-shared/science-snm-willerslev-npl206/KapKBH/2data/ESW_LUJL_KapK_1_S1_L002_R2_001.fastq.gz	Lok-75-Sample-1-Ext-A01-Lib01A-Index2.fq
Lok-75-Sample-2a-Ext-A07-Lib11A-Index1.fq	Shotgun	Sample	0	0	2	Ext-A07	Lib11A	iPCR1	HiSeq4000	Lok-75	Lok-75-Sample-2a	CGG_3_007858	Lok-75	Nikolai K. Larsen	Sample-2a	74a	B1	83	Sandy organic rich layers	L2	74a_B1_83_L2	74a_B1_83_L2_Lok-75-Sample-2a_Ext-A07_Lib11A	-21.2193	82.4984	2016	Permafrost	Lok-75-Sample-2a-Ext-A07-Lib11A-Index1.fq	/willerslev/scratch/mwp/KapKBH/fqs/Lok-75-Sample-2a-Ext-A07-Lib11A-Index1.fq	15942773	15942773	9543395	2329544	59.8603	24.41	/willerslev/users-shared/science-snm-willerslev-npl206/KapKBH/2data/ESW_DQJ3_KapK_7_S8_L004_R1_001.fastq.gz	/willerslev/users-shared/science-snm-willerslev-npl206/KapKBH/2data/ESW_DQJ3_KapK_7_S8_L004_R2_001.fastq.gz	Lok-75-Sample-2a-Ext-A07-Lib11A-Index1.fq
Lok-75-Sample-2a-Ext-A08-Lib08A-Index2.fq	Shotgun	Sample	0	0	2	Ext-A08	Lib08A	iPCR2	HiSeq4000	Lok-75	Lok-75-Sample-2a	CGG_3_007858	Lok-75	Nikolai K. Larsen	Sample-2a	74a	B1	83	Sandy organic rich layers	L2	74a_B1_83_L2	74a_B1_83_L2_Lok-75-Sample-2a_Ext-A08_Lib08A	-21.2193	82.4984	2016	Permafrost	Lok-75-Sample-2a-Ext-A08-Lib08A-Index2.fq	/willerslev/scratch/mwp/KapKBH/fqs/Lok-75-Sample-2a-Ext-A08-Lib08A-Index2.fq	9368365	9368365	2852258	511717	30.4456	17.9408	/willerslev/users-shared/science-snm-willerslev-npl206/KapKBH/2data/ESW_LUJL_KapK_8_S3_L002_R1_001.fastq.gz	/willerslev/users-shared/science-snm-willerslev-npl206/KapKBH/2data/ESW_LUJL_KapK_8_S3_L002_R2_001.fastq.gz	Lok-75-Sample-2a-Ext-A08-Lib08A-Index2.fq
Lok-75-Sample-2a-Ext-A17-Lib17A-Index1.fq	Shotgun	Sample	0	0	2	Ext-A17	Lib17A	iPCR1	HiSeq4000	Lok-75	Lok-75-Sample-2a	CGG_3_007858	Lok-75	Nikolai K. Larsen	Sample-2a	74a	B1	83	Sandy organic rich layers	L2	74a_B1_83_L2	74a_B1_83_L2_Lok-75-Sample-2a_Ext-A17_Lib17A	-21.2193	82.4984	2016	Permafrost	Lok-75-Sample-2a-Ext-A17-Lib17A-Index1.fq	/willerslev/scratch/mwp/KapKBH/fqs/Lok-75-Sample-2a-Ext-A17-Lib17A-Index1.fq	62624059	62624059	27311733	3637525	43.6122	13.3185	/willerslev/users-shared/science-snm-willerslev-npl206/KapKBH/2data/ESW_FA7Q_KapK_17_S14_L008_R1_001.fastq.gz	/willerslev/users-shared/science-snm-willerslev-npl206/KapKBH/2data/ESW_FA7Q_KapK_17_S14_L008_R2_001.fastq.gz	Lok-75-Sample-2a-Ext-A17-Lib17A-Index1.fq
Lok-75-Sample-2b-Ext-A09-Lib09A-Index1.fq	Shotgun	Sample	0	0	2	Ext-A09	Lib09A	iPCR1	HiSeq4000	Lok-75	Lok-75-Sample-2b	CGG_3_007859	Lok-75	Nikolai K. Larsen	Sample-2b	74a	B1	83	Sandy organic rich layers	L2	74a_B1_83_L2	74a_B1_83_L2_Lok-75-Sample-2b_Ext-A09_Lib09A	-21.2193	82.4984	2016	Permafrost	Lok-75-Sample-2b-Ext-A09-Lib09A-Index1.fq	/willerslev/scratch/mwp/KapKBH/fqs/Lok-75-Sample-2b-Ext-A09-Lib09A-Index1.fq	106335606	106335606	2172617	1470836	2.04317	67.6988	/willerslev/users-shared/science-snm-willerslev-npl206/KapKBH/2data/ESW_DQJ3_KapK_1_S6_L004_R1_001.fastq.gz	/willerslev/users-shared/science-snm-willerslev-npl206/KapKBH/2data/ESW_DQJ3_KapK_1_S6_L004_R2_001.fastq.gz	Lok-75-Sample-2b-Ext-A09-Lib09A-Index1.fq
Lok-75-Sample-2b-Ext-A20-Lib20A-Index1.fq	Shotgun	Sample	0	0	2	Ext-A20	Lib20A	iPCR1	HiSeq4000	Lok-75	Lok-75-Sample-2b	CGG_3_007859	Lok-75	Nikolai K. Larsen	Sample-2b	74a	B1	83	Sandy organic rich layers	L2	74a_B1_83_L2	74a_B1_83_L2_Lok-75-Sample-2b_Ext-A20_Lib20A	-21.2193	82.4984	2016	Permafrost	Lok-75-Sample-2b-Ext-A20-Lib20A-Index1.fq	/willerslev/scratch/mwp/KapKBH/fqs/Lok-75-Sample-2b-Ext-A20-Lib20A-Index1.fq	38163403	38163403	14262094	1407579	37.3711	9.86937	/willerslev/users-shared/science-snm-willerslev-npl206/KapKBH/2data/ESW_D7KD_KapK_20_S12_L006_R1_001.fastq.gz	/willerslev/users-shared/science-snm-willerslev-npl206/KapKBH/2data/ESW_D7KD_KapK_20_S12_L006_R2_001.fastq.gz	Lok-75-Sample-2b-Ext-A20-Lib20A-Index1.fq
Lok-75-Sample-2b-Ext-A21-Lib21A-Index1.fq	Shotgun	Sample	0	0	2	Ext-A21	Lib21A	iPCR1	HiSeq4000	Lok-75	Lok-75-Sample-2b	CGG_3_007859	Lok-75	Nikolai K. Larsen	Sample-2b	74a	B1	83	Sandy organic rich layers	L2	74a_B1_83_L2	74a_B1_83_L2_Lok-75-Sample-2b_Ext-A21_Lib21A	-21.2193	82.4984	2016	Permafrost	Lok-75-Sample-2b-Ext-A21-Lib21A-Index1.fq	/willerslev/scratch/mwp/KapKBH/fqs/Lok-75-Sample-2b-Ext-A21-Lib21A-Index1.fq	38975539	38975539	16617645	1394348	42.6361	8.39077	/willerslev/users-shared/science-snm-willerslev-npl206/KapKBH/2data/ESW_FA7Q_KapK_21_S15_L008_R1_001.fastq.gz	/willerslev/users-shared/science-snm-willerslev-npl206/KapKBH/2data/ESW_FA7Q_KapK_21_S15_L008_R2_001.fastq.gz	Lok-75-Sample-2b-Ext-A21-Lib21A-Index1.fq
Lok-75-Sample-2b-Ext-A22-Lib22A-Index2.fq	Shotgun	Sample	0	0	2	Ext-A22	Lib22A	iPCR2	HiSeq4000	Lok-75	Lok-75-Sample-2b	CGG_3_007859	Lok-75	Nikolai K. Larsen	Sample-2b	74a	B1	83	Sandy organic rich layers	L2	74a_B1_83_L2	74a_B1_83_L2_Lok-75-Sample-2b_Ext-A22_Lib22A	-21.2193	82.4984	2016	Permafrost	Lok-75-Sample-2b-Ext-A22-Lib22A-Index2.fq	/willerslev/scratch/mwp/KapKBH/fqs/Lok-75-Sample-2b-Ext-A22-Lib22A-Index2.fq	20972269	20972269	10164146	1148472	48.4647	11.2992	/willerslev/users-shared/science-snm-willerslev-npl206/KapKBH/2data/ESW_LUJL_KapK_22_S5_L002_R1_001.fastq.gz	/willerslev/users-shared/science-snm-willerslev-npl206/KapKBH/2data/ESW_LUJL_KapK_22_S5_L002_R2_001.fastq.gz	Lok-75-Sample-2b-Ext-A22-Lib22A-Index2.fq
Lok-75-Sample-3-Ext-59-Lib-59-Index2.col.fq	Shotgun	Sample	4	4	3	Ext-59	Lib-59	iPCR2	HiSeq4000	Lok-75	Lok-75-Sample-3	CGG_3_007857	Lok-75	Nikolai K. Larsen	Sample-3	74a	B1	83	Sandy organic rich layers	L3	74a_B1_83_L3	74a_B1_83_L3_Lok-75-Sample-3_Ext-59_Lib-59	-21.2193	82.4984	2016	Permafrost	Lok-75-Sample-3-Ext-59-Lib-59-Index2.col.fq	/willerslev/scratch/mwp/KapKBH/fqs/Lok-75-Sample-3-Ext-59-Lib-59-Index2.col.fq	532140910	532140910	338680430	89340257	63.6449	26.3789	/willerslev/scratch/mwp/KapKBH/Lok-75-Sample-3-Ext-59-Lib-59-Index2-9IALO-TTGCCTAG-ACCACTTA-191113.R1.fq.gz	/willerslev/scratch/mwp/KapKBH/Lok-75-Sample-3-Ext-59-Lib-59-Index2-9IALO-TTGCCTAG-ACCACTTA-191113.R2.fq.gz	Lok-75-Sample-3-Ext-59-Lib-59-Index2.col.fq
Lok-75-Sample-3-Ext-A04-Lib04A-Index1.fq	Shotgun	Sample	0	0	2	Ext-A04	Lib04A	iPCR1	HiSeq4000	Lok-75	Lok-75-Sample-3	CGG_3_007857	Lok-75	Nikolai K. Larsen	Sample-3	74a	B1	83	Sandy organic rich layers	L3	74a_B1_83_L3	74a_B1_83_L3_Lok-75-Sample-3_Ext-A04_Lib04A	-21.2193	82.4984	2016	Permafrost	Lok-75-Sample-3-Ext-A04-Lib04A-Index1.fq	/willerslev/scratch/mwp/KapKBH/fqs/Lok-75-Sample-3-Ext-A04-Lib04A-Index1.fq	156106198	156106198	36441676	11741369	23.3442	32.2196	/willerslev/users-shared/science-snm-willerslev-npl206/KapKBH/2data/ESW_DQJ3_KapK_4_S7_L004_R1_001.fastq.gz	/willerslev/users-shared/science-snm-willerslev-npl206/KapKBH/2data/ESW_DQJ3_KapK_4_S7_L004_R2_001.fastq.gz	Lok-75-Sample-3-Ext-A04-Lib04A-Index1.fq
Lok-75-Sample-3-Ext-A05-Lib05A-Index2.fq	Shotgun	Sample	0	0	2	Ext-A05	Lib05A	iPCR2	HiSeq4000	Lok-75	Lok-75-Sample-3	CGG_3_007857	Lok-75	Nikolai K. Larsen	Sample-3	74a	B1	83	Sandy organic rich layers	L3	74a_B1_83_L3	74a_B1_83_L3_Lok-75-Sample-3_Ext-A05_Lib05A	-21.2193	82.4984	2016	Permafrost	Lok-75-Sample-3-Ext-A05-Lib05A-Index2.fq	/willerslev/scratch/mwp/KapKBH/fqs/Lok-75-Sample-3-Ext-A05-Lib05A-Index2.fq	97640954	97640954	67130851	11684842	68.7528	17.4061	/willerslev/users-shared/science-snm-willerslev-npl206/KapKBH/2data/ESW_LUJL_KapK_5_S2_L002_R1_001.fastq.gz	/willerslev/users-shared/science-snm-willerslev-npl206/KapKBH/2data/ESW_LUJL_KapK_5_S2_L002_R2_001.fastq.gz	Lok-75-Sample-3-Ext-A05-Lib05A-Index2.fq
Lok-75-Sample-3-Ext-A06-Lib06A-Index1.fq	Shotgun	Sample	0	0	2	Ext-A06	Lib06A	iPCR1	HiSeq4000	Lok-75	Lok-75-Sample-3	CGG_3_007857	Lok-75	Nikolai K. Larsen	Sample-3	74a	B1	83	Sandy organic rich layers	L3	74a_B1_83_L3	74a_B1_83_L3_Lok-75-Sample-3_Ext-A06_Lib06A	-21.2193	82.4984	2016	Permafrost	Lok-75-Sample-3-Ext-A06-Lib06A-Index1.fq	/willerslev/scratch/mwp/KapKBH/fqs/Lok-75-Sample-3-Ext-A06-Lib06A-Index1.fq	225741950	225741950	186617717	23241399	82.6686	12.454	/willerslev/users-shared/science-snm-willerslev-npl206/KapKBH/2data/ESW_D7KD_KapK_6_S10_L006_R1_001.fastq.gz	/willerslev/users-shared/science-snm-willerslev-npl206/KapKBH/2data/ESW_D7KD_KapK_6_S10_L006_R2_001.fastq.gz	Lok-75-Sample-3-Ext-A06-Lib06A-Index1.fq
Lok-75-Sample-4a-Ext-A11-Lib11A-Index1.fq	Shotgun	Sample	0	0	2	Ext-A11	Lib11A	iPCR1	HiSeq4000	Lok-75	Lok-75-Sample-4a	CGG_3_007860	Lok-75	Nikolai K. Larsen	Sample-4a	74a	B1	83	Sandy organic rich layers	L4	74a_B1_83_L4	74a_B1_83_L4_Lok-75-Sample-4a_Ext-A11_Lib11A	-21.2193	82.4984	2016	Permafrost	Lok-75-Sample-4a-Ext-A11-Lib11A-Index1.fq	/willerslev/scratch/mwp/KapKBH/fqs/Lok-75-Sample-4a-Ext-A11-Lib11A-Index1.fq	58231449	58231449	39039320	5362178	67.0416	13.7353	/willerslev/users-shared/science-snm-willerslev-npl206/KapKBH/2data/ESW_DQJ3_KapK_11_S9_L004_R1_001.fastq.gz	/willerslev/users-shared/science-snm-willerslev-npl206/KapKBH/2data/ESW_DQJ3_KapK_11_S9_L004_R2_001.fastq.gz	Lok-75-Sample-4a-Ext-A11-Lib11A-Index1.fq
Lok-75-Sample-4a-Ext-A12-Lib12A-Index1.fq	Shotgun	Sample	0	0	2	Ext-A12	Lib12A	iPCR1	HiSeq4000	Lok-75	Lok-75-Sample-4a	CGG_3_007860	Lok-75	Nikolai K. Larsen	Sample-4a	74a	B1	83	Sandy organic rich layers	L4	74a_B1_83_L4	74a_B1_83_L4_Lok-75-Sample-4a_Ext-A12_Lib12A	-21.2193	82.4984	2016	Permafrost	Lok-75-Sample-4a-Ext-A12-Lib12A-Index1.fq	/willerslev/scratch/mwp/KapKBH/fqs/Lok-75-Sample-4a-Ext-A12-Lib12A-Index1.fq	44733908	44733908	25776847	3413634	57.6226	13.243	/willerslev/users-shared/science-snm-willerslev-npl206/KapKBH/2data/ESW_LUJL_KapK_12_S4_L002_R1_001.fastq.gz	/willerslev/users-shared/science-snm-willerslev-npl206/KapKBH/2data/ESW_LUJL_KapK_12_S4_L002_R2_001.fastq.gz	Lok-75-Sample-4a-Ext-A12-Lib12A-Index1.fq
Lok-75-Sample-4b-Ext-A25-Lib25A-Index1.fq	Shotgun	Sample	0	0	2	Ext-A25	Lib25A	iPCR1	HiSeq4000	Lok-75	Lok-75-Sample-4b	CGG_3_007861	Lok-75	Nikolai K. Larsen	Sample-4b	74a	B1	83	Sandy organic rich layers	L4	74a_B1_83_L4	74a_B1_83_L4_Lok-75-Sample-4b_Ext-A25_Lib25A	-21.2193	82.4984	2016	Permafrost	Lok-75-Sample-4b-Ext-A25-Lib25A-Index1.fq	/willerslev/scratch/mwp/KapKBH/fqs/Lok-75-Sample-4b-Ext-A25-Lib25A-Index1.fq	78536741	78536741	40255028	3579467	51.2563	8.89197	/willerslev/users-shared/science-snm-willerslev-npl206/KapKBH/2data/ESW_FA7Q_KapK_25_S16_L008_R1_001.fastq.gz	/willerslev/users-shared/science-snm-willerslev-npl206/KapKBH/2data/ESW_FA7Q_KapK_25_S16_L008_R2_001.fastq.gz	Lok-75-Sample-4b-Ext-A25-Lib25A-Index1.fq
Lok-75-Sample-4b-Ext-A26-Lib26A-Index1.fq	Shotgun	Sample	0	0	2	Ext-A26	Lib26A	iPCR1	HiSeq4000	Lok-75	Lok-75-Sample-4b	CGG_3_007861	Lok-75	Nikolai K. Larsen	Sample-4b	74a	B1	83	Sandy organic rich layers	L4	74a_B1_83_L4	74a_B1_83_L4_Lok-75-Sample-4b_Ext-A26_Lib26A	-21.2193	82.4984	2016	Permafrost	Lok-75-Sample-4b-Ext-A26-Lib26A-Index1.fq	/willerslev/scratch/mwp/KapKBH/fqs/Lok-75-Sample-4b-Ext-A26-Lib26A-Index1.fq	39842594	39842594	17619755	2100028	44.2234	11.9186	/willerslev/users-shared/science-snm-willerslev-npl206/KapKBH/2data/ESW_D7KD_KapK_26_S13_L006_R1_001.fastq.gz	/willerslev/users-shared/science-snm-willerslev-npl206/KapKBH/2data/ESW_D7KD_KapK_26_S13_L006_R2_001.fastq.gz	Lok-75-Sample-4b-Ext-A26-Lib26A-Index1.fq
12-1-47-Ext-26-Lib-26-Index1.col.fq	Capture	Sample	2	2	4	Ext-26	Lib-26	iPCR1	NovaSeq6000	KapK-12-1	KapK-12-1-47	CGG_3_003545	Locality 12-07-20-04	Astrid Schmidt, Svend Funder, Eske Willerslev	1947-01-12	119	B3	116	organic rich layers	L3	119_B3_116_L3	119_B3_116_L3_KapK-12-1-47_Ext-26_Lib-26_C	-21.5591	82.496	2012	Permafrost	12-1-47-Ext-26-Lib-26-Index1.col.fq	/willerslev/edna/KapKBH/Capture/fqs/1run/12-1-47-Ext-26-Lib-26-Index1.col.fq	19270785	19270785	12615617	1097074	65.465	8.69616	/willerslev/edna/KapKBH/Capture/200713-S4-XP-WIHHU-Kap-Copenhagen-101/Samples/12-1-47-Ext-26-Lib-26-Index1-WIHHU-GTCGGAGC-GGTTATAA-200713/Files/12-1-47-Ext-26-Lib-26-Index1-WIHHU-GTCGGAGC-GGTTATAA-200713_S108_L004_R1_001.fastq.gz	/willerslev/edna/KapKBH/Capture/200713-S4-XP-WIHHU-Kap-Copenhagen-101/Samples/12-1-47-Ext-26-Lib-26-Index1-WIHHU-GTCGGAGC-GGTTATAA-200713/Files/12-1-47-Ext-26-Lib-26-Index1-WIHHU-GTCGGAGC-GGTTATAA-200713_S108_L004_R2_001.fastq.gz	12-1-47-Ext-26-Lib-26-Index1.col.fq
12-1-48-Ext-27-Lib-27-Index1.col.fq	Capture	Sample	2	2	4	Ext-27	Lib-27	iPCR1	NovaSeq6000	KapK-12-1	KapK-12-1-48	CGG_3_003546	Locality 12-07-20-04	Astrid Schmidt, Svend Funder, Eske Willerslev	1948-01-12	119	B3	116	organic rich layers	L3	119_B3_116_L3	119_B3_116_L3_KapK-12-1-48_Ext-27_Lib-27_C	-21.5591	82.496	2012	Permafrost	12-1-48-Ext-27-Lib-27-Index1.col.fq	/willerslev/edna/KapKBH/Capture/fqs/1run/12-1-48-Ext-27-Lib-27-Index1.col.fq	23230941	23230941	15183244	1423815	65.3579	9.37754	/willerslev/edna/KapKBH/Capture/200713-S4-XP-WIHHU-Kap-Copenhagen-101/Samples/12-1-48-Ext-27-Lib-27-Index1-WIHHU-CTTGGTAT-CCAAGTCC-200713/Files/12-1-48-Ext-27-Lib-27-Index1-WIHHU-CTTGGTAT-CCAAGTCC-200713_S120_L004_R1_001.fastq.gz	/willerslev/edna/KapKBH/Capture/200713-S4-XP-WIHHU-Kap-Copenhagen-101/Samples/12-1-48-Ext-27-Lib-27-Index1-WIHHU-CTTGGTAT-CCAAGTCC-200713/Files/12-1-48-Ext-27-Lib-27-Index1-WIHHU-CTTGGTAT-CCAAGTCC-200713_S120_L004_R2_001.fastq.gz	12-1-48-Ext-27-Lib-27-Index1.col.fq
12-1-49-Ext-28-Lib-28-Index1.col.fq	Capture	Sample	2	2	4	Ext-28	Lib-28	iPCR1	NovaSeq6000	KapK-12-1	KapK-12-1-49	CGG_3_003547	Locality 12-07-20-04	Astrid Schmidt, Svend Funder, Eske Willerslev	1949-01-12	119	B3	116	organic rich layers	L3	119_B3_116_L3	119_B3_116_L3_KapK-12-1-49_Ext-28_Lib-28_C	-21.5591	82.496	2012	Permafrost	12-1-49-Ext-28-Lib-28-Index1.col.fq	/willerslev/edna/KapKBH/Capture/fqs/1run/12-1-49-Ext-28-Lib-28-Index1.col.fq	9517708	9517708	7066811	1119496	74.2491	15.8416	/willerslev/edna/KapKBH/Capture/200713-S4-XP-EJFHU-Kap-Copenhagen-101/Samples/12-1-49-Ext-28-Lib-28-Index1-EJFHU-TCCAACGC-TTGGACTT-200713/Files/12-1-49-Ext-28-Lib-28-Index1-EJFHU-TCCAACGC-TTGGACTT-200713_S98_L003_R1_001.fastq.gz	/willerslev/edna/KapKBH/Capture/200713-S4-XP-EJFHU-Kap-Copenhagen-101/Samples/12-1-49-Ext-28-Lib-28-Index1-EJFHU-TCCAACGC-TTGGACTT-200713/Files/12-1-49-Ext-28-Lib-28-Index1-EJFHU-TCCAACGC-TTGGACTT-200713_S98_L003_R2_001.fastq.gz	12-1-49-Ext-28-Lib-28-Index1.col.fq
12-1-51-Ext-33-Lib-33-Index2.col.fq	Capture	Sample	3	3	4	Ext-33	Lib-33	iPCR2	NovaSeq6000	KapK-12-1	KapK-12-1-51	CGG_3_003549	Locality 12-07-20-04	Astrid Schmidt, Svend Funder, Eske Willerslev	1950-01-12	119	B3	116	organic rich layers	L4	119_B3_116_L4	119_B3_116_L4_KapK-12-1-51_Ext-33_Lib-33_C	-21.5591	82.496	2012	Permafrost	12-1-51-Ext-33-Lib-33-Index2.col.fq	/willerslev/edna/KapKBH/Capture/fqs/1run/12-1-51-Ext-33-Lib-33-Index2.col.fq	30622766	30622766	24332739	3653999	79.4596	15.0168	/willerslev/edna/KapKBH/Capture/200713-S4-XP-EJFHU-Kap-Copenhagen-101/Samples/12-1-51-Ext-33-Lib-33-Index2-EJFHU-TACCGAGG-CCTGAACT-200713/Files/12-1-51-Ext-33-Lib-33-Index2-EJFHU-TACCGAGG-CCTGAACT-200713_S91_L003_R1_001.fastq.gz	/willerslev/edna/KapKBH/Capture/200713-S4-XP-EJFHU-Kap-Copenhagen-101/Samples/12-1-51-Ext-33-Lib-33-Index2-EJFHU-TACCGAGG-CCTGAACT-200713/Files/12-1-51-Ext-33-Lib-33-Index2-EJFHU-TACCGAGG-CCTGAACT-200713_S91_L003_R2_001.fastq.gz	12-1-51-Ext-33-Lib-33-Index2.col.fq
12-1-52-Ext-34-Lib-34-Index1.col.fq	Capture	Sample	3	3	4	Ext-34	Lib-34	iPCR1	NovaSeq6000	KapK-12-1	KapK-12-1-52	CGG_3_003550	Locality 12-07-20-04	Astrid Schmidt, Svend Funder, Eske Willerslev	1951-01-12	119	B3	116	organic rich layers	L4	119_B3_116_L4	119_B3_116_L4_KapK-12-1-52_Ext-34_Lib-34_C	-21.5591	82.496	2012	Permafrost	12-1-52-Ext-34-Lib-34-Index1.col.fq	/willerslev/edna/KapKBH/Capture/fqs/1run/12-1-52-Ext-34-Lib-34-Index1.col.fq	1184756	1184756	890768	79131	75.1858	8.88346	/willerslev/edna/KapKBH/Capture/200713-S4-XP-WIHHU-Kap-Copenhagen-101/Samples/12-1-52-Ext-34-Lib-34-Index1-WIHHU-CGTTAGAA-TTCAGGTC-200713/Files/12-1-52-Ext-34-Lib-34-Index1-WIHHU-CGTTAGAA-TTCAGGTC-200713_S109_L004_R1_001.fastq.gz	/willerslev/edna/KapKBH/Capture/200713-S4-XP-WIHHU-Kap-Copenhagen-101/Samples/12-1-52-Ext-34-Lib-34-Index1-WIHHU-CGTTAGAA-TTCAGGTC-200713/Files/12-1-52-Ext-34-Lib-34-Index1-WIHHU-CGTTAGAA-TTCAGGTC-200713_S109_L004_R2_001.fastq.gz	12-1-52-Ext-34-Lib-34-Index1.col.fq
198A-Ext-55-Lib-55-Index1.col.fq	Capture	Sample	4	4	4	Ext-55	Lib-55	iPCR1	NovaSeq6000	KapK-198A	KapK-198A	CGG_3_000541	KapK-198A	Eske Willerslev	KapK-198A	50	B3	127	Sand high in organic detritus	L4	50_B3_127_L4	50_B3_127_L4_KapK-198A_Ext-55_Lib-55_C	-21.5591	82.496	2012	Permafrost	198A-Ext-55-Lib-55-Index1.col.fq	/willerslev/edna/KapKBH/Capture/fqs/2run/198A-Ext-55-Lib-55-Index1.col.fq	6024620	6024620	3386536	268210	56.2116	7.91989	/willerslev/edna/KapKBH/Capture/200713-S4-XP-EJFHU-Kap-Copenhagen-101/Samples/198A-Ext-55-Lib-55-Index1-EJFHU-GATCTATC-ATGAGGCT-200713/Files/198A-Ext-55-Lib-55-Index1-EJFHU-GATCTATC-ATGAGGCT-200713_S101_L003_R1_001.fastq.gz	/willerslev/edna/KapKBH/Capture/200713-S4-XP-EJFHU-Kap-Copenhagen-101/Samples/198A-Ext-55-Lib-55-Index1-EJFHU-GATCTATC-ATGAGGCT-200713/Files/198A-Ext-55-Lib-55-Index1-EJFHU-GATCTATC-ATGAGGCT-200713_S101_L003_R2_001.fastq.gz	198A-Ext-55-Lib-55-Index1.col.fq
199B-Ext-48-Lib-48-Index1.col.fq	Capture	Sample	4	4	4	Ext-48	Lib-48	iPCR1	NovaSeq6000	KapK-199A	KapK-199A	CGG_3_000542	KapK-199A	Eske Willerslev	KapK-199A	50	B3	127	Sand high in organic detritus	L0	50_B3_127_L0	50_B3_127_L0_KapK-199A_Ext-48_Lib-48_C	-21.5591	82.496	2012	Permafrost	199B-Ext-48-Lib-48-Index1.col.fq	/willerslev/edna/KapKBH/Capture/fqs/2run/199B-Ext-48-Lib-48-Index1.col.fq	10191381	10191381	6292509	454880	61.7434	7.22891	/willerslev/edna/KapKBH/Capture/200713-S4-XP-WIHHU-Kap-Copenhagen-101/Samples/199B-Ext-48-Lib-48-Index1-WIHHU-AACAGGTT-ATACCAAG-200713/Files/199B-Ext-48-Lib-48-Index1-WIHHU-AACAGGTT-ATACCAAG-200713_S110_L004_R1_001.fastq.gz	/willerslev/edna/KapKBH/Capture/200713-S4-XP-WIHHU-Kap-Copenhagen-101/Samples/199B-Ext-48-Lib-48-Index1-WIHHU-AACAGGTT-ATACCAAG-200713/Files/199B-Ext-48-Lib-48-Index1-WIHHU-AACAGGTT-ATACCAAG-200713_S110_L004_R2_001.fastq.gz	199B-Ext-48-Lib-48-Index1.col.fq
KapK-12-1-41-Ext-20-Lib-20-Index1.col.fq	Capture	Sample	2	2	4	Ext-20	Lib-20	iPCR1	NovaSeq6000	KapK-12-1	KapK-12-1-41	CGG_3_003539	Locality 12-07-20-04	Astrid Schmidt, Svend Funder, Eske Willerslev	1941-01-12	119	B3	116	organic rich layers	L1	119_B3_116_L1	119_B3_116_L1_KapK-12-1-41_Ext-20_Lib-20_C	-21.5591	82.496	2012	Permafrost	KapK-12-1-41-Ext-20-Lib-20-Index1.col.fq	/willerslev/edna/KapKBH/Capture/fqs/2run/KapK-12-1-41-Ext-20-Lib-20-Index1.col.fq	51267935	51267935	32210925	4460970	62.8286	13.8492	/willerslev/edna/KapKBH/Capture/200713-S4-XP-EJFHU-Kap-Copenhagen-101/Samples/KapK-12-1-41-Ext-20-Lib-20-Index1-EJFHU-GCACGGAC-GTCTCGCA-200713/Files/KapK-12-1-41-Ext-20-Lib-20-Index1-EJFHU-GCACGGAC-GTCTCGCA-200713_S87_L003_R1_001.fastq.gz	/willerslev/edna/KapKBH/Capture/200713-S4-XP-EJFHU-Kap-Copenhagen-101/Samples/KapK-12-1-41-Ext-20-Lib-20-Index1-EJFHU-GCACGGAC-GTCTCGCA-200713/Files/KapK-12-1-41-Ext-20-Lib-20-Index1-EJFHU-GCACGGAC-GTCTCGCA-200713_S87_L003_R2_001.fastq.gz	KapK-12-1-41-Ext-20-Lib-20-Index1.col.fq
KapK-12-1-42-Ext-21-Lib-21-Index1.col.fq	Capture	Sample	2	2	4	Ext-21	Lib-21	iPCR1	NovaSeq6000	KapK-12-1	KapK-12-1-42	CGG_3_003540	Locality 12-07-20-04	Astrid Schmidt, Svend Funder, Eske Willerslev	1942-01-12	119	B3	116	organic rich layers	L1	119_B3_116_L1	119_B3_116_L1_KapK-12-1-42_Ext-21_Lib-21_C	-21.5591	82.496	2012	Permafrost	KapK-12-1-42-Ext-21-Lib-21-Index1.col.fq	/willerslev/edna/KapKBH/Capture/fqs/2run/KapK-12-1-42-Ext-21-Lib-21-Index1.col.fq	48274855	48274855	29578408	2010010	61.2708	6.79553	/willerslev/edna/KapKBH/Capture/200713-S4-XP-WIHHU-Kap-Copenhagen-101/Samples/KapK-12-1-42-Ext-21-Lib-21-Index1-WIHHU-GGTACCTT-AAGACGTC-200713/Files/KapK-12-1-42-Ext-21-Lib-21-Index1-WIHHU-GGTACCTT-AAGACGTC-200713_S107_L004_R1_001.fastq.gz	/willerslev/edna/KapKBH/Capture/200713-S4-XP-WIHHU-Kap-Copenhagen-101/Samples/KapK-12-1-42-Ext-21-Lib-21-Index1-WIHHU-GGTACCTT-AAGACGTC-200713/Files/KapK-12-1-42-Ext-21-Lib-21-Index1-WIHHU-GGTACCTT-AAGACGTC-200713_S107_L004_R2_001.fastq.gz	KapK-12-1-42-Ext-21-Lib-21-Index1.col.fq
KapK-12-1-43-Ext-22-Lib-22-Index1.col.fq	Capture	Sample	2	2	4	Ext-22	Lib-22	iPCR1	NovaSeq6000	KapK-12-1	KapK-12-1-43	CGG_3_003541	Locality 12-07-20-04	Astrid Schmidt, Svend Funder, Eske Willerslev	1943-01-12	119	B3	116	organic rich layers	L1	119_B3_116_L1	119_B3_116_L1_KapK-12-1-43_Ext-22_Lib-22_C	-21.5591	82.496	2012	Permafrost	KapK-12-1-43-Ext-22-Lib-22-Index1.col.fq	/willerslev/edna/KapKBH/Capture/fqs/2run/KapK-12-1-43-Ext-22-Lib-22-Index1.col.fq	46934557	46934557	28662572	2530353	61.0692	8.82807	/willerslev/edna/KapKBH/Capture/200713-S4-XP-WIHHU-Kap-Copenhagen-101/Samples/KapK-12-1-43-Ext-22-Lib-22-Index1-WIHHU-AACGTTCC-GGAGTACT-200713/Files/KapK-12-1-43-Ext-22-Lib-22-Index1-WIHHU-AACGTTCC-GGAGTACT-200713_S116_L004_R1_001.fastq.gz	/willerslev/edna/KapKBH/Capture/200713-S4-XP-WIHHU-Kap-Copenhagen-101/Samples/KapK-12-1-43-Ext-22-Lib-22-Index1-WIHHU-AACGTTCC-GGAGTACT-200713/Files/KapK-12-1-43-Ext-22-Lib-22-Index1-WIHHU-AACGTTCC-GGAGTACT-200713_S116_L004_R2_001.fastq.gz	KapK-12-1-43-Ext-22-Lib-22-Index1.col.fq
KapK-12-1-45-Ext-24-Lib-24-Index1.col.fq	Capture	Sample	2	2	4	Ext-24	Lib-24	iPCR1	NovaSeq6000	KapK-12-1	KapK-12-1-45	CGG_3_003543	Locality 12-07-20-04	Astrid Schmidt, Svend Funder, Eske Willerslev	1944-01-12	119	B3	116	organic rich layers	L2	119_B3_116_L2	119_B3_116_L2_KapK-12-1-45_Ext-24_Lib-24_C	-21.5591	82.496	2012	Permafrost	KapK-12-1-45-Ext-24-Lib-24-Index1.col.fq	/willerslev/edna/KapKBH/Capture/fqs/2run/KapK-12-1-45-Ext-24-Lib-24-Index1.col.fq	58069184	58069184	41523293	6227712	71.5066	14.9981	/willerslev/edna/KapKBH/Capture/200713-S4-XP-EJFHU-Kap-Copenhagen-101/Samples/KapK-12-1-45-Ext-24-Lib-24-Index1-EJFHU-ATGAGGCC-GTTAATTG-200713/Files/KapK-12-1-45-Ext-24-Lib-24-Index1-EJFHU-ATGAGGCC-GTTAATTG-200713_S97_L003_R1_001.fastq.gz	/willerslev/edna/KapKBH/Capture/200713-S4-XP-EJFHU-Kap-Copenhagen-101/Samples/KapK-12-1-45-Ext-24-Lib-24-Index1-EJFHU-ATGAGGCC-GTTAATTG-200713/Files/KapK-12-1-45-Ext-24-Lib-24-Index1-EJFHU-ATGAGGCC-GTTAATTG-200713_S97_L003_R2_001.fastq.gz	KapK-12-1-45-Ext-24-Lib-24-Index1.col.fq
KapK-12-1-46-Ext-25-Lib-25-Index1.col.fq	Capture	Sample	2	2	4	Ext-25	Lib-25	iPCR1	NovaSeq6000	KapK-12-1	KapK-12-1-46	CGG_3_003544	Locality 12-07-20-04	Astrid Schmidt, Svend Funder, Eske Willerslev	1945-01-12	119	B3	116	organic rich layers	L2	119_B3_116_L2	119_B3_116_L2_KapK-12-1-46_Ext-25_Lib-25_C	-21.5591	82.496	2012	Permafrost	KapK-12-1-46-Ext-25-Lib-25-Index1.col.fq	/willerslev/edna/KapKBH/Capture/fqs/2run/KapK-12-1-46-Ext-25-Lib-25-Index1.col.fq	13	13	9	2	69.2308	22.2222	/willerslev/edna/KapKBH/Capture/200713-S4-XP-EJFHU-Kap-Copenhagen-101/Samples/KapK-12-1-46-Ext-25-Lib-25-Index1-EJFHU-ACTAAGAT-AACCGCGG-200713/Files/KapK-12-1-46-Ext-25-Lib-25-Index1-EJFHU-ACTAAGAT-AACCGCGG-200713_S88_L003_R1_001.fastq.gz	/willerslev/edna/KapKBH/Capture/200713-S4-XP-EJFHU-Kap-Copenhagen-101/Samples/KapK-12-1-46-Ext-25-Lib-25-Index1-EJFHU-ACTAAGAT-AACCGCGG-200713/Files/KapK-12-1-46-Ext-25-Lib-25-Index1-EJFHU-ACTAAGAT-AACCGCGG-200713_S88_L003_R2_001.fastq.gz	KapK-12-1-46-Ext-25-Lib-25-Index1.col.fq
200A-Ext-49-Lib-49-Index1.col.fq	Capture	Sample	4	4	4	Ext-49	Lib-49	iPCR1	NovaSeq6000	KapK-200A	KapK-200A	CGG_3_000535	KapK-200A	Eske Willerslev	1946-01-12	119	B3	116	organic rich layers	L2	119_B3_116_L2	119_B3_116_L2_KapK-200A_Ext-49_Lib-49_C	-21.5591	82.496	2012	Permafrost	200A-Ext-49-Lib-49-Index1.col.fq	/willerslev/edna/KapKBH/Capture/fqs/3run/200A-Ext-49-Lib-49-Index1.col.fq	16811669	16811669	9198097	719106	54.7126	7.81799	/willerslev/edna/KapKBH/Capture/200713-S4-XP-WIHHU-Kap-Copenhagen-101/Samples/200A-Ext-49-Lib-49-Index1-WIHHU-GGTGAACC-GCGTTGGA-200713/Files/200A-Ext-49-Lib-49-Index1-WIHHU-GGTGAACC-GCGTTGGA-200713_S118_L004_R1_001.fastq.gz	/willerslev/edna/KapKBH/Capture/200713-S4-XP-WIHHU-Kap-Copenhagen-101/Samples/200A-Ext-49-Lib-49-Index1-WIHHU-GGTGAACC-GCGTTGGA-200713/Files/200A-Ext-49-Lib-49-Index1-WIHHU-GGTGAACC-GCGTTGGA-200713_S118_L004_R2_001.fastq.gz	200A-Ext-49-Lib-49-Index1.col.fq
202B-Ext-38-Lib-38-Index2.col.fq	Capture	Sample	3	3	4	Ext-38	Lib-38	iPCR2	NovaSeq6000	KapK-202B	KapK-202B	CGG_3_001973	KapK-202B	Eske Willerslev	KapK-202B	74b	B1	83	Sandy organic rich layers	L1	74b_B1_83_L1	74b_B1_83_L1_KapK-202B_Ext-38_Lib-38_C	-21.2193	82.4984	2006	Permafrost	202B-Ext-38-Lib-38-Index2.col.fq	/willerslev/edna/KapKBH/Capture/fqs/3run/202B-Ext-38-Lib-38-Index2.col.fq	54095623	54095623	35397475	779238	65.435	2.20139	/willerslev/edna/KapKBH/Capture/200713-S4-XP-WIHHU-Kap-Copenhagen-101/Samples/202B-Ext-38-Lib-38-Index2-WIHHU-CTACGACA-GAGTCCAA-200713/Files/202B-Ext-38-Lib-38-Index2-WIHHU-CTACGACA-GAGTCCAA-200713_S117_L004_R1_001.fastq.gz	/willerslev/edna/KapKBH/Capture/200713-S4-XP-WIHHU-Kap-Copenhagen-101/Samples/202B-Ext-38-Lib-38-Index2-WIHHU-CTACGACA-GAGTCCAA-200713/Files/202B-Ext-38-Lib-38-Index2-WIHHU-CTACGACA-GAGTCCAA-200713_S117_L004_R2_001.fastq.gz	202B-Ext-38-Lib-38-Index2.col.fq
203A-Ext-42-Lib-42-Index1.col.fq	Capture	Sample	3	3	4	Ext-42	Lib-42	iPCR1	NovaSeq6000	KapK-203A	KapK-203A	CGG_3_003184	KapK-203A	Eske Willerslev	KapK-203A	74b	B1	83	Sandy organic rich layers	L1	74b_B1_83_L1	74b_B1_83_L1_KapK-203A_Ext-42_Lib-42_C	-21.2193	82.4984	2006	Permafrost	203A-Ext-42-Lib-42-Index1.col.fq	/willerslev/edna/KapKBH/Capture/fqs/3run/203A-Ext-42-Lib-42-Index1.col.fq	5427580	5427580	3665536	182521	67.5354	4.97938	/willerslev/edna/KapKBH/Capture/200713-S4-XP-EJFHU-Kap-Copenhagen-101/Samples/203A-Ext-42-Lib-42-Index1-EJFHU-GCGCAAGC-TCACGCCG-200713/Files/203A-Ext-42-Lib-42-Index1-EJFHU-GCGCAAGC-TCACGCCG-200713_S99_L003_R1_001.fastq.gz	/willerslev/edna/KapKBH/Capture/200713-S4-XP-EJFHU-Kap-Copenhagen-101/Samples/203A-Ext-42-Lib-42-Index1-EJFHU-GCGCAAGC-TCACGCCG-200713/Files/203A-Ext-42-Lib-42-Index1-EJFHU-GCGCAAGC-TCACGCCG-200713_S99_L003_R2_001.fastq.gz	203A-Ext-42-Lib-42-Index1.col.fq
203B-Ext-43-Lib-43-Index1.col.fq	Capture	Sample	3	3	4	Ext-43	Lib-43	iPCR1	NovaSeq6000	KapK-203B	KapK-203B	CGG_3_003185	KapK-203B	Eske Willerslev	KapK-203B	74b	B1	83	Sandy organic rich layers	L1	74b_B1_83_L1	74b_B1_83_L1_KapK-203B_Ext-43_Lib-43_C	-21.2193	82.4984	2006	Permafrost	203B-Ext-43-Lib-43-Index1.col.fq	/willerslev/edna/KapKBH/Capture/fqs/3run/203B-Ext-43-Lib-43-Index1.col.fq	13731307	13731307	9496053	329907	69.1562	3.47415	/willerslev/edna/KapKBH/Capture/200713-S4-XP-EJFHU-Kap-Copenhagen-101/Samples/203B-Ext-43-Lib-43-Index1-EJFHU-AAGATACT-ACTTACAT-200713/Files/203B-Ext-43-Lib-43-Index1-EJFHU-AAGATACT-ACTTACAT-200713_S92_L003_R1_001.fastq.gz	/willerslev/edna/KapKBH/Capture/200713-S4-XP-EJFHU-Kap-Copenhagen-101/Samples/203B-Ext-43-Lib-43-Index1-EJFHU-AAGATACT-ACTTACAT-200713/Files/203B-Ext-43-Lib-43-Index1-EJFHU-AAGATACT-ACTTACAT-200713_S92_L003_R2_001.fastq.gz	203B-Ext-43-Lib-43-Index1.col.fq
205A-Ext-51-Lib-51-Index1.col.fq	Capture	Sample	4	4	4	Ext-51	Lib-51	iPCR1	NovaSeq6000	KapK-205A	KapK-205A	CGG_3_000537	KapK-205A	Eske Willerslev	KapK-205A	74b	B1	83	Sandy organic rich layers	L2	74b_B1_83_L2	74b_B1_83_L2_KapK-205A_Ext-51_Lib-51_C	-21.2193	82.4984	2006	Permafrost	205A-Ext-51-Lib-51-Index1.col.fq	/willerslev/edna/KapKBH/Capture/fqs/3run/205A-Ext-51-Lib-51-Index1.col.fq	3797142	3797142	2046947	240658	53.9076	11.7569	/willerslev/edna/KapKBH/Capture/200713-S4-XP-EJFHU-Kap-Copenhagen-101/Samples/205A-Ext-51-Lib-51-Index1-EJFHU-TGGTGGCA-TCCTGTAA-200713/Files/205A-Ext-51-Lib-51-Index1-EJFHU-TGGTGGCA-TCCTGTAA-200713_S100_L003_R1_001.fastq.gz	/willerslev/edna/KapKBH/Capture/200713-S4-XP-EJFHU-Kap-Copenhagen-101/Samples/205A-Ext-51-Lib-51-Index1-EJFHU-TGGTGGCA-TCCTGTAA-200713/Files/205A-Ext-51-Lib-51-Index1-EJFHU-TGGTGGCA-TCCTGTAA-200713_S100_L003_R2_001.fastq.gz	205A-Ext-51-Lib-51-Index1.col.fq
205B-Ext-52-Lib-52-Index2.col.fq	Capture	Sample	4	4	4	Ext-52	Lib-52	iPCR2	NovaSeq6000	KapK-205B	KapK-205B	CGG_3_000538	KapK-205B	Eske Willerslev	KapK-205B	74b	B1	83	Sandy organic rich layers	L2	74b_B1_83_L2	74b_B1_83_L2_KapK-205B_Ext-52_Lib-52_C	-21.2193	82.4984	2006	Permafrost	205B-Ext-52-Lib-52-Index2.col.fq	/willerslev/edna/KapKBH/Capture/fqs/3run/205B-Ext-52-Lib-52-Index2.col.fq	5160124	5160124	2518222	352569	48.8016	14.0007	/willerslev/edna/KapKBH/Capture/200713-S4-XP-EJFHU-Kap-Copenhagen-101/Samples/205B-Ext-52-Lib-52-Index2-EJFHU-AGGCAGAG-AGAATGCC-200713/Files/205B-Ext-52-Lib-52-Index2-EJFHU-AGGCAGAG-AGAATGCC-200713_S93_L003_R1_001.fastq.gz	/willerslev/edna/KapKBH/Capture/200713-S4-XP-EJFHU-Kap-Copenhagen-101/Samples/205B-Ext-52-Lib-52-Index2-EJFHU-AGGCAGAG-AGAATGCC-200713/Files/205B-Ext-52-Lib-52-Index2-EJFHU-AGGCAGAG-AGAATGCC-200713_S93_L003_R2_001.fastq.gz	205B-Ext-52-Lib-52-Index2.col.fq
205C-Ext-53-Lib-53-Index1.col.fq	Capture	Sample	4	4	4	Ext-53	Lib-53	iPCR1	NovaSeq6000	KapK-205C	KapK-205C	CGG_3_000539	KapK-205C	Eske Willerslev	KapK-205C	74b	B1	83	Sandy organic rich layers	L2	74b_B1_83_L2	74b_B1_83_L2_KapK-205C_Ext-53_Lib-53_C	-21.2193	82.4984	2006	Permafrost	205C-Ext-53-Lib-53-Index1.col.fq	/willerslev/edna/KapKBH/Capture/fqs/3run/205C-Ext-53-Lib-53-Index1.col.fq	22480569	22480569	11406924	730791	50.7413	6.40656	/willerslev/edna/KapKBH/Capture/200713-S4-XP-WIHHU-Kap-Copenhagen-101/Samples/205C-Ext-53-Lib-53-Index1-WIHHU-GAATGAGA-GAGGCATT-200713/Files/205C-Ext-53-Lib-53-Index1-WIHHU-GAATGAGA-GAGGCATT-200713_S111_L004_R1_001.fastq.gz	/willerslev/edna/KapKBH/Capture/200713-S4-XP-WIHHU-Kap-Copenhagen-101/Samples/205C-Ext-53-Lib-53-Index1-WIHHU-GAATGAGA-GAGGCATT-200713/Files/205C-Ext-53-Lib-53-Index1-WIHHU-GAATGAGA-GAGGCATT-200713_S111_L004_R2_001.fastq.gz	205C-Ext-53-Lib-53-Index1.col.fq
205D-Ext-54-Lib-54-Index2.col.fq	Capture	Sample	4	4	4	Ext-54	Lib-54	iPCR2	NovaSeq6000	KapK-205D	KapK-205D	CGG_3_000540	KapK-205D	Eske Willerslev	KapK-205D	74b	B1	83	Sandy organic rich layers	L2	74b_B1_83_L2	74b_B1_83_L2_KapK-205D_Ext-54_Lib-54_C	-21.2193	82.4984	2006	Permafrost	205D-Ext-54-Lib-54-Index2.col.fq	/willerslev/edna/KapKBH/Capture/fqs/3run/205D-Ext-54-Lib-54-Index2.col.fq	11106166	11106166	6002071	445471	54.0427	7.42195	/willerslev/edna/KapKBH/Capture/200713-S4-XP-WIHHU-Kap-Copenhagen-101/Samples/205D-Ext-54-Lib-54-Index2-WIHHU-TGCGGCGT-CCTCGGTA-200713/Files/205D-Ext-54-Lib-54-Index2-WIHHU-TGCGGCGT-CCTCGGTA-200713_S119_L004_R1_001.fastq.gz	/willerslev/edna/KapKBH/Capture/200713-S4-XP-WIHHU-Kap-Copenhagen-101/Samples/205D-Ext-54-Lib-54-Index2-WIHHU-TGCGGCGT-CCTCGGTA-200713/Files/205D-Ext-54-Lib-54-Index2-WIHHU-TGCGGCGT-CCTCGGTA-200713_S119_L004_R2_001.fastq.gz	205D-Ext-54-Lib-54-Index2.col.fq
KapK-12-1-24-Ext-1-Lib-1-Index2.col.fq	Capture	Sample	1	1	4	Ext-1	Lib-1	iPCR2	NovaSeq6000	KapK-12-1	KapK-12-1-24	CGG_3_003523	Locality 119	Astrid Schmidt, Svend Funder, Eske Willerslev	2024-01-12	119	B3	116	organic rich layers	L0	119_B3_116_L0	119_B3_116_L0_KapK-12-1-24_Ext-1_Lib-1_C	-21.5591	82.496	2012	Permafrost	KapK-12-1-24-Ext-1-Lib-1-Index2.col.fq	/willerslev/edna/KapKBH/Capture/fqs/4run/KapK-12-1-24-Ext-1-Lib-1-Index2.col.fq	234874454	234874454	174480803	18112279	74.2868	10.3807	/willerslev/edna/KapKBH/Capture/200713-S4-XP-EJFHU-Kap-Copenhagen-101/Samples/KapK-12-1-24-Ext-1-Lib-1-Index2-EJFHU-CCGCGGTT-AGCGCTAG-200713/Files/KapK-12-1-24-Ext-1-Lib-1-Index2-EJFHU-CCGCGGTT-AGCGCTAG-200713_S89_L003_R1_001.fastq.gz	/willerslev/edna/KapKBH/Capture/200713-S4-XP-EJFHU-Kap-Copenhagen-101/Samples/KapK-12-1-24-Ext-1-Lib-1-Index2-EJFHU-CCGCGGTT-AGCGCTAG-200713/Files/KapK-12-1-24-Ext-1-Lib-1-Index2-EJFHU-CCGCGGTT-AGCGCTAG-200713_S89_L003_R2_001.fastq.gz	KapK-12-1-24-Ext-1-Lib-1-Index2.col.fq
KapK-12-1-25-Ext-2-Lib-2-Index1.col.fq	Capture	Sample	1	1	4	Ext-2	Lib-2	iPCR1	NovaSeq6000	KapK-12-1	KapK-12-1-25	CGG_3_003524	Locality 119	Astrid Schmidt, Svend Funder, Eske Willerslev	2025-01-12	119	B3	116	organic rich layers	L0	119_B3_116_L0	119_B3_116_L0_KapK-12-1-25_Ext-2_Lib-2_C	-21.5591	82.496	2012	Permafrost	KapK-12-1-25-Ext-2-Lib-2-Index1.col.fq	/willerslev/edna/KapKBH/Capture/fqs/4run/KapK-12-1-25-Ext-2-Lib-2-Index1.col.fq	3404603	3404603	2484166	172892	72.9649	6.95976	/willerslev/edna/KapKBH/Capture/200713-S4-XP-WIHHU-Kap-Copenhagen-101/Samples/KapK-12-1-25-Ext-2-Lib-2-Index1-WIHHU-TTATAACC-GATATCGA-200713/Files/KapK-12-1-25-Ext-2-Lib-2-Index1-WIHHU-TTATAACC-GATATCGA-200713_S102_L004_R1_001.fastq.gz	/willerslev/edna/KapKBH/Capture/200713-S4-XP-WIHHU-Kap-Copenhagen-101/Samples/KapK-12-1-25-Ext-2-Lib-2-Index1-WIHHU-TTATAACC-GATATCGA-200713/Files/KapK-12-1-25-Ext-2-Lib-2-Index1-WIHHU-TTATAACC-GATATCGA-200713_S102_L004_R2_001.fastq.gz	KapK-12-1-25-Ext-2-Lib-2-Index1.col.fq
KapK-12-1-27-Ext-4-Lib-4-Index2.col.fq	Capture	Sample	1	1	4	Ext-4	Lib-4	iPCR2	NovaSeq6000	KapK-12-1	KapK-12-1-27	CGG_3_003526	Locality 119	Astrid Schmidt, Svend Funder, Eske Willerslev	2027-01-12	119	B3	116	organic rich layers	L0	119_B3_116_L0	119_B3_116_L0_KapK-12-1-27_Ext-4_Lib-4_C	-21.5591	82.496	2012	Permafrost	KapK-12-1-27-Ext-4-Lib-4-Index2.col.fq	/willerslev/edna/KapKBH/Capture/fqs/4run/KapK-12-1-27-Ext-4-Lib-4-Index2.col.fq	227347894	227347894	154187898	10360000	67.8202	6.71907	/willerslev/edna/KapKBH/Capture/200713-S4-XP-WIHHU-Kap-Copenhagen-101/Samples/KapK-12-1-27-Ext-4-Lib-4-Index2-WIHHU-AAGTCCAA-TATGAGTA-200713/Files/KapK-12-1-27-Ext-4-Lib-4-Index2-WIHHU-AAGTCCAA-TATGAGTA-200713_S113_L004_R1_001.fastq.gz	/willerslev/edna/KapKBH/Capture/200713-S4-XP-WIHHU-Kap-Copenhagen-101/Samples/KapK-12-1-27-Ext-4-Lib-4-Index2-WIHHU-AAGTCCAA-TATGAGTA-200713/Files/KapK-12-1-27-Ext-4-Lib-4-Index2-WIHHU-AAGTCCAA-TATGAGTA-200713_S113_L004_R2_001.fastq.gz	KapK-12-1-27-Ext-4-Lib-4-Index2.col.fq
KapK-12-1-29-Ext-6-Lib-6-Index2.col.fq	Capture	Sample	1	1	4	Ext-6	Lib-6	iPCR2	NovaSeq6000	KapK-12-1	KapK-12-1-29	CGG_3_003528	Locality 119	Astrid Schmidt, Svend Funder, Eske Willerslev	2029-01-12	119	B3	116	organic rich layers	L0	119_B3_116_L0	119_B3_116_L0_KapK-12-1-29_Ext-6_Lib-6_C	-21.5591	82.496	2012	Permafrost	KapK-12-1-29-Ext-6-Lib-6-Index2.col.fq	/willerslev/edna/KapKBH/Capture/fqs/4run/KapK-12-1-29-Ext-6-Lib-6-Index2.col.fq	95170087	95170087	63469682	7445175	66.6908	11.7303	/willerslev/edna/KapKBH/Capture/200713-S4-XP-EJFHU-Kap-Copenhagen-101/Samples/KapK-12-1-29-Ext-6-Lib-6-Index2-EJFHU-GCTTGTCA-GAACATAC-200713/Files/KapK-12-1-29-Ext-6-Lib-6-Index2-EJFHU-GCTTGTCA-GAACATAC-200713_S95_L003_R1_001.fastq.gz	/willerslev/edna/KapKBH/Capture/200713-S4-XP-EJFHU-Kap-Copenhagen-101/Samples/KapK-12-1-29-Ext-6-Lib-6-Index2-EJFHU-GCTTGTCA-GAACATAC-200713/Files/KapK-12-1-29-Ext-6-Lib-6-Index2-EJFHU-GCTTGTCA-GAACATAC-200713_S95_L003_R2_001.fastq.gz	KapK-12-1-29-Ext-6-Lib-6-Index2.col.fq
Lok-75-Sample-1-Ext-58-Lib-58-Index1.col.fq	Capture	Sample	4	4	4	Ext-58	Lib-58	iPCR1	NovaSeq6000	Lok-75	Lok-75-Sample-1	CGG_3_007856	Lok-75	Nikolai K. Larsen	Sample-1	74a	B1	83	Sandy organic rich layers	L1	74a_B1_83_L1	74a_B1_83_L1_Lok-75-Sample-1_Ext-58_Lib-58_C	-21.2193	82.4984	2016	Permafrost	Lok-75-Sample-1-Ext-58-Lib-58-Index1.col.fq	/willerslev/edna/KapKBH/Capture/fqs/4run/Lok-75-Sample-1-Ext-58-Lib-58-Index1.col.fq	5431858	5431858	3002027	449036	55.267	14.9578	/willerslev/edna/KapKBH/Capture/200713-S4-XP-EJFHU-Kap-Copenhagen-101/Samples/Lok-75-Sample-1-Ext-58-Lib-58-Index1-EJFHU-TAAGGTCA-TGTCGTAG-200713/Files/Lok-75-Sample-1-Ext-58-Lib-58-Index1-EJFHU-TAAGGTCA-TGTCGTAG-200713_S94_L003_R1_001.fastq.gz	/willerslev/edna/KapKBH/Capture/200713-S4-XP-EJFHU-Kap-Copenhagen-101/Samples/Lok-75-Sample-1-Ext-58-Lib-58-Index1-EJFHU-TAAGGTCA-TGTCGTAG-200713/Files/Lok-75-Sample-1-Ext-58-Lib-58-Index1-EJFHU-TAAGGTCA-TGTCGTAG-200713_S94_L003_R2_001.fastq.gz	Lok-75-Sample-1-Ext-58-Lib-58-Index1.col.fq
Lok-75-Sample-3-Ext-59-Lib-59-Index2.col.fq	Capture	Sample	4	4	4	Ext-59	Lib-59	iPCR2	NovaSeq6000	Lok-75	Lok-75-Sample-3	CGG_3_007857	Lok-75	Nikolai K. Larsen	Sample-3	74a	B1	83	Sandy organic rich layers	L3	74a_B1_83_L3	74a_B1_83_L3_Lok-75-Sample-3_Ext-59_Lib-59_C	-21.2193	82.4984	2016	Permafrost	Lok-75-Sample-3-Ext-59-Lib-59-Index2.col.fq	/willerslev/edna/KapKBH/Capture/fqs/4run/Lok-75-Sample-3-Ext-59-Lib-59-Index2.col.fq	12238021	12238021	7727052	589272	63.1397	7.62609	/willerslev/edna/KapKBH/Capture/200713-S4-XP-WIHHU-Kap-Copenhagen-101/Samples/Lok-75-Sample-3-Ext-59-Lib-59-Index2-WIHHU-TTGCCTAG-ACCACTTA-200713/Files/Lok-75-Sample-3-Ext-59-Lib-59-Index2-WIHHU-TTGCCTAG-ACCACTTA-200713_S112_L004_R1_001.fastq.gz	/willerslev/edna/KapKBH/Capture/200713-S4-XP-WIHHU-Kap-Copenhagen-101/Samples/Lok-75-Sample-3-Ext-59-Lib-59-Index2-WIHHU-TTGCCTAG-ACCACTTA-200713/Files/Lok-75-Sample-3-Ext-59-Lib-59-Index2-WIHHU-TTGCCTAG-ACCACTTA-200713_S112_L004_R2_001.fastq.gz	Lok-75-Sample-3-Ext-59-Lib-59-Index2.col.fq
KapK-12-1-31-Ext-8-Lib-8-Index2.col.fq	Capture	Sample	1	1	4	Ext-8	Lib-8	iPCR2	NovaSeq6000	KapK-12-1	KapK-12-1-31	CGG_3_003530	Locality 12-07-16-05	Astrid Schmidt, Svend Funder, Eske Willerslev	1931-01-12	69	B2	97	organic rich layers	L0	69_B2_97_L0	69_B2_97_L0_KapK-12-1-31_Ext-8_Lib-8_C	-21.6061	82.4942	2012	Permafrost	KapK-12-1-31-Ext-8-Lib-8-Index2.col.fq	/willerslev/edna/KapKBH/Capture/fqs/5run/KapK-12-1-31-Ext-8-Lib-8-Index2.col.fq	88060519	88060519	54632408	6735535	62.0396	12.3288	/willerslev/edna/KapKBH/Capture/200713-S4-XP-EJFHU-Kap-Copenhagen-101/Samples/KapK-12-1-31-Ext-8-Lib-8-Index2-EJFHU-TGGATCGA-GTGCGATA-200713/Files/KapK-12-1-31-Ext-8-Lib-8-Index2-EJFHU-TGGATCGA-GTGCGATA-200713_S90_L003_R1_001.fastq.gz	/willerslev/edna/KapKBH/Capture/200713-S4-XP-EJFHU-Kap-Copenhagen-101/Samples/KapK-12-1-31-Ext-8-Lib-8-Index2-EJFHU-TGGATCGA-GTGCGATA-200713/Files/KapK-12-1-31-Ext-8-Lib-8-Index2-EJFHU-TGGATCGA-GTGCGATA-200713_S90_L003_R2_001.fastq.gz	KapK-12-1-31-Ext-8-Lib-8-Index2.col.fq
KapK-12-1-33-Ext-10-Lib-10-Index2.col.fq	Capture	Sample	1	1	4	Ext-10	Lib-10	iPCR2	NovaSeq6000	KapK-12-1	KapK-12-1-33	CGG_3_003532	Locality 12-07-16-05	Astrid Schmidt, Svend Funder, Eske Willerslev	1933-01-12	69	B2	97	organic rich layers	L0	69_B2_97_L0	69_B2_97_L0_KapK-12-1-33_Ext-10_Lib-10_C	-21.6061	82.4942	2012	Permafrost	KapK-12-1-33-Ext-10-Lib-10-Index2.col.fq	/willerslev/edna/KapKBH/Capture/fqs/5run/KapK-12-1-33-Ext-10-Lib-10-Index2.col.fq	87710339	87710339	57662405	4744308	65.7419	8.22773	/willerslev/edna/KapKBH/Capture/200713-S4-XP-WIHHU-Kap-Copenhagen-101/Samples/KapK-12-1-33-Ext-10-Lib-10-Index2-WIHHU-GACCTGAA-TTGGTGAG-200713/Files/KapK-12-1-33-Ext-10-Lib-10-Index2-WIHHU-GACCTGAA-TTGGTGAG-200713_S105_L004_R1_001.fastq.gz	/willerslev/edna/KapKBH/Capture/200713-S4-XP-WIHHU-Kap-Copenhagen-101/Samples/KapK-12-1-33-Ext-10-Lib-10-Index2-WIHHU-GACCTGAA-TTGGTGAG-200713/Files/KapK-12-1-33-Ext-10-Lib-10-Index2-WIHHU-GACCTGAA-TTGGTGAG-200713_S105_L004_R2_001.fastq.gz	KapK-12-1-33-Ext-10-Lib-10-Index2.col.fq
KapK-12-1-34-Ext-11-Lib-11-Index2.col.fq	Capture	Sample	1	1	4	Ext-11	Lib-11	iPCR2	NovaSeq6000	KapK-12-1	KapK-12-1-34	CGG_3_003533	Locality 12-07-16-05	Astrid Schmidt, Svend Funder, Eske Willerslev	1934-01-12	69	B2	100	organic rich layers	L0	69_B2_100_L0	69_B2_100_L0_KapK-12-1-34_Ext-11_Lib-11_C	-21.6061	82.4942	2012	Permafrost	KapK-12-1-34-Ext-11-Lib-11-Index2.col.fq	/willerslev/edna/KapKBH/Capture/fqs/5run/KapK-12-1-34-Ext-11-Lib-11-Index2.col.fq	313586579	313586579	213206955	18425351	67.9898	8.642	/willerslev/edna/KapKBH/Capture/200713-S4-XP-WIHHU-Kap-Copenhagen-101/Samples/KapK-12-1-34-Ext-11-Lib-11-Index2-WIHHU-TCTCTACT-CGCGGTTC-200713/Files/KapK-12-1-34-Ext-11-Lib-11-Index2-WIHHU-TCTCTACT-CGCGGTTC-200713_S114_L004_R1_001.fastq.gz	/willerslev/edna/KapKBH/Capture/200713-S4-XP-WIHHU-Kap-Copenhagen-101/Samples/KapK-12-1-34-Ext-11-Lib-11-Index2-WIHHU-TCTCTACT-CGCGGTTC-200713/Files/KapK-12-1-34-Ext-11-Lib-11-Index2-WIHHU-TCTCTACT-CGCGGTTC-200713_S114_L004_R2_001.fastq.gz	KapK-12-1-34-Ext-11-Lib-11-Index2.col.fq
KapK-12-1-35-Ext-12-Lib-12-Index2.col.fq	Capture	Sample	1	1	4	Ext-12	Lib-12	iPCR2	NovaSeq6000	KapK-12-1	KapK-12-1-35	CGG_3_003534	Locality 12-07-16-05	Astrid Schmidt, Svend Funder, Eske Willerslev	1935-01-12	69	B2	100	organic rich layers	L0	69_B2_100_L0	69_B2_100_L0_KapK-12-1-35_Ext-12_Lib-12_C	-21.6061	82.4942	2012	Permafrost	KapK-12-1-35-Ext-12-Lib-12-Index2.col.fq	/willerslev/edna/KapKBH/Capture/fqs/5run/KapK-12-1-35-Ext-12-Lib-12-Index2.col.fq	198768394	198768394	147508814	18359433	74.2114	12.4463	/willerslev/edna/KapKBH/Capture/200713-S4-XP-EJFHU-Kap-Copenhagen-101/Samples/KapK-12-1-35-Ext-12-Lib-12-Index2-EJFHU-CTCTCGTC-TATAACCT-200713/Files/KapK-12-1-35-Ext-12-Lib-12-Index2-EJFHU-CTCTCGTC-TATAACCT-200713_S96_L003_R1_001.fastq.gz	/willerslev/edna/KapKBH/Capture/200713-S4-XP-EJFHU-Kap-Copenhagen-101/Samples/KapK-12-1-35-Ext-12-Lib-12-Index2-EJFHU-CTCTCGTC-TATAACCT-200713/Files/KapK-12-1-35-Ext-12-Lib-12-Index2-EJFHU-CTCTCGTC-TATAACCT-200713_S96_L003_R2_001.fastq.gz	KapK-12-1-35-Ext-12-Lib-12-Index2.col.fq
KapK-12-1-36-Ext-13-Lib-13-Index2.col.fq	Capture	Sample	1	1	4	Ext-13	Lib-13	iPCR2	NovaSeq6000	KapK-12-1	KapK-12-1-36	CGG_3_003535	Locality 12-07-16-05	Astrid Schmidt, Svend Funder, Eske Willerslev	1936-01-12	69	B2	100	organic rich layers	L0	69_B2_100_L0	69_B2_100_L0_KapK-12-1-36_Ext-13_Lib-13_C	-21.6061	82.4942	2012	Permafrost	KapK-12-1-36-Ext-13-Lib-13-Index2.col.fq	/willerslev/edna/KapKBH/Capture/fqs/5run/KapK-12-1-36-Ext-13-Lib-13-Index2.col.fq	340947689	340947689	254138069	13912495	74.5387	5.47438	/willerslev/edna/KapKBH/Capture/200713-S4-XP-WIHHU-Kap-Copenhagen-101/Samples/KapK-12-1-36-Ext-13-Lib-13-Index2-WIHHU-CCAAGTCT-AAGGATGA-200713/Files/KapK-12-1-36-Ext-13-Lib-13-Index2-WIHHU-CCAAGTCT-AAGGATGA-200713_S103_L004_R1_001.fastq.gz	/willerslev/edna/KapKBH/Capture/200713-S4-XP-WIHHU-Kap-Copenhagen-101/Samples/KapK-12-1-36-Ext-13-Lib-13-Index2-WIHHU-CCAAGTCT-AAGGATGA-200713/Files/KapK-12-1-36-Ext-13-Lib-13-Index2-WIHHU-CCAAGTCT-AAGGATGA-200713_S103_L004_R2_001.fastq.gz	KapK-12-1-36-Ext-13-Lib-13-Index2.col.fq
KapK-12-1-37-Ext-17-Lib-17-Index1.col.fq	Capture	Sample	2	2	4	Ext-17	Lib-17	iPCR1	NovaSeq6000	KapK-12-1	KapK-12-1-37	CGG_3_003536	Locality 12-07-16-05	Astrid Schmidt, Svend Funder, Eske Willerslev	1937-01-12	69	B2	103	organic rich layers	L0	69_B2_103_L0	69_B2_103_L0_KapK-12-1-37_Ext-17_Lib-17_C	-21.6061	82.4942	2012	Permafrost	KapK-12-1-37-Ext-17-Lib-17-Index1.col.fq	/willerslev/edna/KapKBH/Capture/fqs/5run/KapK-12-1-37-Ext-17-Lib-17-Index1.col.fq	13256564	13256564	9205091	644063	69.438	6.99681	/willerslev/edna/KapKBH/Capture/200713-S4-XP-WIHHU-Kap-Copenhagen-101/Samples/KapK-12-1-37-Ext-17-Lib-17-Index1-WIHHU-TAATACAG-ATATTCAC-200713/Files/KapK-12-1-37-Ext-17-Lib-17-Index1-WIHHU-TAATACAG-ATATTCAC-200713_S104_L004_R1_001.fastq.gz	/willerslev/edna/KapKBH/Capture/200713-S4-XP-WIHHU-Kap-Copenhagen-101/Samples/KapK-12-1-37-Ext-17-Lib-17-Index1-WIHHU-TAATACAG-ATATTCAC-200713/Files/KapK-12-1-37-Ext-17-Lib-17-Index1-WIHHU-TAATACAG-ATATTCAC-200713_S104_L004_R2_001.fastq.gz	KapK-12-1-37-Ext-17-Lib-17-Index1.col.fq
KapK-12-1-38-Ext-18-Lib-18-Index1.col.fq	Capture	Sample	2	2	4	Ext-18	Lib-18	iPCR1	NovaSeq6000	KapK-12-1	KapK-12-1-38	CGG_3_003537	Locality 12-07-16-05	Astrid Schmidt, Svend Funder, Eske Willerslev	1938-01-12	69	B2	103	organic rich layers	L0	69_B2_103_L0	69_B2_103_L0_KapK-12-1-38_Ext-18_Lib-18_C	-21.6061	82.4942	2012	Permafrost	KapK-12-1-38-Ext-18-Lib-18-Index1.col.fq	/willerslev/edna/KapKBH/Capture/fqs/5run/KapK-12-1-38-Ext-18-Lib-18-Index1.col.fq	13978516	13978516	7845071	539759	56.1223	6.88023	/willerslev/edna/KapKBH/Capture/200713-S4-XP-WIHHU-Kap-Copenhagen-101/Samples/KapK-12-1-38-Ext-18-Lib-18-Index1-WIHHU-ACCTTGGC-GGCCTCAT-200713/Files/KapK-12-1-38-Ext-18-Lib-18-Index1-WIHHU-ACCTTGGC-GGCCTCAT-200713_S115_L004_R1_001.fastq.gz	/willerslev/edna/KapKBH/Capture/200713-S4-XP-WIHHU-Kap-Copenhagen-101/Samples/KapK-12-1-38-Ext-18-Lib-18-Index1-WIHHU-ACCTTGGC-GGCCTCAT-200713/Files/KapK-12-1-38-Ext-18-Lib-18-Index1-WIHHU-ACCTTGGC-GGCCTCAT-200713_S115_L004_R2_001.fastq.gz	KapK-12-1-38-Ext-18-Lib-18-Index1.col.fq
KapK-12-1-39-Ext-19-Lib-19-Index1.col.fq	Capture	Sample	2	2	4	Ext-19	Lib-19	iPCR1	NovaSeq6000	KapK-12-1	KapK-12-1-39	CGG_3_003538	Locality 12-07-16-05	Astrid Schmidt, Svend Funder, Eske Willerslev	1939-01-12	69	B2	103	organic rich layers	L0	69_B2_103_L0	69_B2_103_L0_KapK-12-1-39_Ext-19_Lib-19_C	-21.6061	82.4942	2012	Permafrost	KapK-12-1-39-Ext-19-Lib-19-Index1.col.fq	/willerslev/edna/KapKBH/Capture/fqs/5run/KapK-12-1-39-Ext-19-Lib-19-Index1.col.fq	107497009	107497009	73305070	4506025	68.1927	6.14695	/willerslev/edna/KapKBH/Capture/200713-S4-XP-WIHHU-Kap-Copenhagen-101/Samples/KapK-12-1-39-Ext-19-Lib-19-Index1-WIHHU-ATGTAAGT-ACTCTATG-200713/Files/KapK-12-1-39-Ext-19-Lib-19-Index1-WIHHU-ATGTAAGT-ACTCTATG-200713_S106_L004_R1_001.fastq.gz	/willerslev/edna/KapKBH/Capture/200713-S4-XP-WIHHU-Kap-Copenhagen-101/Samples/KapK-12-1-39-Ext-19-Lib-19-Index1-WIHHU-ATGTAAGT-ACTCTATG-200713/Files/KapK-12-1-39-Ext-19-Lib-19-Index1-WIHHU-ATGTAAGT-ACTCTATG-200713_S106_L004_R2_001.fastq.gz	KapK-12-1-39-Ext-19-Lib-19-Index1.col.fq

## Sheet: Sheet_2 DNA_Macro_Pollen
Taxa	Family	Growth form order	Growth form	Notes	Category (1=same taxa and/or genera recorded in DNA and macro/pollen, 2=same taxa potentially recorded in DNA and macro/pollen but uncertaInties due to identification at different taxonomic levels, 3=taxa only recorded in DNA, 4= taxa only recorded in macro/pollen)	Macrofossil	Pollen (Bennike 1990 restricted to unit B, Fig. 71)	Pollen this study (all B3)	Biogeographical region (Nearctic=1; Palearctic=2; both=3)	Present in panArctic flora db? 1=yes, 2=no, NA=taxa group not included in PAF	x = Present at high-Arctic Pliocene sites (Fletcher et al 2021); NA = absent; ? = not recorded in Flether et al
Larix	Pinaceae	1	Trees		4	(Bennike 1990)	Larix	Larix	3	1	x
Malus	Rosaceae	1	Trees		2			Rosaceae	3	2	?Family
Picea	Pinaceae	1	Trees		1	(Bennike 1990)	Picea		3	1	x
Pinus	Pinaceae	1	Trees		4		Pinus	Pinus cf Pinus subg., Pinus cf. Strobus subg.		1	x
Populus	Salicaceae	1	Trees		3					1	x
Pyrus	Rosaceae	1	Trees		2			Rosaceae	2	2	?Family
Sorbus	Rosaceae	1	Trees		2			Rosaceae	3	1	x
Thuja	Cupressaceae	1	Trees		1	(Bennike 1990)		Cypressaceae, Tsuga	3	2	x
Tsuga	Pinaceae	1	Trees		4			Tsuga		2	x
Alnus	Betulaceae	2	Shrubs/Trees		1	(Bennike 1990)	Alnus	Alnus, Alnus cf. viridis	3	1	x
Betula	Betulaceae	2	Shrubs/Trees		1	(Bennike 1990)	Betula	Betula sect. Albae, Betula sect. Fruticosae, Betula cf. nana	3	1	x
Corylus	Corylaceae	2	Shrubs/Trees		4			Corylus		2	x
Cotoneaster	Rosaceae	2	Shrubs/Trees		2			Rosaceae	2	1	?Family
Crataegus	Rosaceae	2	Shrubs/Trees		2			Rosaceae	3	2	x
Momipites	"Juglandaceae"	2	Shrubs/Trees	Palaeo taxa having affinity with present day Juglandaceae (Nichols and Ott 2006 Palynology 30: 33-41)	4			Caryapollenites Type (Momipites)		NA	NA
Rhamnus	Rhamnaceae	2	Shrubs/Trees		3					2	NA
Salix	Salicaceae	2	Shrubs/Trees		1	(Bennike 1990)	Salix	Salix	3	1	x
Taxus	Taxaceae	2	Shrubs/Trees		4	(Bennike 1990)				2	x
Dasiphora	Rosaceae	3	Shrubs		2			Rosaceae	3	1	NA
Erica	Ericaceae	3	Shrubs	Ericales pollen that potnetially could represent Erica although any of the other Ericaceae are also likely	2	(Bennike 1990)	Ericales		2	2	xOrder
Myrica	Myricaceae	3	Shrubs		1	(Bennike 1990)	Myrica	Myrica	3	1	x
Rhododendron	Ericaceae	3	Shrubs	Macro of Ledum palustre (syn. Rhododendron tomentosum, R. groenlandicum) which some of the reads matched to)	4	(Bennike 1990)		Rododendron	3	1	x
Rosa	Rosaceae	3	Shrubs		2			Rosaceae	3	1	x
Sorbaria	Rosaceae	3	Shrubs		2			Rosaceae	2	2	x
Spiraea	Rosaceae	3	Shrubs		2			Rosaceae	3	1	x
Viburnum	Adoxaceae	3	Shrubs		4	(Bennike 1990)				1	x
Cornus	Cornaceae	4	Shrubs/forb		4	(Bennike 1990)				2	NA
Andromeda	Ericaceae	5	Shrubs (dwarf)		1	(Bennike 1990)			3	1	x
Arctostaphylos	Ericaceae	5	Shrubs (dwarf)		1	(Bennike 1990)			3	1	x
Calluna	Ericaceae	5	Shrubs (dwarf)		1			Calluna vulgaris	2	1	NA
Cassiope	Ericaceae	5	Shrubs (dwarf)		1	(Bennike 1990)			3	1	xOrder
Chamaedaphne	Ericaceae	5	Shrubs (dwarf)		3					1	x
Dryas	Rosaceae	5	Shrubs (dwarf)		1	(Bennike 1990)	Dryas	Rosaceae	3	1	x
Empetrum	Empetraceae	5	Shrubs (dwarf)		1	(Bennike 1990)			3	1	x
Kalmia	Ericaceae	5	Shrubs (dwarf)		3					1	x
Oxycoccus	Ericaceae	5	Shrubs (dwarf)		4	(Bennike 1990)				1	x
Phyllodoce	Ericaceae	5	Shrubs (dwarf)		3					1	xOrder
Vaccinium	Ericaceae	5	Shrubs (dwarf)		1	(Bennike 1990)			3	1	x
Rubus	Rosaceae	6	Forb	Classified as forb due to identification of macrofossils of Rubus chamaemorus	1	(Bennike 1990)		Rosaceae	3	1	x
Androsace	Primulaceae	7	Forb		3					1	xOrder
Anemone	Ranunculaceae	7	Forb		4	(Bennike 1990)		Ranunculaceae		1	x
Anticlea	Melanthiaceae	7	Forb		3					1	NA
Arabis	Brassicaceae	7	Forb		4	(Bennike 1990)	Brassicaceae (syn. Cruciferae)	Brassicaceae		1	x
Arenaria	Caryophyllaceae	7	Forb		1	(Bennike 1990)	Caryophyllaceae	Caryophyllaceae	3	1	x
Artemisia	Asteraceae	7	Forb		2		Artemisia, Liguliflorae (old subfamily in Asteraceae)	Asteraceae	3	1	NA
Astragalus	Fabaceae	7	Forb		3					1	NA
Bistorta	Polygonaceae	7	Forb		1	(Bennike 1990)	Bistorta vivipara	Polygonum sect. Bistortae	3	1	NA
Boechera	Brassicaceae	7	Forb		2		Brassicaceae (syn. Cruciferae)	Brassicaceae	3	1	NA
Caltha	Ranunculaceae	7	Forb		4			Ranunculaceae	3	1	x
Cardamine	Brassicaceae	7	Forb		2		Brassicaceae (syn. Cruciferae)	Brassicaceae	3	1	NA
Cerastium	Caryophyllaceae	7	Forb		4	(Bennike 1990)	Caryophyllaceae	Caryophyllaceae		1	NA
Chamaenerion	Onagraceae	7	Forb		1		Chamaenerion	Onagraceae	3	1	NA
Circium	Asteraceae	7	Forb		4		Circium			2	xFamily
Cochlearia	Brassicaceae	7	Forb		2		Brassicaceae (syn. Cruciferae)	Brassicaceae	3	1	NA
Comarum	Rosaceae	7	Forb	Comarum palustre is syn. to Potentilla palustris	1	(Bennike 1990)		Rosaceae	3	1	x
Cynoglossum	Diapensiaceae	7	Forb		3					2	xOrder
Diapensia	Diapensiaceae	7	Forb		3					1	xOrder
Drosera	Droseraceae	7	Forb		3					1	NA
Erigeron	Asteraceae	7	Forb		4		Erigeron			1	xFamily
Erodium	Geraniaceae	7	Forb		4	(Bennike 1990)				2	x
Eutrema	Brassicaceae	7	Forb		2		Brassicaceae (syn. Cruciferae)	Brassicaceae	3	1	xFamily
Filipendula	Rosaceae	7	Forb		2			Rosaceae	3	1	NA
Fragaria	Rosaceae	7	Forb		2			Rosaceae	3	1	NA
Geum	Rosaceae	7	Forb		2			Rosaceae	3	1	NA
Hedysarum	Fabaceae	7	Forb		1	(Bennike 1990)			3	1	x
Hulteniella	Asteraceae	7	Forb		3					1
Lagotis	Plantaginaceae	7	Forb		3					1	NA
Lamiaceae	Lamiaceae	7	Forb		4			Lamiaceae		1	x
Melampyrum	Orobanchaceae	7	Forb		2		Scrophulariaceae (old family split up but includes Orobanchaceae)		3	1	NA
Mertensia	Boraginaceae	7	Forb		3					1
Micranthes	Saxifragaceae	7	Forb	The genus Saxifraga was recently split into Saxifraga and Micranthes, and neither the pollen keys of Moore et al. (1991) or Fægri & Iversen (1964) distuinguish these taxa.	1		Saxifraga		3	1	NA
Orthilia	Ericaceae	7	Forb		3					1	xOrder
Oxyria	Polygonaceae	7	Forb		4	(Bennike 1990)	Oxyria			1	x
Oxytropis	Fabaceae	7	Forb		3					1	NA
Papaver	Papaveraceae	7	Forb		1	(Bennike 1990)	Papaver		3	1	x
Parnassia	Celastraceae	7	Forb		3					1	x
Pedicularis	Orobanchaceae	7	Forb		2		Scrophulariaceae (old family split up but includes Orobanchaceae)		3	1	x
Polytrichum	Polytrichaceae	7	Forb		4	(Mogensen 1984)				NA	x
Potentilla	Rosaceae	7	Forb		1	(Bennike 1990)	Potentilla	Rosaceae	3	1	x
Ranunculus	Ranunculaceae	7	Forb		1	(Bennike 1990)	Ranunculus	Ranunculaceae	3	1	x
Rhodiola	Crassulaceae	7	Forb		3					1	NA
Rumex	Polygonaceae	7	Forb		1	(Bennike 1990)			3	1	x
Saxifraga	Saxifragaceae	7	Forb		1		Saxifraga		3	1	x
Sedum	Crassulaceae	7	Forb		4	(Bennike 1990)				1	x
Sibbaldia	Rosaceae	7	Forb		2			Rosaceae	3	1	NA
Silene	Caryophyllaceae	7	Forb	Macro of Melandrium affine=Silene involucrata ssp. furcata. DNA reads assigned to Silene sect. Melandrium section	1	(Bennike 1990)	Caryophyllaceae	Caryophyllaceae	3	1	x
Stellaria	Caryophyllaceae	7	Forb		1	(Bennike 1990)	Caryophyllaceae	Caryophyllaceae	3	1	x
Thalictrum	Ranunculaceae	7	Forb		4			Thalictrum		1	NA
Tofieldia	Tofieldiaceae	7	Forb		3					1	NA
Transberingia	Brassicaceae	7	Forb		2		Brassicaceae (syn. Cruciferae)	Brassicaceae	3	1	xFamily
Triglochin	Juncaginaceae	7	Forb		3					1	x
Viola	Violaceae	7	Forb		4	(Bennike 1990)			3	1	x
Alopecurus	Poaceae	8	Graminoids	One Poaceae (syn. Gramineae) seed	2	(Bennike 1990)	Poaceae (syn. Gramineae)	Poaceae	3	1	xFamily
Anthoxanthum	Poaceae	8	Graminoids	One Poaceae (syn. Gramineae) seed	2	(Bennike 1990)	Poaceae (syn. Gramineae)	Poaceae	3	1	xFamily
Arctagrostis	Poaceae	8	Graminoids	One Poaceae (syn. Gramineae) seed	2	(Bennike 1990)	Poaceae (syn. Gramineae)	Poaceae	3	1	xFamily
Arctophila	Poaceae	8	Graminoids	One Poaceae (syn. Gramineae) seed	2	(Bennike 1990)	Poaceae (syn. Gramineae)	Poaceae	3	1	xFamily
Calamagrostis	Poaceae	8	Graminoids	One Poaceae (syn. Gramineae) seed	2	(Bennike 1990)	Poaceae (syn. Gramineae)	Poaceae	3	1	xFamily
Carex	Cyperaceae	8	Graminoids		1	(Bennike 1990)	Cyperaceae	Cyperaceae	3	1	x
Cinna	Poaceae	8	Graminoids	One Poaceae (syn. Gramineae) seed	2	(Bennike 1990)	Poaceae (syn. Gramineae)	Poaceae	3	1	xFamily
Dupontia	Poaceae	8	Graminoids	One Poaceae (syn. Gramineae) seed	2	(Bennike 1990)	Poaceae (syn. Gramineae)	Poaceae	3	1	xFamily
Elymus	Poaceae	8	Graminoids	One Poaceae (syn. Gramineae) seed	4	(Bennike 1990)	Poaceae (syn. Gramineae)	Poaceae	3	1	xFamily
Eriophorum	Cyperaceae	8	Graminoids		2		Cyperaceae	Cyperaceae	3	1	x
Eurybia	Cyperaceae	8	Graminoids		2		Cyperaceae	Cyperaceae	3	1	NA
Hordelymus	Poaceae	8	Graminoids	One Poaceae (syn. Gramineae) seed	2	(Bennike 1990)	Poaceae (syn. Gramineae)	Poaceae	2	2	NA
Juncus	Juncaceae	8	Graminoids		1	(Bennike 1990)			3	1	x
Leymus	Poaceae	8	Graminoids	One Poaceae (syn. Gramineae) seed	2	(Bennike 1990)	Poaceae (syn. Gramineae)	Poaceae	3	1	xFamily
Luzula	Juncaceae	8	Graminoids		1	(Bennike 1990)			3	1	x
Milium	Poaceae	8	Graminoids	One Poaceae (syn. Gramineae) seed	2	(Bennike 1990)	Poaceae (syn. Gramineae)	Poaceae	3	1	?Family
Phippsia	Poaceae	8	Graminoids	One Poaceae (syn. Gramineae) seed	2	(Bennike 1990)	Poaceae (syn. Gramineae)	Poaceae	3	1	xFamily
Poa	Poaceae	8	Graminoids	One Poaceae (syn. Gramineae) seed	2	(Bennike 1990)	Poaceae (syn. Gramineae)	Poaceae	3	1	xFamily
Rhynchospora	Cyperaceae	8	Graminoids		2		Cyperaceae	Cyperaceae	3	2	NA
Scirpus	Cyperaceae	8	Graminoids		1	(Bennike 1990)	Cyperaceae	Cyperaceae	3	2	x
Trichophorum	Cyperaceae	8	Graminoids		2		Cyperaceae	Cyperaceae	3	2	NA
Asplenium	Aspleniaceae	9	Fern		4			Asplenium, Polypodiales (syn Filicales)		1	NA
Athyrium	Athyriaceae	9	Fern		4			Athyrium filix-mas		1	NA
Botrychium	Ophioglossaceae	9	Fern		4		Botrychium	Botrichium, Botrichium cf. matricariifolium, Polypodiales (syn Filicales)		1	NA
Cryptogramma	Pteridaceae	9	Fern		3					1	NA
Cystopteris	Cystopteridaceae	9	Fern		1		Cystopteris fragilis ssp. dickieana		3	1	NA
Dryopteris	Dryopteridaceae	9	Fern		1		Dryopteris		3	1	x
Gymnocarpium	Cystopteridaceae	9	Fern		4		Gymnocarpium			1	NA
Polypodiaceae	Polypodiaceae	9	Fern		4			Polypodiaceae		1	NA
Woodsia	Woodsiaceae	9	Fern		3					1	NA
Equisetum	Equisetaceae	10	Horsetail		1	(Bennike 1990)		Equisetum	3	1	x
Diphasiastrum	Lycopodiaceae	11	Clubmoss		4			Diphasiastrum alpinum		1	NA
Huperzia	Lycopodiaceae	11	Clubmoss		4		Huperzia	Huperzia selago		1	NA
Lycopodium	Lycopodiaceae	11	Clubmoss		4		Lycopodium	Lycopodium complanatum/tristachium, Lycopodium annotinum		1	x
Selaginella	Selaginellaceae	11	Clubmoss		4	(Bennike 1990)		Selaginella rupestrisa		1	x
Callitriche	Plantaginaceae	12	Aquatic		3					1	NA
Hippuris	Plantaginaceae	12	Aquatic		1	(Bennike 1990)	Hippuris		3	1	x
Linaria	Plantaginaceae	12	Aquatic		4	(Bennike 1990)				1	x
Menyanthes	Menyanthaceae	12	Aquatic		1	(Bennike 1990)	Menyanthes	Menyanthes	3	1	x
Nuphar	Nymphaeaceae	12	Aquatic		4	(Bennike 1990)				1	x
Potamogeton	Potamogetonaceae	12	Aquatic		1		Potamogeton		3	1	x
Sparganium	Typhaceae	12	Aquatic		1	(Bennike 1990)			3	1	x
Stuckenia	Potamogetonaceae	12	Aquatic	Note that Potamogenton has been split into Potamogeton and Stuckenia. Potamogeton cf. vaginatus recorded by Bennike is synonym to Stuckenia vaginata	1	(Bennike 1990)			3	1	x
Utricularia	Lentibulariaceae	12	Aquatic		3					1	NA
Microthyrium	Microthyriaceae	13	Algae		4		Microthyrium			NA	?
Tolypella	Characeae	13	Algae		4	(Bennike 1990)		Algae		NA	NA
Zygnema	Zygnemataceae	13	Algae		4		Zygnema			NA	?
Cinclidium	Mniaceae	14	Bryophyte		4	(Mogensen 1984)				NA	x
Cyrtomnium	Mniaceae	14	Bryophyte		4	(Mogensen 1984)				NA	x
Distichium	Distichiaceae	14	Bryophyte		4	(Mogensen 1984)				NA	x
Drepanocladus	Amblystegiaceae	14	Bryophyte		4	(Mogensen 1984)				NA	x
Mnium	Mniaceae	14	Bryophyte		4	(Mogensen 1984)				NA	x
Ortothecium	Seligeriaceae	14	Bryophyte		4	(Mogensen 1984)		Bryales		NA	NA
Plagiomnium	Mniaceae	14	Bryophyte		4	(Mogensen 1984)				NA	x
Scorpidium	Amblystegiaceae	14	Bryophyte		4	(Mogensen 1984)				NA	x
Sphagnum	Sphagnaceae	14	Bryophyte		1	(Mogensen 1984)	Sphagnum	Sphagnum, Bryales	3	NA	x
Riccia	Ricciaceae	15	Liverworts		4			Riccia		NA	?
Aracites	"Araceae"	17	NA (Terrestrial and aquatic wines, shrubs and herbs)	Palaeotaxa with affinity to present day Araceae (Field et al. 2017 Acta Palaeobotanica 57: 101–108 + VELICHKEVICH F.Yu. & ZASTAWNIAK E. 2006. Atlas of the Pleistocene vascular plant macrofossils of Central and eastern Europe. Part 1 – Pteridophytes and monocotyledons. W. Szafer Institute of Botany, Polish Academy of Sciences, Kraków.	4	(Bennike 1990)				NA	x

## Sheet: Sheet_3 - Phylo placement ref.
			Elephantidae:
Salix:	Betula:	Populus:	Tree_Elephantidae	Tree_Mammut_americanum	Capreolinae:	Anserinae:	Leporidae:	Cricetidae:
MG262367.1 Salix rehderiana isolate LJQ-XZZ-008 chloroplast, complete genome	>MN830400.1 Betula costata chloroplast, complete genome	KJ664927.1 Populus balsamifera chloroplast, complete genome	Consensus_Elephas_antiquus:		KP405229.1_Alces_alces_cameloides_isolate_Moose-14-12_mitochondrion_complete_genome (outgroup)	MK133021.1_Anser_anser_breed_Landes_goose_mitochondrion_complete_genome	NC_044120.1_Ochotona_dauurica (outgroup)	DQ015676.1_Microtus_rossiaemeridionalis
MG262368.1 Salix rorida isolate LJQ-NEC-2015-020 chloroplast, complete genome	>NC_037473.1 Betula cordifolia chloroplast, complete genome	MT482535.1 Populus tremula chloroplast, complete genome	ENA_KY499555_KY499555_1_Elephas_antiquus_isolate_NEPEC_mitochondrion_complete_genome	MN616973_1_Mammut_americanum_voucher_UAMES_30199_mitochondrion_partial_genome	MK608019.1_Rangifer_tarandus_isolate_P5_mitochondrion_partial_genome	EU932689.1_Anser_anser_breed_White_Roman_mitochondrion_complete_genome	NC_050569.1_Lepus_yarkandensis	FJ463038.1_Proedromys_liangshanensis
MG262369.1 Salix taoensis isolate ZR-014 chloroplast, complete genome	>MG386401.1 Betula cordifolia chloroplast, complete genome	NC_009143.1 Populus trichocarpa chloroplast, complete genome	ENA_KY499556_KY499556_1_Elephas_antiquus_isolate_NEU2A_mitochondrion_complete_genome	MN616972_1_Mammut_americanum_voucher_UAMES_12047_mitochondrion_partial_genome	MK608018.1_Rangifer_tarandus_isolate_P17_mitochondrion_partial_genome	NC_011196.1_Anser_anser_mitochondrion_complete_genome	NC_044769.1_Lepus_arcticus	FJ483847.1_Eothenomys_chinensis
MT482535.1 Populus tremula chloroplast, complete genome	>NC_047177.1 Betula chichibuensis UTCFBC00085 chloroplast DNA, complete genome	NC_024735.1 Populus balsamifera chloroplast, complete genome	ENA_KY499557_KY499557_1_Elephas_antiquus_isolate_NEU8B_mitochondrion_complete_genome	MN616971_1_Mammut_americanum_voucher_YG26_1_mitochondrion_partial_genome	MK608017.1_Rangifer_tarandus_isolate_P20_mitochondrion_partial_genome	NC_039888.1_Anser_albifrons_frontalis_mitochondrion_complete_genome	NC_025902.1_Lepus_hainanus	JF261174.1_Microtus_fortis_fortis
MT551159.1 Salix argyracea chloroplast, complete genome	>LC542973.1 Betula chichibuensis UTCFBC00085 chloroplast DNA, complete genome	MT482542.1 Populus rotundifolia chloroplast, complete genome	ENA_KY499558_KY499558_1_Elephas_antiquus_isolate_WE_mitochondrion_complete_genome	MN616970_1_Mammut_americanum_voucher_UAMES_34126_mitochondrion_partial_genome	MK608016.1_Rangifer_tarandus_isolate_P10_mitochondrion_partial_genome	MH000287.1_Anser_albifrons_frontalis_mitochondrion_complete_genome	NC_025748.1_Lepus_tolai	JF261175.1_Microtus_fortis_calamorum
MT551160.1 Salix dasyclados chloroplast, complete genome	>NC_033978.1 Betula nana chloroplast, complete genome	MT482541.1 Populus wilsonii chloroplast, complete genome	KY499555.1_Elephas_antiquus_isolate_NEPEC_mitochondrion_complete_genome	MN616969_1_Mammut_americanum_voucher_YG43_2_mitochondrion_partial_genome	MK608015.1_Rangifer_tarandus_isolate_P3_mitochondrion_partial_genome	KY767671.1_Anser_cygnoides_mitochondrion_complete_genome	NC_025316.1_Lepus_sinensis	JN629046.1_Eothenomys_regulus
MT551161.1 Salix eriocephala chloroplast, complete genome	>KX703002.1 Betula nana chloroplast, complete genome	MT482538.1 Populus trinervis chloroplast, complete genome	KY499556.1_Elephas_antiquus_isolate_NEU2A_mitochondrion_complete_genome	MN616968_1_Mammut_americanum_voucher_UAMES_30201_mitochondrion_partial_genome	MK608014.1_Rangifer_tarandus_isolate_P13_mitochondrion_partial_genome	HQ890328.1_Anser_fabalis_mitochondrion_complete_genome	NC_024259.1_Lepus_coreanus	KF918859.1_Myodes_glareolus
MT551162.1 Salix integra chloroplast, complete genome	>MK888853.1 Betula alnoides chloroplast, complete genome	MN864049.1 Populus koreana chloroplast, complete genome	KY499557.1_Elephas_antiquus_isolate_NEU8B_mitochondrion_complete_genome	MN616967_1_Mammut_americanum_voucher_P12780_mitochondrion_partial_genome	HQ332445.1_Odocoileus_virginianus_mitochondrion_complete_genome	KP238480.1_Anser_cygnoides_mitochondrion_complete_genome	NC_024043.1_Lepus_americanus	KP997311.1_Eothenomys_melanogaster
MT551163.1 Salix suchowensis chloroplast, complete genome	>MT872524.1 Betula nana voucher Beleg107 chloroplast, complete genome	NC_031371.1 Populus ilicifolia chloroplast, complete genome	KY499558.1_Elephas_antiquus_isolate_WE_mitochondrion_complete_genome	MN616966_1_Mammut_americanum_voucher_ETMNH_19334_mitochondrion_partial_genome	JN632670.1_Odocoileus_hemionus_isolate_T1766_mitochondrion_complete_genome	NC_025654.1_Anser_indicus_mitochondrion_complete_genome	NC_024042.1_Lepus_granatensis	KT725595.1_Myodes_rufocanus
NC_037422.1 Salix chaenomeloides isolate LJQ-SHX-2016-001 chloroplast, complete genome	>MT872530.1 Betula nana voucher Beleg 7 chloroplast, complete genome	MT407464.1 Populus davidiana chloroplast, complete genome		MN616965_1_Mammut_americanum_voucher_UAMES_30197_mitochondrion_partial_genome	KM506758.1_Rangifer_tarandus_mitochondrion_complete_genome	KM455570.1_Anser_indicus_mitochondrion_complete_genome	NC_024041.1_Lepus_townsendii	KU200225.1_Eothenomys_inez
NC_037423.1 Salix hypoleuca isolate LJQ-XZZ-017 chloroplast, complete genome	>MT872529.1 Betula nana voucher B3706 chloroplast, complete genome	MG262367.1 Salix rehderiana isolate LJQ-XZZ-008 chloroplast, complete genome	Consensus_Elephas_maximus:	MN616964_1_Mammut_americanum_voucher_FAM_103291_mitochondrion_partial_genome	NC_007703.1_Rangifer_tarandus_mitochondrion_complete_genome	NC_023832.1_Anser_cygnoides_mitochondrion_complete_genome	NC_024040.1_Lepus_timidus	KU891252.1_Neodon_sikimensis
NC_037424.1 Salix magnifica isolate ZL-006 chloroplast, complete genome	>MT872528.1 Betula nana voucher B1 chloroplast, complete genome		EF588275.2_Elephas_maximus_mitochondrion_complete_genome	MN616963_1_Mammut_americanum_voucher_UM58075_mitochondrion_partial_genome	AB245426.1_Rangifer_tarandus_mitochondrial_DNA_complete_genome	KJ124555.1_Anser_cygnoides_mitochondrion_complete_genome	NC_015841.1_Lepus_capensis	KX014874.1_Eothenomys_miletus
NC_037425.1 Salix minjiangensis isolate ZL-015 chloroplast, complete genome	>MT872527.1 Betula nana voucher B922 chloroplast, complete genome		ENA_DQ316068_DQ316068_1_Elephas_maximus_mitochondrion_complete_genome	MN616962_1_Mammut_americanum_voucher_UWZM_19581_mitochondrion_partial_genome		NC_016922.1_Anser_fabalis_mitochondrion_complete_genome	NC_004028.1_Lepus_europaeus	KX683880.1_Dicrostonyx_hudsonius
NC_037426.1 Salix paraplesia isolate ZR-013 chloroplast, complete genome	>MT872526.1 Betula nana voucher B945 chloroplast, complete genome		ENA_EF588275_EF588275_2_Elephas_maximus_mitochondrion_complete_genome	MN616961_1_Mammut_americanum_voucher_UAMES_9705_mitochondrion_partial_genome		MK102803.1_Anser_cygnoides_mitochondrion_complete_genome	NC_001913.1_Oryctolagus_cuniculus	MG833880.1_Neodon_fuscus
NC_037427.1 Salix rehderiana isolate LJQ-XZZ-008 chloroplast, complete genome	>MT872525.1 Betula nana voucher Beleg19 chloroplast, complete genome		NC_005129.2_Elephas_maximus_mitochondrion_complete_genome	MN616960_1_Mammut_americanum_voucher_UAMES_11095_mitochondrion_partial_genome		MN122908.1_Anser_anser_mitochondrion_complete_genome	MT376741.1_Lepus_oiostolus	MG948434.1_Microtus_arvalis_voucher_15-006
NC_037428.1 Salix rorida isolate LJQ-NEC-2015-020 chloroplast, complete genome	>MT310900.1 Betula microphylla voucher yun zhang chloroplast, complete genome			MN616959_1_Mammut_americanum_voucher_UM57705_mitochondrion_partial_genome		MK133022.1_Anser_cygnoides_breed_Sichuan_white_goose_mitochondrion_complete_genome	MN953621.1_Oryctolagus_cuniculus	MK482363.1_Myodes_rutilus
NC_037429.1 Salix taoensis isolate ZR-014 chloroplast, complete genome	>MH205735.1 Betula platyphylla chloroplast, complete genome		Consensus_Loxodonta_africana:	MN616958_1_Mammut_americanum_voucher_UM13909_mitochondrion_partial_genome		KT427463.1_Anser_cygnoides_mitochondrion_complete_genome	MN539747.1_Lepus_tibetanus	MK805519.1_Microtus_fortis_pelliceus_voucher_MD2018144
	>NC_039996.1 Betula pubescens chloroplast, complete genome		AB443879.1_Loxodonta_africana_mitochondrial_DNA_complete_genomeincluding_unknown_gap	MN616957_1_Mammut_americanum_voucher_CMN_11697_mitochondrion_partial_genome		KU211647.1_Anser_cygnoides_mitochondrion_complete_genome	MN539746.1_Lepus_tibetanus_pamirensis	MN058077.1_Microtus_cabrerae
	>NC_039995.1 Betula populifolia chloroplast, complete genome		DQ316069.1_Loxodonta_africana_mitochondrion_complete_genome	MN616956_1_Mammut_americanum_voucher_NSM092GF182_011_mitochondrion_partial_genome		KP943133.1_Anser_cygnoides_breed_Hepu_mitochondrion_complete_genome	MN539745.2_Lepus_timidus	MN058078.1_Microtus_chrotorrhinus
	>MG674393.1 Betula halophila chloroplast, complete genome		ENA_DQ316069_DQ316069_1_Loxodonta_africana_mitochondrion_complete_genome	MN616955_1_Mammut_americanum_voucher_UAMES_34125_mitochondrion_partial_genome		KP026178.1_Anser_cygnoides_breed_Wugangtong_mitochondrion_complete_genome	MN539744.1_Lepus_tolai	MN058079.1_Microtus_thomasi
	>NC_039994.1 Betula platyphylla chloroplast, complete genome		ENA_KY616974_KY616974_1_Loxodonta_africana_isolate_NG2193_mitochondrion_complete_genome	MN616954_1_Mammut_americanum_voucher_UAMES_12060_mitochondrion_partial_genome		KJ794189.1_Anser_cygnoides_mitochondrion_complete_genome	MN450151.1_Lepus_yarkandensis	MN122828.1_Arvicola_amphibius_isolate_DM16
	>NC_039993.1 Betula occidentalis chloroplast, complete genome		ENA_KY616977_KY616977_1_Loxodonta_africana_isolate_SA1013_mitochondrion_complete_genome	MN616953_1_Mammut_americanum_voucher_AMNH_988_mitochondrion_partial_genome		KJ794188.1_Anser_cygnoides_mitochondrion_complete_genome	MN296708.1_Oryctolagus_cuniculus	MN199170.1_Lasiopodomys_gregalis_isolate_MG1
	>MG386370.1 Betula pubescens chloroplast, complete genome		ENA_KY616982_KY616982_1_Loxodonta_africana_isolate_SA0972_mitochondrion_complete_genome	MN616952_1_Mammut_americanum_voucher_UAMES_7663_mitochondrion_partial_genome		KJ778677.1_Anser_cygnoides_mitochondrion_complete_genome	MK948870.1_Lepus_arcticus	MN326850.1_Terricola_subterraneus
	>NC_039992.1 Betula lenta chloroplast, complete genome		NC_000934.1_Loxodonta_africana_mitochondrion_complete_genome	MN616951_1_Mammut_americanum_voucher_RAM_P97_7_1_mitochondrion_partial_genome		AF363031.1_Anser_albifrons_mitochondrion_complete_genome	MH985853.1_Oryctolagus_cuniculus	MN614478.1_Lasiopodomys_brandtii
	>MG386369.1 Betula populifolia chloroplast, complete genome			MN616950_1_Mammut_americanum_voucher_RAM_P94_5_7_mitochondrion_partial_genome		NC_004539.1_Anser_albifrons_mitochondrion_complete_genome	KY211034.1_Lepus_europaeus	MN792943.1_Dicrostonyx_torquatus
	>MG386368.1 Betula platyphylla chloroplast, complete genome		Consensus_Loxodonta_cyclotis:	MN616949_1_Mammut_americanum_voucher_RAM_P94_16_1B_mitochondrion_partial_genome		KP881611.1_Anser_cygnoides_breed_Youjiang_mitochondrion_complete_genome	KY211033.1_Lepus_europaeus	MN792985.1_Dicrostonyx_groenlandicus
	>MG386367.1 Betula occidentalis chloroplast, complete genome		ENA_JN673263_JN673263_1_Loxodonta_cyclotis_mitochondrion_complete_genome	MN616948_1_Mammut_americanum_voucher_DP1296_mitochondrion_partial_genome		NC_007011.1_Branta_canadensis_mitochondrion_complete_genome	KY211032.1_Lepus_europaeus	MT118739.1_Prometheomys_schaposchnikowi_isolate_PrScTR1
	>CDT.chloro_1 coverage=133.9; species=Betula_fruticosa; taxid=216991; seq_length=160566; circular=True; 3 : TCCTT->(89551)->CCTAT [168] @ {'CDT.chloro_1': [1]}.{connection: 132 - length: 329, sd: 103}.2 : TTACT->(25954)->AGAAA [289] @ {'CDT.chloro_1': [2]}.{connection: 219 - length: 368, sd: 125}.-1 : GAATA->(19107)->ATCGG [171] @ {'CDT.chloro_1': [3]}.{connection: 203 - length: 324, sd: 103}.-2 …		ENA_JN673264_JN673264_1_Loxodonta_cyclotis_isolate_Coco_mitochondrion_complete_genome	MN616947_1_Mammut_americanum_voucher_ETMNH_19335_mitochondrion_partial_genome		DQ019124.1_Branta_canadensis_haplotype_GCC-A_mitochondrion_complete_genome	KY211031.1_Lepus_europaeus	MT483991.1_Ellobius_fuscocapillus_voucher_4907
	>CC.chloro_1 coverage=42.1; species=Betula nana nana; taxid=216990; seq_length=160454; circular=True; 154 : AATTA->(48870)->TTTCT [62] @ {'CC.chloro_1': [1]}.{connection: 121 - length: 391, sd: 99}.272 : CTCCT->(25974)->AGAAA [127] @ {'CC.chloro_1': [2]}.{connection: 187 - length: 405, sd: 123}.144 : GAATA->(19104)->TATTT [65] @ {'CC.chloro_1': [3]}.{connection: 103 - length: 376, sd: 124}.-272 :…		ENA_KJ557423_KJ557423_1_Loxodonta_cyclotis_isolate_Lope1_mitochondrion_complete_genome	MN616946_1_Mammut_americanum_voucher_P14591_mitochondrion_partial_genome		KJ680301.1_UNVERIFIED:_Branta_bernicla_mitochondrion_sequence	KY211030.1_Lepus_europaeus	MT483992.1_Ellobius_lutescens_voucher_4905
	>CCC.chloro_1 coverage=111.3; species=Betula_nana_ssp_Tundrarum; taxid=216990; seq_length=160589; circular=True; -3 : GGAAT->(89572)->CCTAT [140] @ {'CCC.chloro_1': [1]}.{connection: 207 - length: 393, sd: 130}.2 : TTACT->(25955)->AGAAA [238] @ {'CCC.chloro_1': [2]}.{connection: 159 - length: 360, sd: 108}.-1 : TACAA->(19107)->ATCGG [143] @ {'CCC.chloro_1': [3]}.{connection: 304 - length: 410, sd…		ENA_KJ557424_KJ557424_1_Loxodonta_cyclotis_isolate_Tai1_mitochondrion_complete_genome	MN616945_1_Mammut_americanum_voucher_YG50_1_mitochondrion_partial_genome		KP981363.1_Cygnus_cygnus_mitochondrion_complete_genome	KY211029.1_Lepus_europaeus	MT483993.1_Ellobius_talpinus_voucher_1924
	>MG356709.1 Alnus rubra chloroplast, complete genome		ENA_KY616975_KY616975_1_Loxodonta_cyclotis_isolate_DS1510_mitochondrion_complete_genome	MN616944_1_Mammut_americanum_voucher_INSM_71_3_261_mitochondrion_partial_genome		NC_027095.1_Cygnus_cygnus_mitochondrion_complete_genome	KY211028.1_Lepus_europaeus	MT614217.1_Lasiopodomys_mandarinus_voucher_LM01
			ENA_KY616976_KY616976_1_Loxodonta_cyclotis_isolate_DS1511_mitochondrion_complete_genome	MN616943_1_Mammut_americanum_voucher_UAMES_30198_mitochondrion_partial_genome		CM020139.1_Cygnus_olor_isolate_bCygOlo1_mitochondrion_complete_sequence_whole_genome_shotgun_sequence	KY211027.1_Lepus_europaeus	MW659922.1_Microtus_montebelli_voucher_HUA1900522
			ENA_KY616978_KY616978_1_Loxodonta_cyclotis_isolate_LO3505_mitochondrion_complete_genome	MN616942_1_Mammut_americanum_voucher_UWZM_19580_mitochondrion_partial_genome		KR821135.1_Cygnus_cygnus_mitochondrion_complete_genome	KY211026.1_Lepus_europaeus	NC_003041.1_Microtus_kikuchii
			ENA_KY616979_KY616979_1_Loxodonta_cyclotis_isolate_LO3508_mitochondrion_complete_genome	MN616941_1_Mammut_americanum_voucher_ISM_65BS68_mitochondrion_partial_genome		NC_027096.1_Cygnus_olor_mitochondrion_complete_genome	KY211025.1_Lepus_europaeus	NC_008064.1_Microtus_levis
			ENA_KY616980_KY616980_1_Loxodonta_cyclotis_isolate_GR0007_mitochondrion_complete_genome	ENA_KY364233_KY364233_1_Mammut_americanum_mitochondrion_complete_genome		KR867679.1_Cygnus_olor_mitochondrion_complete_genome	KY211024.1_Lepus_europaeus	NC_013563.1_Proedromys_liangshanensis
			ENA_KY616981_KY616981_1_Loxodonta_cyclotis_isolate_GR0039_mitochondrion_complete_genome	ENA_EF632344_EF632344_1_Mammut_americanum_mitochondrion_complete_genome		KP981364.1_Cygnus_olor_mitochondrion_complete_genome	KY211023.1_Lepus_europaeus	NC_015241.1_Microtus_fortis_fortis
			JN673263.1_Loxodonta_cyclotis_mitochondrion_complete_genome	EF588275.2_Elephas_maximus_mitochondrion_complete_genome (outgroup)		KF800698.1_Cygnus_columbianus_jankowskii_mitochondrion_complete_genome	KY211022.1_Lepus_europaeus	NC_015243.1_Microtus_fortis_calamorum
			JN673264.1_Loxodonta_cyclotis_isolate_Coco_mitochondrion_complete_genome			NC_017604.1_Cygnus_columbianus_bewickii_mitochondrion_complete_genome	KY211021.1_Lepus_europaeus	NC_016055.1_Neodon_irene
			KJ557424.1_Loxodonta_cyclotis_isolate_Tai1_mitochondrion_complete_genome			JQ282800.1_Cygnus_columbianus_bewickii_mitochondrion_complete_genome	KR030072.1_Lepus_timidus	NC_016427.1_Myodes_regulus
			KY616976.1_Loxodonta_cyclotis_isolate_DS1511_mitochondrion_complete_genome			FJ379295.1_Cygnus_atratus_mitochondrion_complete_genome	KR030071.1_Lepus_timidus	NC_027945.1_Microtus_ochrogaster
			KY616978.1_Loxodonta_cyclotis_isolate_LO3505_mitochondrion_complete_genome			DQ083161.1_Cygnus_columbianus_mitochondrion_complete_genome	KR030070.1_Lepus_timidus	NC_041250.1_Microtus_agrestis
			KY616979.1_Loxodonta_cyclotis_isolate_LO3508_mitochondrion_complete_genome			NC_012843.1_Cygnus_atratus_mitochondrion_complete_genome	KR030069.1_Lepus_timidus	NC_049220.1_Microtus_richardsoni
						NC_007691.1_Cygnus_columbianus_mitochondrion_complete_genome	KR019013.1_Lepus_timidus	EU660218.1_Mesocricetus_auratus
			Consensus_Mammut_americanum:				KR013248.1_Lepus_timidus	KJ680375.1_Cricetulus_kamensis
			ENA_EF632344_EF632344_1_Mammut_americanum_mitochondrion_complete_genome				KM609214.1_Lepus_tolai	KM067270.1_Cricetulus_longicaudatus
			ENA_KY364233_KY364233_1_Mammut_americanum_mitochondrion_complete_genome				KM362831.1_Lepus_sinensis	KP231506.1_Allocricetulus_eversmanni
			MN616941_1_Mammut_americanum_voucher_ISM_65BS68_mitochondrion_partial_genome				KJ397613.1_Lepus_americanus	KT918407.1_Cricetulus_migratorius
			MN616942_1_Mammut_americanum_voucher_UWZM_19580_mitochondrion_partial_genome				KJ397611.1_Lepus_granatensis	KU885975.1_Phodopus_roborovskii
			MN616943_1_Mammut_americanum_voucher_UAMES_30198_mitochondrion_partial_genome				KJ397610.1_Lepus_granatensis	MF034880.1_Cricetus_cricetus
			MN616944_1_Mammut_americanum_voucher_INSM_71_3_261_mitochondrion_partial_genome				KJ397609.1_Lepus_townsendii	MN056361.1_Cricetulus_barabensis
			MN616945_1_Mammut_americanum_voucher_YG50_1_mitochondrion_partial_genome				KJ397608.1_Lepus_othus	MW114661.1_Cricetulus_sokolovi
			MN616946_1_Mammut_americanum_voucher_P14591_mitochondrion_partial_genome				KJ397606.1_Lepus_corsicanus	NC_007936.1_Cricetulus_griseus
			MN616947_1_Mammut_americanum_voucher_ETMNH_19335_mitochondrion_partial_genome				KJ397605.1_Lepus_timidus	NC_031802.1_Cricetulus_migratorius
			MN616948_1_Mammut_americanum_voucher_DP1296_mitochondrion_partial_genome				KF040450.1_Lepus_coreanus	NC_042823.1_Phodopus_sungorus_voucher_XWZ24
			MN616949_1_Mammut_americanum_voucher_RAM_P94_16_1B_mitochondrion_partial_genome				JQ219662.1_Lepus_hainanus	BK010700.1_Peromyscus_leucopus
			MN616950_1_Mammut_americanum_voucher_RAM_P94_5_7_mitochondrion_partial_genome				GU937113.1_Lepus_capensis	KU168563.1_Onychomys_leucogaster
			MN616951_1_Mammut_americanum_voucher_RAM_P97_7_1_mitochondrion_partial_genome				AJ001588.1_Oryctolagus_cuniculus	KU745736.1_Neotoma_fuscipes
			MN616952_1_Mammut_americanum_voucher_UAMES_7663_mitochondrion_partial_genome					KY707299.1_Peromyscus_attwateri
			MN616953_1_Mammut_americanum_voucher_AMNH_988_mitochondrion_partial_genome					KY707300.1_Neotoma_mexicana
			MN616954_1_Mammut_americanum_voucher_UAMES_12060_mitochondrion_partial_genome					KY707301.1_Peromyscus_polionotus
			MN616955_1_Mammut_americanum_voucher_UAMES_34125_mitochondrion_partial_genome					KY707302.1_Podomys_floridanus
			MN616956_1_Mammut_americanum_voucher_NSM092GF182_011_mitochondrion_partial_genome					KY707303.1_Peromyscus_mexicanus
			MN616957_1_Mammut_americanum_voucher_CMN_11697_mitochondrion_partial_genome					KY707304.1_Habromys_ixtlani
			MN616958_1_Mammut_americanum_voucher_UM13909_mitochondrion_partial_genome					KY707305.1_Peromyscus_megalops
			MN616959_1_Mammut_americanum_voucher_UM57705_mitochondrion_partial_genome					KY707306.1_Peromyscus_aztecus
			MN616960_1_Mammut_americanum_voucher_UAMES_11095_mitochondrion_partial_genome					KY707307.1_Reithrodontomys_mexicanus
			MN616961_1_Mammut_americanum_voucher_UAMES_9705_mitochondrion_partial_genome					KY707308.1_Peromyscus_crinitus
			MN616962_1_Mammut_americanum_voucher_UWZM_19581_mitochondrion_partial_genome					KY707309.1_Peromyscus_pectoralis
			MN616963_1_Mammut_americanum_voucher_UM58075_mitochondrion_partial_genome					KY707310.1_Neotomodon_alstoni
			MN616964_1_Mammut_americanum_voucher_FAM_103291_mitochondrion_partial_genome					KY707312.1_Isthmomys_pirrensis
			MN616965_1_Mammut_americanum_voucher_UAMES_30197_mitochondrion_partial_genome					MG182016.1_Neotoma_magister
			MN616966_1_Mammut_americanum_voucher_ETMNH_19334_mitochondrion_partial_genome					MH260579.1_Peromyscus_maniculatus_bairdii_strain_BW_stock
			MN616967_1_Mammut_americanum_voucher_P12780_mitochondrion_partial_genome					MT078819.1_Peromyscus_eremicus_isolate_FCR176_MZFC
			MN616968_1_Mammut_americanum_voucher_UAMES_30201_mitochondrion_partial_genome					NC_035611.1_Peromyscus_melanophrys
			MN616969_1_Mammut_americanum_voucher_YG43_2_mitochondrion_partial_genome					KF769456.1_Akodon_montensis
			MN616970_1_Mammut_americanum_voucher_UAMES_34126_mitochondrion_partial_genome					KF769457.1_Wiedomys_cerradensis
			MN616971_1_Mammut_americanum_voucher_YG26_1_mitochondrion_partial_genome					KY707311.1_Sigmodon_hispidus
			MN616972_1_Mammut_americanum_voucher_UAMES_12047_mitochondrion_partial_genome					MF696155.1_Oligoryzomys_stramineus_voucher_MW303
			MN616973_1_Mammut_americanum_voucher_UAMES_30199_mitochondrion_partial_genome					MH939287.1_Melanomys_caliginosus_voucher_JFD01322
			Consensus_Mammuthus_columbi:
			EID26_Jake_11560_60_13392
			ENA_JF912199_JF912199_1_Mammuthus_columbi_isolate_Huntington_mitochondrion_complete_genome
			JF912199.1_Mammuthus_columbi_isolate_Huntington_mitochondrion_complete_genome
			KX027496.1 Mammuthus columbi isolate Beverly_UNSM13_mitochondrion, partial genome
			KX027503.1 Mammuthus columbi isolate BigNemaha_UNSM21_mitochondrion, partial genome
			KX027504.1 Mammuthus columbi isolate Bindloss_NMC17845_mitochondrion, partial genome
			KX027511.1 Mammuthus columbi isolate CrappieHole_UNSM34_mitochondrion, partial genome
			KX027513.1 Mammuthus columbi isolate Dent_DMNS38_mitochondrion, partial genome
			KX027514.1 Mammuthus columbi isolate Dent_DMNS40_mitochondrion, partial genome
			KX027515.1 Mammuthus columbi isolate Dent_DMNS43b_mitochondrion, partial genome
			KX027516.1 Mammuthus columbi isolate Dent_DMNS44_mitochondrion, partial genome
			KX027517.1 Mammuthus columbi isolate Dent_DMNS47_mitochondrion, partial genome
			KX027518.1 Mammuthus columbi isolate Dent_DMNS49_mitochondrion, partial genome
			KX027525.1 Mammuthus columbi isolate LaSena_DMNS28b_mitochondrion, partial genome
			KX027537.1 Mammuthus columbi isolate Rawlins_UW6368_mitochondrion, partial genome
			KX027543.1 Mammuthus columbi isolate Snowmass_SM3_mitochondrion, partial genome
			KX027550.1 Mammuthus columbi isolate UNSM08 mitochondrion, partial genome
			KX027552.1 Mammuthus columbi isolate UNSM15 mitochondrion, partial genome
			NC_015529.1 Mammuthus columbi mitochondrion, complete genome
			Consensus_Mammuthus_primigenius:
			10643f_Beringia_25890_140_30131
			10717f_Beringia_43600_1000_47022
			10719f_Beringia_30200_400_34261
			AlexKrimf_EEurope_undated_undated_99999
			DQ316067.1_Mammuthus_primigenius_mitochondrion_complete_genome
			ENA_DQ188829_DQ188829_2_Mammuthus_primigenius_mitochondrion_complete_genome
			ENA_DQ316067_DQ316067_1_Mammuthus_primigenius_mitochondrion_complete_genome
			ENA_EU153444_EU153444_1_Mammuthus_primigenius_isolate_M1_mitochondrion_complete_genome
			ENA_EU153445_EU153445_1_Mammuthus_primigenius_isolate_M13_mitochondrion_complete_genome
			ENA_EU153446_EU153446_1_Mammuthus_primigenius_isolate_M15_mitochondrion_complete_genome
			ENA_EU153447_EU153447_1_Mammuthus_primigenius_isolate_M18_mitochondrion_complete_genome
			ENA_EU153448_EU153448_1_Mammuthus_primigenius_isolate_M19_mitochondrion_complete_genome
			ENA_EU153449_EU153449_1_Mammuthus_primigenius_isolate_M2_mitochondrion_complete_genome
			ENA_EU153450_EU153450_1_Mammuthus_primigenius_isolate_M20_mitochondrion_complete_genome
			ENA_EU153451_EU153451_1_Mammuthus_primigenius_isolate_M21_mitochondrion_complete_genome
			ENA_EU153452_EU153452_1_Mammuthus_primigenius_isolate_M22_mitochondrion_complete_genome
			ENA_EU153453_EU153453_1_Mammuthus_primigenius_isolate_M25_mitochondrion_complete_genome
			ENA_EU153454_EU153454_1_Mammuthus_primigenius_isolate_M26_mitochondrion_complete_genome
			ENA_EU153455_EU153455_1_Mammuthus_primigenius_isolate_M3_mitochondrion_complete_genome
			ENA_EU153456_EU153456_1_Mammuthus_primigenius_isolate_M4_mitochondrion_complete_genome
			ENA_EU153457_EU153457_1_Mammuthus_primigenius_isolate_M5_mitochondrion_complete_genome
			ENA_EU153458_EU153458_1_Mammuthus_primigenius_isolate_M8_mitochondrion_complete_genome
			ENA_EU155210_EU155210_1_Mammuthus_primigenius_mitochondrion_complete_genome
			ENA_JF912200_JF912200_1_Mammuthus_primigenius_isolate_IK9970_mitochondrion_complete_genome
			ENA_MF770243_MF770243_1_Mammuthus_primigenius_mitochondrion_complete_genome
			ENA_MG334279_MG334279_1_Mammuthus_primigenius_isolate_M23_mitochondrion_complete_genome
			ENA_MG334281_MG334281_1_Mammuthus_primigenius_isolate_M28_mitochondrion_complete_genome
			EU153444.1_Mammuthus_primigenius_isolate_M1_mitochondrion_complete_genome
			EU153445.1_Mammuthus_primigenius_isolate_M13_mitochondrion_complete_genome
			EU153446.1_Mammuthus_primigenius_isolate_M15_mitochondrion_complete_genome
			EU153447.1_Mammuthus_primigenius_isolate_M18_mitochondrion_complete_genome
			EU153448.1_Mammuthus_primigenius_isolate_M19_mitochondrion_complete_genome
			EU153449.1_Mammuthus_primigenius_isolate_M2_mitochondrion_complete_genome
			EU153450.1_Mammuthus_primigenius_isolate_M20_mitochondrion_complete_genome
			EU153451.1_Mammuthus_primigenius_isolate_M21_mitochondrion_complete_genome
			EU153452.1_Mammuthus_primigenius_isolate_M22_mitochondrion_complete_genome
			EU153453.1_Mammuthus_primigenius_isolate_M25_mitochondrion_complete_genome
			EU153454.1_Mammuthus_primigenius_isolate_M26_mitochondrion_complete_genome
			EU153455.1_Mammuthus_primigenius_isolate_M3_mitochondrion_complete_genome
			EU153456.1_Mammuthus_primigenius_isolate_M4_mitochondrion_complete_genome
			EU153457.1_Mammuthus_primigenius_isolate_M5_mitochondrion_complete_genome
			EU153458.1_Mammuthus_primigenius_isolate_M8_mitochondrion_complete_genome
			KX176750.1_Mammuthus_primigenius_isolate_10643_mitochondrion_partial_genome
			KX176795.1_Mammuthus_primigenius_isolate_10235_mitochondrion_partial_genome
			KX176796.1_Mammuthus_primigenius_isolate_10236_mitochondrion_partial_genome
			KX176797.1_Mammuthus_primigenius_isolate_10244_mitochondrion_partial_genome
			KX176798.1_Mammuthus_primigenius_isolate_10247_mitochondrion_partial_genome
			KX176799.1_Mammuthus_primigenius_isolate_10261_mitochondrion_partial_genome
			KX176800.1_Mammuthus_primigenius_isolate_10264_mitochondrion_partial_genome
			KX176801.1_Mammuthus_primigenius_isolate_10659_mitochondrion_partial_genome
			KX176802.1_Mammuthus_primigenius_isolate_10703_mitochondrion_partial_genome
			KX176803.1_Mammuthus_primigenius_isolate_11028_mitochondrion_partial_genome
			L200s_Jake_27740_220_31501
			MG334264.1_Mammuthus_primigenius_isolate_E460_mitochondrion_partial_genome
			MG334265.1_Mammuthus_primigenius_isolate_E464_mitochondrion_partial_genome
			MG334266.1_Mammuthus_primigenius_isolate_E465_mitochondrion_partial_genome
			MG334267.1_Mammuthus_primigenius_isolate_E466_mitochondrion_partial_genome
			MG334268.1_Mammuthus_primigenius_isolate_E467_mitochondrion_partial_genome
			MG334269.1_Mammuthus_primigenius_isolate_E468_mitochondrion_partial_genome
			MG334270.1_Mammuthus_primigenius_isolate_E469D_mitochondrion_partial_genome
			MG334271.1_Mammuthus_primigenius_isolate_E470_mitochondrion_partial_genome
			MG334272.1_Mammuthus_primigenius_isolate_L158_mitochondrion_partial_genome
			MG334273.1_Mammuthus_primigenius_isolate_L164_mitochondrion_partial_genome
			MG334274.1_Mammuthus_primigenius_isolate_L386_mitochondrion_partial_genome
			MG334275.1_Mammuthus_primigenius_isolate_L410_mitochondrion_partial_genome
			MG334276.1_Mammuthus_primigenius_isolate_L459_mitochondrion_partial_genome
			MG334277.1_Mammuthus_primigenius_isolate_L468_mitochondrion_partial_genome
			MG334278.1_Mammuthus_primigenius_isolate_M17_mitochondrion_partial_genome
			MG334279.1_Mammuthus_primigenius_isolate_M23_mitochondrion_complete_genome
			MG334280.1_Mammuthus_primigenius_isolate_M26_mitochondrion_partial_genome
			MG334281.1_Mammuthus_primigenius_isolate_M28_mitochondrion_complete_genome
			MG334282.1_Mammuthus_primigenius_isolate_Oimyakon_mitochondrion_partial_genome
			MG334283.1_Mammuthus_primigenius_isolate_P005_mitochondrion_partial_genome
			MG334284.1_Mammuthus_primigenius_isolate_P009_mitochondrion_partial_genome
			MG334285.1_Mammuthus_primigenius_isolate_P011_mitochondrion_partial_genome
			MW528238.1_Mammuthus_primigenius_mitochondrion_complete_genome
			MW528239.1_Mammuthus_primigenius_mitochondrion_complete_genome
			MW528240.1_Mammuthus_primigenius_mitochondrion_partial_genome
			MW528241.1_Mammuthus_primigenius_mitochondrion_complete_genome
			MW528242.1_Mammuthus_primigenius_mitochondrion_partial_genome
			MW528243.1_Mammuthus_primigenius_mitochondrion_partial_genome
			MW528244.1_Mammuthus_primigenius_mitochondrion_complete_genome
			MW528245.1_Mammuthus_primigenius_mitochondrion_partial_genome
			MW528246.1_Mammuthus_primigenius_mitochondrion_partial_genome
			MW528247.1_Mammuthus_primigenius_mitochondrion_partial_genome
			MW528248.1_Mammuthus_primigenius_mitochondrion_partial_genome
			MW528249.1_Mammuthus_primigenius_mitochondrion_partial_genome
			MW528250.1_Mammuthus_primigenius_mitochondrion_complete_genome
			MW528251.1_Mammuthus_primigenius_mitochondrion_partial_genome
			MW528252.1_Mammuthus_primigenius_mitochondrion_partial_genome
			MW528253.1_Mammuthus_primigenius_mitochondrion_partial_genome
			MW528254.1_Mammuthus_primigenius_mitochondrion_partial_genome
			MW528255.1_Mammuthus_primigenius_mitochondrion_partial_genome
			MW528256.1_Mammuthus_primigenius_mitochondrion_partial_genome
			MW528257.1_Mammuthus_primigenius_mitochondrion_complete_genome
			MW528258.1_Mammuthus_primigenius_mitochondrion_partial_genome
			MW528259.1_Mammuthus_primigenius_mitochondrion_complete_genome
			NC_007596.2_Mammuthus_primigenius_mitochondrion_complete_genome
			SEP01_Jake_infinite_undated_99999
			SEP62_Jake_12125_30_14011
			SEP64_Jake_36690_810_41230
			SEP65_Jake_33530_340_37856
			SEP68_Jake_16789_108_20256
			SP167f_WEurope_undated_undated_99999
			SP741f_NSiberia_undated_undated_99999
			SP744f_NSiberia_undated_undated_99999
			SP1021f_Beringia_29400_600_33499
			SP1022f_Beringia_12845_50_15312
			SP1144f_Asia_45700_infinte_99999
			SP1145f_Asia_undated_undated_99999
			SP1349f_Beringia_42960_1750_46623
			SP1414f_WEurope_undated_undated_99999
			SP1419f_Beringia_17640_80_21334
			SP1420f_Beringia_40700_undated_44773
			SP1421f_Beringia_28720_undated_32749
			SP1422f_Beringia_undated_undated_99999
			SP1785f_Asia_undated_undated_99999
			SP2013f_WEurope_undated_undated_99999
			SP2014f_WEurope_undated_undated_99999
			SP2015f_WEurope_undated_undated_99999
			SP2016f_WEurope_undated_undated_99999
			SP2017f_WEurope_undated_undated_99999
			SP2218f_Beringia_undated_undated_99999
			SP2220f_Beringia_undated_undated_99999
			SP2222f_Beringia_4115_30_4641
			SP2223f_Beringia_undated_undated_99999
			SP2225f_Beringia_undated_undated_99999
			SP2283f_WEurope_25025_175_29068
			SP2284f_WEurope_undated_undated_99999
			SP2293f_WEurope_44400_infinite_99999
			SP2303f_WEurope_undated_undated_99999
			SP2304f_WEurope_undated_undated_99999
			SP2305f_WEurope_undated_undated_99999
			SP2307f_WEurope_23900_130_27943
			SP2308f_WEurope_undated_undated_99999
			SP2386f_Asia_23000_undated_99999
			SP2387f_Asia_23000_undated_99999
			SP2389f_Asia_23000_undated_99999
			SP2401f_EEurope_32600_1100_99999
			SP2411f_EEurope_12680_180_99999
			SP2412f_EEurope_12680_180_99999
			SP2415f_EEurope_12680_180_99999
			SP2416f_EEurope_undated_undated_99999
			SP2453f_EEurope_undated_undated_99999

## Sheet: Sheet_4 Additional reference
input_name	NCBI_corrected_name	taxID	assembly_accession	refseq_category	taxid	species_taxid	organism_name	assembly_level	genome_rep	ftp_path
Ailuropoda melanoleucas	Ailuropoda melanoleuca	9646	GCF_000004335.2	representative genome	9646	9646	Ailuropoda melanoleuca	Scaffold	Full	ftp://ftp.ncbi.nlm.nih.gov/genomes/all/GCF/000/004/335/GCF_000004335.2_AilMel_1.0
Bison bison	NA	9901	GCF_000754665.1	representative genome	43346	9901	Bison bison bison	Scaffold	Full	ftp://ftp.ncbi.nlm.nih.gov/genomes/all/GCF/000/754/665/GCF_000754665.1_Bison_UMD1.0
Callorhinus ursinus	NA	34884	GCF_003265705.1	representative genome	34884	34884	Callorhinus ursinus	Scaffold	Full	ftp://ftp.ncbi.nlm.nih.gov/genomes/all/GCF/003/265/705/GCF_003265705.1_ASM326570v1
Camelus bactrianus	NA	9837	GCF_000767855.1	representative genome	9837	9837	Camelus bactrianus	Scaffold	Full	ftp://ftp.ncbi.nlm.nih.gov/genomes/all/GCF/000/767/855/GCF_000767855.1_Ca_bactrianus_MBC_1.0
Camelus dromedarius	NA	9838	GCF_000803125.2	representative genome	9838	9838	Camelus dromedarius	Chromosome	Full	ftp://ftp.ncbi.nlm.nih.gov/genomes/all/GCF/000/803/125/GCF_000803125.2_CamDro3
Camelus ferus	NA	419612	GCF_009834535.1	representative genome	419612	419612	Camelus ferus	Chromosome	Full	ftp://ftp.ncbi.nlm.nih.gov/genomes/all/GCF/009/834/535/GCF_009834535.1_BCGSAC_Cfer_1.0
Canis lupus	NA	9612	GCF_000002285.3	representative genome	9615	9612	Canis lupus familiaris	Chromosome	Full	ftp://ftp.ncbi.nlm.nih.gov/genomes/all/GCF/000/002/285/GCF_000002285.3_CanFam3.1
Canis lupus albus	Canis lupus	9612	GCF_000002285.3	representative genome	9615	9612	Canis lupus familiaris	Chromosome	Full	ftp://ftp.ncbi.nlm.nih.gov/genomes/all/GCF/000/002/285/GCF_000002285.3_CanFam3.1
Condylura cristata	NA	143302	GCF_000260355.1	representative genome	143302	143302	Condylura cristata	Scaffold	Full	ftp://ftp.ncbi.nlm.nih.gov/genomes/all/GCF/000/260/355/GCF_000260355.1_ConCri1.0
Delphinapterus leucas	NA	9749	GCF_002288925.2	representative genome	9749	9749	Delphinapterus leucas	Scaffold	Full	ftp://ftp.ncbi.nlm.nih.gov/genomes/all/GCF/002/288/925/GCF_002288925.2_ASM228892v3
Equus caballus	NA	9796	GCF_002863925.1	representative genome	9796	9796	Equus caballus	Chromosome	Full	ftp://ftp.ncbi.nlm.nih.gov/genomes/all/GCF/002/863/925/GCF_002863925.1_EquCab3.0
Equus przewalskii	NA	9798	GCF_000696695.1	representative genome	9798	9798	Equus przewalskii	Scaffold	Full	ftp://ftp.ncbi.nlm.nih.gov/genomes/all/GCF/000/696/695/GCF_000696695.1_Burgud
Erinaceus europaeus	NA	9365	GCF_000296755.1	representative genome	9365	9365	Erinaceus europaeus	Scaffold	Full	ftp://ftp.ncbi.nlm.nih.gov/genomes/all/GCF/000/296/755/GCF_000296755.1_EriEur2.0
Lagenorhynchus obliquidens	NA	90247	GCF_003676395.1	representative genome	90247	90247	Lagenorhynchus obliquidens	Scaffold	Full	ftp://ftp.ncbi.nlm.nih.gov/genomes/all/GCF/003/676/395/GCF_003676395.1_ASM367639v1
Lynx canadensis	NA	61383	GCF_007474595.1	representative genome	61383	61383	Lynx canadensis	Chromosome	Full	ftp://ftp.ncbi.nlm.nih.gov/genomes/all/GCF/007/474/595/GCF_007474595.1_mLynCan4_v1.p
Monodon monoceros	NA	40151	GCF_005190385.1	representative genome	40151	40151	Monodon monoceros	Scaffold	Full	ftp://ftp.ncbi.nlm.nih.gov/genomes/all/GCF/005/190/385/GCF_005190385.1_NGI_Narwhal_1
Mustela erminea	NA	36723	GCF_009829155.1	representative genome	36723	36723	Mustela erminea	Chromosome	Full	ftp://ftp.ncbi.nlm.nih.gov/genomes/all/GCF/009/829/155/GCF_009829155.1_mMusErm1.Pri
Ochotona princeps	NA	9978	GCF_000292845.1	representative genome	9978	9978	Ochotona princeps	Scaffold	Full	ftp://ftp.ncbi.nlm.nih.gov/genomes/all/GCF/000/292/845/GCF_000292845.1_OchPri3.0
Odobenus rosmarus	NA	9707	GCF_000321225.1	representative genome	9708	9707	Odobenus rosmarus divergens	Scaffold	Full	ftp://ftp.ncbi.nlm.nih.gov/genomes/all/GCF/000/321/225/GCF_000321225.1_Oros_1.0
Orcinus orca	NA	9733	GCF_000331955.2	representative genome	9733	9733	Orcinus orca	Scaffold	Full	ftp://ftp.ncbi.nlm.nih.gov/genomes/all/GCF/000/331/955/GCF_000331955.2_Oorc_1.1
Ovis aries	NA	9940	GCF_002742125.1	representative genome	9940	9940	Ovis aries	Chromosome	Full	ftp://ftp.ncbi.nlm.nih.gov/genomes/all/GCF/002/742/125/GCF_002742125.1_Oar_rambouillet_v1.0
Panthera pardus spelaea	Panthera pardus	9691	GCF_001857705.1	representative genome	9691	9691	Panthera pardus	Scaffold	Full	ftp://ftp.ncbi.nlm.nih.gov/genomes/all/GCF/001/857/705/GCF_001857705.1_PanPar1.0
Panthera tigris altaica	NA	74533	GCF_000464555.1	representative genome	74533	9694	Panthera tigris altaica	Scaffold	Full	ftp://ftp.ncbi.nlm.nih.gov/genomes/all/GCF/000/464/555/GCF_000464555.1_PanTig1.0
Phoca vitulina	NA	9720	GCF_004348235.1	representative genome	9720	9720	Phoca vitulina	Scaffold	Full	ftp://ftp.ncbi.nlm.nih.gov/genomes/all/GCF/004/348/235/GCF_004348235.1_GSC_HSeal_1.0
Rattus norvegicus	NA	10116	GCF_000001895.5	representative genome	10116	10116	Rattus norvegicus	Chromosome	Full	ftp://ftp.ncbi.nlm.nih.gov/genomes/all/GCF/000/001/895/GCF_000001895.5_Rnor_6.0
Salmo salar	NA	8030	GCF_000233375.1	representative genome	8030	8030	Salmo salar	Chromosome	Full	ftp://ftp.ncbi.nlm.nih.gov/genomes/all/GCF/000/233/375/GCF_000233375.1_ICSASG_v2
Sorex araneus	NA	42254	GCF_000181275.1	representative genome	42254	42254	Sorex araneus	Scaffold	Full	ftp://ftp.ncbi.nlm.nih.gov/genomes/all/GCF/000/181/275/GCF_000181275.1_SorAra2.0
Sus scrofa	NA	9823	GCF_000003025.6	representative genome	9823	9823	Sus scrofa	Chromosome	Full	ftp://ftp.ncbi.nlm.nih.gov/genomes/all/GCF/000/003/025/GCF_000003025.6_Sscrofa11.1
Ursus arctos	NA	9644	GCF_003584765.1	representative genome	116960	9644	Ursus arctos horribilis	Scaffold	Full	ftp://ftp.ncbi.nlm.nih.gov/genomes/all/GCF/003/584/765/GCF_003584765.1_ASM358476v1
Ursus maritimus	NA	29073	GCF_000687225.1	representative genome	29073	29073	Ursus maritimus	Scaffold	Full	ftp://ftp.ncbi.nlm.nih.gov/genomes/all/GCF/000/687/225/GCF_000687225.1_UrsMar_1.0
Vulpes vulpes	NA	9627	GCF_003160815.1	representative genome	9627	9627	Vulpes vulpes	Scaffold	Full	ftp://ftp.ncbi.nlm.nih.gov/genomes/all/GCF/003/160/815/GCF_003160815.1_VulVul2.2

## Sheet: Sheet_5 psbD data
		Copies Per Reaction
Posistion	Sample	psbD_AllPlants	psbA_Grasses
A01	#001	2740	756
B01	#002	418	114
C01	#003	30	4.6
D01	#004	1620	412
E01	#005	0	0	Sample Not Received
F01	#006	5240	618
G01	#007	0	0	Sample Not Received
H01	#008	370	102
A02	#009	144	38
B02	#010	1546	154
C02	#011	4360	616
D02	#012	2040	464
E02	#013	1204	288
F02	#014	0	0
G02	#015	0	0
H02	#016	0	0
A03	#017	296	9.2
B03	#018	7.8	282
C03	#019	718	614
D03	#020	46	30
E03	#021	86	56
F03	#022	4.4	13.4
G03	#023	7.4	52
H03	#024	5.6	0	Empty tube - Tube rinsed with water and used as sample
A04	#025	2160	668
B04	#026	126	14.8	Empty tube - Tube rinsed with water and used as sample
C04	#027	0	0	Empty tube - Tube rinsed with water and used as sample
D04	#028	1920	182
E04	#029	542	6.4
F04	#030	0	0
G04	#031	0	0
H04	#032	0	0
A05	#033	268	14.6
B05	#034	376	4.8
C05	#035	0	0	Sample Not Received
D05	#036	0	0	Sample Not Received
E05	#037	0	0	Sample Not Received
F05	#038	0	0	Empty tube - Tube rinsed with water and used as sample
G05	#039	0	0	Sample Not Received
H05	#040	0	0
A06	#041	18	0
B06	#042	7.2	0
C06	#043	0	0
D06	#044	80	6.2
E06	#045	0	0
F06	#046	0	0
G06	#047	0	0
H06	#048	2700	694
A07	#049	362	68
B07	#050	172	88
C07	#051	32	0
D07	#052	36	72
E07	#053	30	16
F07	#054	24	74
G07	#055	228	46
H07	#056	188	94
A08	#057	0	0	Sample Not Received
B08	#058	512	52
C08	#059	2140	474
D08	#060	0	0	Sample Not Received
E08	#061	0	0	Sample Not Received
F08	#062	6.2	0
G08	#063	0	0
H08	#064	0	0
A09	#NTC	0	0
B09	#NTC	0	0
C09	#NTC	0	0
D09	#NTC	0	0
E09	#NTC	0	0
F09	#NTC	0	0
G09	#NTC	0	0
H09	#NTC	0	0

## Sheet: Sheet_6 psbA data
Well	ExptType	Experiment	Sample	TargetType	Target	Status	Concentration	Supermix	CopiesPer20uLWell	PoissonConfMax	PoissonConfMin	Positives	Negatives	Ch1+Ch2+	Ch1+Ch2-	Ch1-Ch2+	Ch1-Ch2-	Linkage	AcceptedDroplets	Ratio	PoissonRatioMax	PoissonRatioMin	FractionalAbundance	PoissonFractionalAbundanceMax	PoissonFractionalAbundanceMin	ReferenceAssayNumber	TargetAssayNumber	Threshold	MeanAmplitudeofPositives	MeanAmplitudeofNegatives	MeanAmplitudeTotal	PoissonConfMax68	PoissonConfMin68	PoissonRatioMax68	PoissonRatioMin68	PoissonFractionalAbundanceMax68	PoissonFractionalAbundanceMin68
A01	Rare Event Detection	RED	#001	Ch1Unknown	psbD_AllPlants	Manual	137	ddPCR Supermix for Probes (no dUTP)	2740	144	131	1695	13675	72	1623	414	13261	1.63	15370	3.64	4	3.27	78.4	80.1	76.7	1	1	2917	3829	1901.8	2114.4	140.8	134.1	3.82	3.45	79.3	77.6
B01	Rare Event Detection	RED	#002	Ch1Unknown	psbD_AllPlants	Manual	20.9	ddPCR Supermix for Probes (no dUTP)	418	23.5	18.2	245	13697	1	244	66	13631	0	13942	3.7	4.7	2.7	78.6	83.2	74.1	1	1	2917	3643.4	1899.8	1930.4	22.2	19.5	4.2	3.2	80.9	76.3
C01	Rare Event Detection	RED	#003	Ch1Unknown	psbD_AllPlants	Manual	1.5	ddPCR Supermix for Probes (no dUTP)	30	2.2	0.9	19	15147	0	19	3	15144	0	15166	6	15	0	86	102	71	1	1	2917	4003.9	2206	2208.3	1.84	1.16	10.4	2.3	94	79
D01	Rare Event Detection	RED	#004	Ch1Unknown	psbD_AllPlants	Manual	81	ddPCR Supermix for Probes (no dUTP)	1620	87	76	925	12898	18	907	222	12676	0.18	13823	4	4.5	3.4	79.8	82.1	77.5	1	1	2917	3838.3	2070.2	2188.6	84.2	78.8	4.24	3.67	81	78.6
E01	Rare Event Detection	RED	#005	Ch1Unknown	psbD_AllPlants	Manual	0	ddPCR Supermix for Probes (no dUTP)	0	0.23	0	0	15556	0	0	0	15556	0	15556							1	1	2917	0	2035.9	2035.9	0.1	0
F01	Rare Event Detection	RED	#006	Ch1Unknown	psbD_AllPlants	Manual	262	ddPCR Supermix for Probes (no dUTP)	5240	272	252	2827	11333	83	2744	284	11049	1.04	14160	8.5	9.4	7.6	89.5	90.5	88.4	1	1	2917	3995.3	2217.6	2572.5	267	257.1	8.95	8.01	90	88.9
G01	Rare Event Detection	RED	#007	Ch1Unknown	psbD_AllPlants	Manual	0	ddPCR Supermix for Probes (no dUTP)	0	0.24	0	0	14441	0	0	0	14441	0	14441							1	1	2917	0	2140.2	2140.2	0.11	0
H01	Rare Event Detection	RED	#008	Ch1Unknown	psbD_AllPlants	Manual	18.5	ddPCR Supermix for Probes (no dUTP)	370	20.8	16.1	228	14424	0	228	63	14361	0	14652	3.6	4.7	2.6	78.4	83.2	73.7	1	1	2917	4500.7	2058.1	2096.1	19.7	17.2	4.2	3.1	80.9	76
A02	Rare Event Detection	RED	#009	Ch1Unknown	psbD_AllPlants	Manual	7.2	ddPCR Supermix for Probes (no dUTP)	144	8.6	5.8	101	16455	0	101	27	16428	0	16556	3.7	5.4	2.1	79	86	72	1	1	2917	4064.6	2464.9	2474.6	7.9	6.5	4.6	2.9	82.5	75.3
B02	Rare Event Detection	RED	#010	Ch1Unknown	psbD_AllPlants	Manual	77.3	ddPCR Supermix for Probes (no dUTP)	1546	82.2	72.3	935	13777	7	928	89	13688	0.0773	14712	10	12.1	7.9	90.9	92.7	89.2	1	1	2917	3996.6	2321.9	2428.3	79.8	74.7	11.1	9	91.8	90.1
C02	Rare Event Detection	RED	#011	Ch1Unknown	psbD_AllPlants	Manual	218	ddPCR Supermix for Probes (no dUTP)	4360	226	209	2539	12496	73	2466	316	12180	0.706	15035	7.1	7.8	6.3	87.6	88.7	86.4	1	1	2917	3844.9	2198.8	2476.8	221.9	213.3	7.44	6.67	88.2	87
D02	Rare Event Detection	RED	#012	Ch1Unknown	psbD_AllPlants	Manual	102	ddPCR Supermix for Probes (no dUTP)	2040	107	96	1306	14443	21	1285	287	14156	0	15749	4.4	4.9	3.8	81.4	83.3	79.5	1	1	2917	3808.3	2116.2	2256.6	104.7	99	4.66	4.11	82.4	80.5
E02	Rare Event Detection	RED	#013	Ch1Unknown	psbD_AllPlants	Manual	60.2	ddPCR Supermix for Probes (no dUTP)	1204	64.5	55.9	749	14270	10	739	173	14097	0.0729	15019	4.2	4.8	3.5	80.7	83.2	78.1	1	1	2917	3927.9	2139.5	2228.7	62.4	58	4.52	3.83	82	79.4
F02	Rare Event Detection	RED	#014	Ch1Unknown	psbD_AllPlants	Manual	0	ddPCR Supermix for Probes (no dUTP)	0	0.22	0	0	16220	0	0	0	16220	0	16220							1	1	2917	0	2086.9	2086.9	0.099	0
G02	Rare Event Detection	RED	#015	Ch1Unknown	psbD_AllPlants	Manual	0	ddPCR Supermix for Probes (no dUTP)	0	0.21	0	0	16429	0	0	0	16429	0	16429							1	1	2917	0	2065.7	2065.7	0.098	0
H02	Rare Event Detection	RED	#016	Ch1Unknown	psbD_AllPlants	Manual	0	ddPCR Supermix for Probes (no dUTP)	0	0.21	0	0	16706	0	0	0	16706	0	16706							1	1	2917	0	2020.6	2020.6	0.096	0
A03	Rare Event Detection	RED	#017	Ch1Unknown	psbD_AllPlants	Manual	14.8	ddPCR Supermix for Probes (no dUTP)	296	16.9	12.7	191	15092	1	190	5	15087	0.0721	15283	32	59	5	97	99.4	94.5	1	1	2917	4060.5	2113.2	2137.6	15.9	13.7	45	19	98.2	95.7
B03	Rare Event Detection	RED	#018	Ch1Unknown	psbD_AllPlants	Manual	0.39	ddPCR Supermix for Probes (no dUTP)	7.8	0.84	0.14	5	15184	0	5	181	15003	0	15189	0.027	0.053	0.002	2.7	5.1	0.3	1	1	2917	3858.9	2107.3	2107.9	0.59	0.24	0.04	0.015	3.9	1.5
C03	Rare Event Detection	RED	#019	Ch1Unknown	psbD_AllPlants	Manual	35.9	ddPCR Supermix for Probes (no dUTP)	718	39.3	32.5	428	13830	11	417	356	13474	0	14258	1.17	1.33	1.01	53.9	57.4	50.4	1	1	2917	3998.3	2174.4	2229.2	37.6	34.1	1.25	1.09	55.7	52.1
D03	Rare Event Detection	RED	#020	Ch1Unknown	psbD_AllPlants	Manual	2.3	ddPCR Supermix for Probes (no dUTP)	46	3.2	1.6	30	15408	0	30	20	15388	0	15438	1.5	2.4	0.6	60	74	46	1	1	2917	4290.8	2118.3	2122.5	2.73	1.9	1.93	1.07	67	53
E03	Rare Event Detection	RED	#021	Ch1Unknown	psbD_AllPlants	Manual	4.3	ddPCR Supermix for Probes (no dUTP)	86	5.6	3.3	57	15463	0	57	37	15426	0	15520	1.5	2.2	0.9	61	71	51	1	1	2917	4236.1	2109.8	2117.6	4.9	3.8	1.87	1.22	66	56
F03	Rare Event Detection	RED	#022	Ch1Unknown	psbD_AllPlants	Manual	0.22	ddPCR Supermix for Probes (no dUTP)	4.4	0.59	0.05	3	15834	0	3	9	15825	0	15837	0.33	0.79	0	25	51	0	1	1	2917	4355.7	2194.2	2194.6	0.38	0.12	0.56	0.11	38	12
G03	Rare Event Detection	RED	#023	Ch1Unknown	psbD_AllPlants	Manual	0.37	ddPCR Supermix for Probes (no dUTP)	7.4	0.8	0.13	5	16062	0	5	35	16027	0	16067	0.14	0.28	0	12	23	2	1	1	2917	4495.9	2137.8	2138.5	0.56	0.22	0.21	0.07	18	7
H03	Rare Event Detection	RED	#024	Ch1Unknown	psbD_AllPlants	Manual	0.28	ddPCR Supermix for Probes (no dUTP)	5.6	0.65	0.08	4	17027	0	4	0	17027	0	17031							1	1	2917	4119.3	2114.1	2114.6	0.44	0.16
A04	Rare Event Detection	RED	#025	Ch1Unknown	psbD_AllPlants	Manual	108	ddPCR Supermix for Probes (no dUTP)	2160	114	102	1242	12965	35	1207	363	12602	0.0192	14207	3.22	3.58	2.86	76.3	78.3	74.3	1	1	2917	4008	2195.3	2353.8	110.7	104.6	3.41	3.03	77.3	75.3
B04	Rare Event Detection	RED	#026	Ch1Unknown	psbD_AllPlants	Manual	6.3	ddPCR Supermix for Probes (no dUTP)	126	7.8	5	77	14309	0	77	9	14300	0	14386	9	15	3	90	96	83	1	1	2917	4145.2	2152.5	2163.2	7.1	5.6	11.6	5.5	92.9	86.2
C04	Rare Event Detection	RED	#027	Ch1Unknown	psbD_AllPlants	Manual	0.08	ddPCR Supermix for Probes (no dUTP)	1.6	0.4	0	1	14220	0	1	0	14220	0	14221							1	1	2917	4515.7	2116.8	2116.9	0.21	0.02
D04	Rare Event Detection	RED	#028	Ch1Unknown	psbD_AllPlants	Manual	96	ddPCR Supermix for Probes (no dUTP)	1920	102	91	1104	12923	12	1092	96	12827	0.321	14027	10.6	12.7	8.5	91.4	92.9	89.8	1	1	2917	3927.3	2204.9	2340.5	99.3	93.5	11.7	9.5	92.2	90.6
E04	Rare Event Detection	RED	#029	Ch1Unknown	psbD_AllPlants	Manual	27.1	ddPCR Supermix for Probes (no dUTP)	542	30.1	24.2	331	14181	2	329	2	14179	0.158	14512	80	170	0	98.8	100	97.6	1	1	2917	4088.2	2602.1	2636	28.6	25.7	127	41	99.4	98.2
F04	Rare Event Detection	RED	#030	Ch1Unknown	psbD_AllPlants	Manual	0	ddPCR Supermix for Probes (no dUTP)	0	0.26	0	0	13788	0	0	0	13788	0	13788							1	1	2917	0	2173	2173	0.12	0
G04	Rare Event Detection	RED	#031	Ch1Unknown	psbD_AllPlants	Manual	0	ddPCR Supermix for Probes (no dUTP)	0	0.24	0	0	14729	0	0	0	14729	0	14729							1	1	3623	0	2171.2	2171.2	0.11	0
H04	Rare Event Detection	RED	#032	Ch1Unknown	psbD_AllPlants	Manual	0	ddPCR Supermix for Probes (no dUTP)	0	0.25	0	0	14217	0	0	0	14217	0	14217							1	1	3595	0	2203.2	2203.2	0.11	0
A05	Rare Event Detection	RED	#033	Ch1Unknown	psbD_AllPlants	Manual	13.4	ddPCR Supermix for Probes (no dUTP)	268	15.5	11.4	165	14355	0	165	9	14346	0	14520	18	31	6	94.9	98.2	91.5	1	1	2917	4070.9	2188	2209.4	14.5	12.4	25	12	96.5	93.2
B05	Rare Event Detection	RED	#034	Ch1Unknown	psbD_AllPlants	Manual	18.8	ddPCR Supermix for Probes (no dUTP)	376	21.2	16.4	230	14274	1	229	2	14272	0.0785	14504	80	170	0	98.7	100.3	97.2	1	1	2917	3985.5	2172.4	2201.1	20	17.6	124	31	99.5	98
C05	Rare Event Detection	RED	#035	Ch1Unknown	psbD_AllPlants	Manual	0	ddPCR Supermix for Probes (no dUTP)	0	0.24	0	0	14757	0	0	0	14757	0	14757							1	1	2917	0	2234.4	2234.4	0.11	0
D05	Rare Event Detection	RED	#036	Ch1Unknown	psbD_AllPlants	Manual	0	ddPCR Supermix for Probes (no dUTP)	0	0.25	0	0	13974	0	0	0	13974	0	13974							1	1	2917	0	2245.8	2245.8	0.12	0
E05	Rare Event Detection	RED	#037	Ch1Unknown	psbD_AllPlants	Manual	0	ddPCR Supermix for Probes (no dUTP)	0	0.25	0	0	14009	0	0	0	14009	0	14009							1	1	2917	0	2254.3	2254.3	0.11	0
F05	Rare Event Detection	RED	#038	Ch1Unknown	psbD_AllPlants	Manual	0	ddPCR Supermix for Probes (no dUTP)	0	0.23	0	0	15057	0	0	0	15057	0	15057							1	1	2917	0	2172.5	2172.5	0.11	0
G05	Rare Event Detection	RED	#039	Ch1Unknown	psbD_AllPlants	Manual	0	ddPCR Supermix for Probes (no dUTP)	0	0.23	0	0	15284	0	0	0	15284	0	15284							1	1	2917	0	2268.1	2268.1	0.11	0
H05	Rare Event Detection	RED	#040	Ch1Unknown	psbD_AllPlants	Manual	0	ddPCR Supermix for Probes (no dUTP)	0	0.25	0	0	14023	0	0	0	14023	0	14023							1	1	3433	0	2287.6	2287.6	0.11	0
A06	Rare Event Detection	RED	#041	Ch1Unknown	psbD_AllPlants	Manual	0.9	ddPCR Supermix for Probes (no dUTP)	18	1.6	0.5	12	15107	0	12	0	15107	0	15119							1	1	2917	3956.3	2270.4	2271.7	1.23	0.69
B06	Rare Event Detection	RED	#042	Ch1Unknown	psbD_AllPlants	Manual	0.36	ddPCR Supermix for Probes (no dUTP)	7.2	0.84	0.11	4	13187	0	4	0	13187	0	13191							1	1	2917	3744.5	2234.6	2235.1	0.57	0.2
C06	Rare Event Detection	RED	#043	Ch1Unknown	psbD_AllPlants	Manual	0	ddPCR Supermix for Probes (no dUTP)	0	0.24	0	0	14452	0	0	0	14452	0	14452							1	1	3451	0	2201.1	2201.1	0.11	0
D06	Rare Event Detection	RED	#044	Ch1Unknown	psbD_AllPlants	Manual	4	ddPCR Supermix for Probes (no dUTP)	80	5.2	3	51	14999	4	47	0	14999	0.313	15050	13	26	0	93	100	86	1	1	2917	4587.7	2359	2366.5	4.6	3.5	20	6	96.3	89.2
E06	Rare Event Detection	RED	#045	Ch1Unknown	psbD_AllPlants	Manual	0	ddPCR Supermix for Probes (no dUTP)	0	0.24	0	0	14564	0	0	0	14564	0	14564							1	1	4111	0	2209.4	2209.4	0.11	0
F06	Rare Event Detection	RED	#046	Ch1Unknown	psbD_AllPlants	Manual	0	ddPCR Supermix for Probes (no dUTP)	0	0.26	0	0	13439	0	0	0	13439	0	13439							1	1	3996	0	2162.7	2162.7	0.12	0
G06	Rare Event Detection	RED	#047	Ch1Unknown	psbD_AllPlants	Manual	0	ddPCR Supermix for Probes (no dUTP)	0	0.24	0	0	14660	0	0	0	14660	0	14660							1	1	2917	0	2165.3	2165.3	0.11	0
H06	Rare Event Detection	RED	#048	Ch1Unknown	psbD_AllPlants	Manual	135	ddPCR Supermix for Probes (no dUTP)	2700	142	128	1482	12173	80	1402	317	11856	3.67	13655	3.89	4.33	3.46	79.6	81.4	77.8	1	1	2917	4325.6	2233.9	2460.9	138.7	131.7	4.11	3.67	80.5	78.6
A07	Rare Event Detection	RED	#049	Ch1Unknown	psbD_AllPlants	Manual	18.1	ddPCR Supermix for Probes (no dUTP)	362	20.5	15.8	228	14680	2	226	41	14639	0.108	14908	5.3	7.1	3.6	84.2	88.6	79.9	1	1	2911	3230.3	2243.9	2259	19.3	16.9	6.2	4.4	86.4	82
B07	Rare Event Detection	RED	#050	Ch1Unknown	psbD_AllPlants	Manual	8.6	ddPCR Supermix for Probes (no dUTP)	172	10.2	7	108	14714	1	107	54	14660	0.0481	14822	2	2.6	1.3	66	74	59	1	1	2911	3968.3	2321.8	2333.8	9.4	7.8	2.29	1.64	70	62.6
C07	Rare Event Detection	RED	#051	Ch1Unknown	psbD_AllPlants	Manual	1.6	ddPCR Supermix for Probes (no dUTP)	32	2.4	0.9	17	12815	0	17	0	12815	0	12832							1	1	2911	4355.6	2249.7	2252.5	1.97	1.21
D07	Rare Event Detection	RED	#052	Ch1Unknown	psbD_AllPlants	Manual	1.8	ddPCR Supermix for Probes (no dUTP)	36	2.6	1.1	22	14674	0	22	45	14629	0	14696	0.49	0.74	0.24	33	44	21	1	1	3710	4398.9	2857.4	2859.7	2.17	1.41	0.62	0.36	39	27
E07	Rare Event Detection	RED	#053	Ch1Unknown	psbD_AllPlants	Manual	1.5	ddPCR Supermix for Probes (no dUTP)	30	2.3	0.9	18	14129	0	18	10	14119	0	14147	1.8	3.2	0.4	64	82	46	1	1	2911	3912.6	2303.4	2305.4	1.88	1.17	2.5	1.1	73	55
F07	Rare Event Detection	RED	#054	Ch1Unknown	psbD_AllPlants	Manual	1.2	ddPCR Supermix for Probes (no dUTP)	24	2	0.7	15	14389	2	13	43	14346	0.16	14404	0.33	0.53	0.14	25	36	14	1	1	4361	6178.5	3383	3385.9	1.57	0.94	0.43	0.23	31	19
G07	Rare Event Detection	RED	#055	Ch1Unknown	psbD_AllPlants	Manual	11.4	ddPCR Supermix for Probes (no dUTP)	228	13.3	9.5	136	13980	1	135	26	13954	0.0624	14116	5.1	7.2	3	83	89	78	1	1	2911	3992	2358.8	2374.6	12.4	10.4	6.1	4	86.4	80.6
H07	Rare Event Detection	RED	#056	Ch1Unknown	psbD_AllPlants	Manual	9.4	ddPCR Supermix for Probes (no dUTP)	188	11.2	7.7	115	14286	9	106	48	14238	0.706	14401	2	2.7	1.4	67	74	60	1	1	2911	3963.5	2278.2	2291.7	10.3	8.6	2.35	1.69	70.5	63.3
A08	Rare Event Detection	RED	#057	Ch1Unknown	psbD_AllPlants	Manual	0	ddPCR Supermix for Probes (no dUTP)	0	0.23	0	0	15376	0	0	0	15376	0	15376							1	1	2917	0	2199.7	2199.7	0.1	0
B08	Rare Event Detection	RED	#058	Ch1Unknown	psbD_AllPlants	Manual	25.6	ddPCR Supermix for Probes (no dUTP)	512	28.4	22.8	315	14327	7	308	25	14302	0.519	14642	9.9	13.6	6.3	90.9	93.9	87.8	1	1	2917	4152.9	2300.9	2340.7	27	24.1	11.8	8.1	92.4	89.3
C08	Rare Event Detection	RED	#059	Ch1Unknown	psbD_AllPlants	Manual	107	ddPCR Supermix for Probes (no dUTP)	2140	112	101	1304	13755	65	1239	235	13520	3.4	15059	4.5	5.1	3.9	81.8	83.7	80	1	1	2917	4139.4	2579.1	2714.2	109.5	103.6	4.79	4.21	82.8	80.9
D08	Rare Event Detection	RED	#060	Ch1Unknown	psbD_AllPlants	Manual	0	ddPCR Supermix for Probes (no dUTP)	0	0.24	0	0	14665	0	0	0	14665	0	14665							1	1	2917	0	2294.5	2294.5	0.11	0
E08	Rare Event Detection	RED	#061	Ch1Unknown	psbD_AllPlants	Manual	0	ddPCR Supermix for Probes (no dUTP)	0	0.24	0	0	14852	0	0	0	14852	0	14852							1	1	2917	0	2259.6	2259.6	0.11	0
F08	Rare Event Detection	RED	#062	Ch1Unknown	psbD_AllPlants	Manual	0.31	ddPCR Supermix for Probes (no dUTP)	6.2	0.72	0.09	4	15407	0	4	1	15406	0	15411	4	14	0	80	121	39	1	1	2917	4035	2167.9	2168.4	0.49	0.18	8.9	0	100	60
G08	Rare Event Detection	RED	#063	Ch1Unknown	psbD_AllPlants	Manual	0	ddPCR Supermix for Probes (no dUTP)	0	0.23	0	0	15370	0	0	0	15370	0	15370							1	1	2917	0	2161.4	2161.4	0.1	0
H08	Rare Event Detection	RED	#064	Ch1Unknown	psbD_AllPlants	Manual	0	ddPCR Supermix for Probes (no dUTP)	0	0.22	0	0	15969	0	0	0	15969	0	15969							1	1	2917	0	2139.3	2139.3	0.1	0
A09	Rare Event Detection	RED	#NTC	Ch1Unknown	psbD_AllPlants	Manual	0	ddPCR Supermix for Probes (no dUTP)	0	0.25	0	0	13862	0	0	0	13862	0	13862							1	1	2917	0	2249.6	2249.6	0.12	0
B09	Rare Event Detection	RED	#NTC	Ch1Unknown	psbD_AllPlants	Manual	0	ddPCR Supermix for Probes (no dUTP)	0	0.27	0	0	12948	0	0	0	12948	0	12948							1	1	2917	0	2265.1	2265.1	0.12	0
C09	Rare Event Detection	RED	#NTC	Ch1Unknown	psbD_AllPlants	Manual	0	ddPCR Supermix for Probes (no dUTP)	0	0.26	0	0	13600	0	0	0	13600	0	13600							1	1	2917	0	2263.3	2263.3	0.12	0
D09	Rare Event Detection	RED	#NTC	Ch1Unknown	psbD_AllPlants	Manual	0	ddPCR Supermix for Probes (no dUTP)	0	0.25	0	0	14115	0	0	0	14115	0	14115							1	1	2917	0	2242.4	2242.4	0.11	0
E09	Rare Event Detection	RED	#NTC	Ch1Unknown	psbD_AllPlants	Manual	0	ddPCR Supermix for Probes (no dUTP)	0	0.25	0	0	14136	0	0	0	14136	0	14136							1	1	2917	0	2222.5	2222.5	0.11	0
F09	Rare Event Detection	RED	#NTC	Ch1Unknown	psbD_AllPlants	Manual	0	ddPCR Supermix for Probes (no dUTP)	0	0.24	0	0	14820	0	0	0	14820	0	14820							1	1	2917	0	2251.4	2251.4	0.11	0
G09	Rare Event Detection	RED	#NTC	Ch1Unknown	psbD_AllPlants	Manual	0	ddPCR Supermix for Probes (no dUTP)	0	0.25	0	0	14162	0	0	0	14162	0	14162							1	1	2917	0	2256.9	2256.9	0.11	0
H09	Rare Event Detection	RED	#NTC	Ch1Unknown	psbD_AllPlants	Manual	0	ddPCR Supermix for Probes (no dUTP)	0	0.25	0	0	14170	0	0	0	14170	0	14170							1	1	2917	0	2268.6	2268.6	0.11	0
A01	Rare Event Detection	RED	#001	Ch2Unknown	psbA_Grasses	Manual	37.8	ddPCR Supermix for Probes (no dUTP)	756	41.2	34.4	486	14884	72	1623	414	13261	1.63	15370	3.64	4	3.27	78.4	80.1	76.7	1	1	1287	1760.5	972.73	997.64	39.5	36.1	3.82	3.45	79.3	77.6
B01	Rare Event Detection	RED	#002	Ch2Unknown	psbA_Grasses	Manual	5.7	ddPCR Supermix for Probes (no dUTP)	114	7.1	4.4	67	13875	1	244	66	13631	0	13942	3.7	4.7	2.7	78.6	83.2	74.1	1	1	1287	1753.2	966.98	970.76	6.4	5	4.2	3.2	80.9	76.3
C01	Rare Event Detection	RED	#003	Ch2Unknown	psbA_Grasses	Manual	0.23	ddPCR Supermix for Probes (no dUTP)	4.6	0.62	0.06	3	15163	0	19	3	15144	0	15166	6	15	0	86	102	71	1	1	1287	1591.2	929.53	929.66	0.4	0.12	10.4	2.3	94	79
D01	Rare Event Detection	RED	#004	Ch2Unknown	psbA_Grasses	Manual	20.6	ddPCR Supermix for Probes (no dUTP)	412	23.2	18	240	13583	18	907	222	12676	0.18	13823	4	4.5	3.4	79.8	82.1	77.5	1	1	1287	1905.6	970.39	986.63	21.9	19.3	4.24	3.67	81	78.6
E01	Rare Event Detection	RED	#005	Ch2Unknown	psbA_Grasses	Manual	0	ddPCR Supermix for Probes (no dUTP)	0	0.23	0	0	15556	0	0	0	15556	0	15556							1	1	1287	0	993.15	993.15	0.1	0
F01	Rare Event Detection	RED	#006	Ch2Unknown	psbA_Grasses	Manual	30.9	ddPCR Supermix for Probes (no dUTP)	618	34.1	27.7	367	13793	83	2744	284	11049	1.04	14160	8.5	9.4	7.6	89.5	90.5	88.4	1	1	1287	2165	947.21	978.77	32.5	29.3	8.95	8.01	90	88.9
G01	Rare Event Detection	RED	#007	Ch2Unknown	psbA_Grasses	Manual	0	ddPCR Supermix for Probes (no dUTP)	0	0.24	0	0	14441	0	0	0	14441	0	14441							1	1	1287	0	997.24	997.24	0.11	0
H01	Rare Event Detection	RED	#008	Ch2Unknown	psbA_Grasses	Manual	5.1	ddPCR Supermix for Probes (no dUTP)	102	6.4	3.9	63	14589	0	228	63	14361	0	14652	3.6	4.7	2.6	78.4	83.2	73.7	1	1	1287	2063.2	919.22	924.14	5.7	4.5	4.2	3.1	80.9	76
A02	Rare Event Detection	RED	#009	Ch2Unknown	psbA_Grasses	Manual	1.9	ddPCR Supermix for Probes (no dUTP)	38	2.7	1.3	27	16529	0	101	27	16428	0	16556	3.7	5.4	2.1	79	86	72	1	1	1287	2254.4	899.22	901.43	2.31	1.57	4.6	2.9	82.5	75.3
B02	Rare Event Detection	RED	#010	Ch2Unknown	psbA_Grasses	Manual	7.7	ddPCR Supermix for Probes (no dUTP)	154	9.4	6.3	96	14616	7	928	89	13688	0.0773	14712	10	12.1	7.9	90.9	92.7	89.2	1	1	1287	2036.7	923.65	930.92	8.5	6.9	11.1	9	91.8	90.1
C02	Rare Event Detection	RED	#011	Ch2Unknown	psbA_Grasses	Manual	30.8	ddPCR Supermix for Probes (no dUTP)	616	33.9	27.8	389	14646	73	2466	316	12180	0.706	15035	7.1	7.8	6.3	87.6	88.7	86.4	1	1	1287	1785.4	957.9	979.31	32.4	29.3	7.44	6.67	88.2	87
D02	Rare Event Detection	RED	#012	Ch2Unknown	psbA_Grasses	Manual	23.2	ddPCR Supermix for Probes (no dUTP)	464	25.8	20.6	308	15441	21	1285	287	14156	0	15749	4.4	4.9	3.8	81.4	83.3	79.5	1	1	1287	2179.5	932.46	956.85	24.6	21.9	4.66	4.11	82.4	80.5
E02	Rare Event Detection	RED	#013	Ch2Unknown	psbA_Grasses	Manual	14.4	ddPCR Supermix for Probes (no dUTP)	288	16.5	12.3	183	14836	10	739	173	14097	0.0729	15019	4.2	4.8	3.5	80.7	83.2	78.1	1	1	1287	1719.3	963.48	972.69	15.5	13.4	4.52	3.83	82	79.4
F02	Rare Event Detection	RED	#014	Ch2Unknown	psbA_Grasses	Manual	0	ddPCR Supermix for Probes (no dUTP)	0	0.22	0	0	16220	0	0	0	16220	0	16220							1	1	1287	0	940.75	940.75	0.099	0
G02	Rare Event Detection	RED	#015	Ch2Unknown	psbA_Grasses	Manual	0	ddPCR Supermix for Probes (no dUTP)	0	0.21	0	0	16429	0	0	0	16429	0	16429							1	1	1287	0	939.27	939.27	0.098	0
H02	Rare Event Detection	RED	#016	Ch2Unknown	psbA_Grasses	Manual	0	ddPCR Supermix for Probes (no dUTP)	0	0.21	0	0	16706	0	0	0	16706	0	16706							1	1	1287	0	923.22	923.22	0.096	0
A03	Rare Event Detection	RED	#017	Ch2Unknown	psbA_Grasses	Manual	0.46	ddPCR Supermix for Probes (no dUTP)	9.2	0.94	0.18	6	15277	1	190	5	15087	0.0721	15283	32	59	5	97	99.4	94.5	1	1	1287	1457	959.44	959.63	0.68	0.3	45	19	98.2	95.7
B03	Rare Event Detection	RED	#018	Ch2Unknown	psbA_Grasses	Manual	14.1	ddPCR Supermix for Probes (no dUTP)	282	16.2	12.1	181	15008	0	5	181	15003	0	15189	0.027	0.053	0.002	2.7	5.1	0.3	1	1	1287	1402.9	970.16	975.32	15.2	13.1	0.04	0.015	3.9	1.5
C03	Rare Event Detection	RED	#019	Ch2Unknown	psbA_Grasses	Manual	30.7	ddPCR Supermix for Probes (no dUTP)	614	33.8	27.5	367	13891	11	417	356	13474	0	14258	1.17	1.33	1.01	53.9	57.4	50.4	1	1	1287	1480.5	997.5	1009.9	32.3	29.1	1.25	1.09	55.7	52.1
D03	Rare Event Detection	RED	#020	Ch2Unknown	psbA_Grasses	Manual	1.5	ddPCR Supermix for Probes (no dUTP)	30	2.3	0.9	20	15418	0	30	20	15388	0	15438	1.5	2.4	0.6	60	74	46	1	1	1287	2871.6	965.05	967.52	1.89	1.21	1.93	1.07	67	53
E03	Rare Event Detection	RED	#021	Ch2Unknown	psbA_Grasses	Manual	2.8	ddPCR Supermix for Probes (no dUTP)	56	3.8	2	37	15483	0	57	37	15426	0	15520	1.5	2.2	0.9	61	71	51	1	1	1287	3050.8	960.82	965.8	3.29	2.37	1.87	1.22	66	56
F03	Rare Event Detection	RED	#022	Ch2Unknown	psbA_Grasses	Manual	0.67	ddPCR Supermix for Probes (no dUTP)	13.4	1.21	0.32	9	15828	0	3	9	15825	0	15837	0.33	0.79	0	25	51	0	1	1	1287	1478.5	973.18	973.47	0.92	0.47	0.56	0.11	38	12
G03	Rare Event Detection	RED	#023	Ch2Unknown	psbA_Grasses	Manual	2.6	ddPCR Supermix for Probes (no dUTP)	52	3.5	1.8	35	16032	0	5	35	16027	0	16067	0.14	0.28	0	12	23	2	1	1	1287	1534.5	982.75	983.95	3.02	2.16	0.21	0.07	18	7
H03	Rare Event Detection	RED	#024	Ch2Unknown	psbA_Grasses	Manual	0	ddPCR Supermix for Probes (no dUTP)	0	0.21	0	0	17031	0	4	0	17027	0	17031							1	1	1287	0	974.11	974.11	0.095	0
A04	Rare Event Detection	RED	#025	Ch2Unknown	psbA_Grasses	Manual	33.4	ddPCR Supermix for Probes (no dUTP)	668	36.7	30.1	398	13809	35	1207	363	12602	0.0192	14207	3.22	3.58	2.86	76.3	78.3	74.3	1	1	1287	2694.7	990.43	1038.2	35.1	31.8	3.41	3.03	77.3	75.3
B04	Rare Event Detection	RED	#026	Ch2Unknown	psbA_Grasses	Manual	0.74	ddPCR Supermix for Probes (no dUTP)	14.8	1.33	0.35	9	14377	0	77	9	14300	0	14386	9	15	3	90	96	83	1	1	1287	1584.4	988.3	988.67	1.01	0.52	11.6	5.5	92.9	86.2
C04	Rare Event Detection	RED	#027	Ch2Unknown	psbA_Grasses	Manual	0	ddPCR Supermix for Probes (no dUTP)	0	0.25	0	0	14221	0	1	0	14220	0	14221							1	1	1287	0	972.5	972.5	0.11	0
D04	Rare Event Detection	RED	#028	Ch2Unknown	psbA_Grasses	Manual	9.1	ddPCR Supermix for Probes (no dUTP)	182	10.8	7.4	108	13919	12	1092	96	12827	0.321	14027	10.6	12.7	8.5	91.4	92.9	89.8	1	1	1287	2607.8	988.16	1000.6	10	8.2	11.7	9.5	92.2	90.6
E04	Rare Event Detection	RED	#029	Ch2Unknown	psbA_Grasses	Manual	0.32	ddPCR Supermix for Probes (no dUTP)	6.4	0.76	0.1	4	14508	2	329	2	14179	0.158	14512	80	170	0	98.8	100	97.6	1	1	1287	1408.6	986.59	986.71	0.52	0.19	127	41	99.4	98.2
F04	Rare Event Detection	RED	#030	Ch2Unknown	psbA_Grasses	Manual	0	ddPCR Supermix for Probes (no dUTP)	0	0.26	0	0	13788	0	0	0	13788	0	13788							1	1	1287	0	992.06	992.06	0.12	0
G04	Rare Event Detection	RED	#031	Ch2Unknown	psbA_Grasses	Manual	0	ddPCR Supermix for Probes (no dUTP)	0	0.24	0	0	14729	0	0	0	14729	0	14729							1	1	1287	0	993.2	993.2	0.11	0
H04	Rare Event Detection	RED	#032	Ch2Unknown	psbA_Grasses	Manual	0	ddPCR Supermix for Probes (no dUTP)	0	0.25	0	0	14217	0	0	0	14217	0	14217							1	1	1287	0	1009.5	1009.5	0.11	0
A05	Rare Event Detection	RED	#033	Ch2Unknown	psbA_Grasses	Manual	0.73	ddPCR Supermix for Probes (no dUTP)	14.6	1.32	0.35	9	14511	0	165	9	14346	0	14520	18	31	6	94.9	98.2	91.5	1	1	1287	2811	985.66	986.79	1	0.51	25	12	96.5	93.2
B05	Rare Event Detection	RED	#034	Ch2Unknown	psbA_Grasses	Manual	0.24	ddPCR Supermix for Probes (no dUTP)	4.8	0.65	0.06	3	14501	1	229	2	14272	0.0785	14504	80	170	0	98.7	100.3	97.2	1	1	1287	1396.1	968.76	968.85	0.42	0.13	124	31	99.5	98
C05	Rare Event Detection	RED	#035	Ch2Unknown	psbA_Grasses	Manual	0	ddPCR Supermix for Probes (no dUTP)	0	0.24	0	0	14757	0	0	0	14757	0	14757							1	1	1287	0	1030.5	1030.5	0.11	0
D05	Rare Event Detection	RED	#036	Ch2Unknown	psbA_Grasses	Manual	0	ddPCR Supermix for Probes (no dUTP)	0	0.25	0	0	13974	0	0	0	13974	0	13974							1	1	1287	0	1041.2	1041.2	0.12	0
E05	Rare Event Detection	RED	#037	Ch2Unknown	psbA_Grasses	Manual	0	ddPCR Supermix for Probes (no dUTP)	0	0.25	0	0	14009	0	0	0	14009	0	14009							1	1	1287	0	1038.8	1038.8	0.11	0
F05	Rare Event Detection	RED	#038	Ch2Unknown	psbA_Grasses	Manual	0	ddPCR Supermix for Probes (no dUTP)	0	0.23	0	0	15057	0	0	0	15057	0	15057							1	1	1287	0	996.49	996.49	0.11	0
G05	Rare Event Detection	RED	#039	Ch2Unknown	psbA_Grasses	Manual	0	ddPCR Supermix for Probes (no dUTP)	0	0.23	0	0	15284	0	0	0	15284	0	15284							1	1	1287	0	1047.3	1047.3	0.11	0
H05	Rare Event Detection	RED	#040	Ch2Unknown	psbA_Grasses	Manual	0	ddPCR Supermix for Probes (no dUTP)	0	0.25	0	0	14023	0	0	0	14023	0	14023							1	1	1287	0	1040.3	1040.3	0.11	0
A06	Rare Event Detection	RED	#041	Ch2Unknown	psbA_Grasses	Manual	0	ddPCR Supermix for Probes (no dUTP)	0	0.23	0	0	15119	0	12	0	15107	0	15119							1	1	1287	0	975.91	975.91	0.11	0
B06	Rare Event Detection	RED	#042	Ch2Unknown	psbA_Grasses	Manual	0	ddPCR Supermix for Probes (no dUTP)	0	0.27	0	0	13191	0	4	0	13187	0	13191							1	1	1287	0	1002.5	1002.5	0.12	0
C06	Rare Event Detection	RED	#043	Ch2Unknown	psbA_Grasses	Manual	0	ddPCR Supermix for Probes (no dUTP)	0	0.24	0	0	14452	0	0	0	14452	0	14452							1	1	1287	0	992.05	992.05	0.11	0
D06	Rare Event Detection	RED	#044	Ch2Unknown	psbA_Grasses	Manual	0.31	ddPCR Supermix for Probes (no dUTP)	6.2	0.74	0.09	4	15046	4	47	0	14999	0.313	15050	13	26	0	93	100	86	1	1	1287	1417.6	984.95	985.07	0.5	0.18	20	6	96.3	89.2
E06	Rare Event Detection	RED	#045	Ch2Unknown	psbA_Grasses	Manual	0	ddPCR Supermix for Probes (no dUTP)	0	0.24	0	0	14564	0	0	0	14564	0	14564							1	1	1287	0	1001.6	1001.6	0.11	0
F06	Rare Event Detection	RED	#046	Ch2Unknown	psbA_Grasses	Manual	0	ddPCR Supermix for Probes (no dUTP)	0	0.26	0	0	13439	0	0	0	13439	0	13439							1	1	1287	0	978.75	978.75	0.12	0
G06	Rare Event Detection	RED	#047	Ch2Unknown	psbA_Grasses	Manual	0	ddPCR Supermix for Probes (no dUTP)	0	0.24	0	0	14660	0	0	0	14660	0	14660							1	1	1287	0	980.28	980.28	0.11	0
H06	Rare Event Detection	RED	#048	Ch2Unknown	psbA_Grasses	Manual	34.7	ddPCR Supermix for Probes (no dUTP)	694	38.1	31.3	397	13258	80	1402	317	11856	3.67	13655	3.89	4.33	3.46	79.6	81.4	77.8	1	1	1287	2429.2	1016.9	1058	36.5	33	4.11	3.67	80.5	78.6
A07	Rare Event Detection	RED	#049	Ch2Unknown	psbA_Grasses	Manual	3.4	ddPCR Supermix for Probes (no dUTP)	68	4.5	2.5	43	14865	2	226	41	14639	0.108	14908	5.3	7.1	3.6	84.2	88.6	79.9	1	1	1287	2216.6	986.44	989.99	3.9	2.9	6.2	4.4	86.4	82
B07	Rare Event Detection	RED	#050	Ch2Unknown	psbA_Grasses	Manual	4.4	ddPCR Supermix for Probes (no dUTP)	88	5.6	3.3	55	14767	1	107	54	14660	0.0481	14822	2	2.6	1.3	66	74	59	1	1	1287	2182	1021.5	1025.8	5	3.8	2.29	1.64	70	62.6
C07	Rare Event Detection	RED	#051	Ch2Unknown	psbA_Grasses	Manual	0	ddPCR Supermix for Probes (no dUTP)	0	0.27	0	0	12832	0	17	0	12815	0	12832							1	1	1287	0	1018.6	1018.6	0.13	0
D07	Rare Event Detection	RED	#052	Ch2Unknown	psbA_Grasses	Manual	3.6	ddPCR Supermix for Probes (no dUTP)	72	4.8	2.7	45	14651	0	22	45	14629	0	14696	0.49	0.74	0.24	33	44	21	1	1	1287	1779.6	1014.2	1016.6	4.2	3.1	0.62	0.36	39	27
E07	Rare Event Detection	RED	#053	Ch2Unknown	psbA_Grasses	Manual	0.8	ddPCR Supermix for Probes (no dUTP)	16	1.5	0.4	10	14137	0	18	10	14119	0	14147	1.8	3.2	0.4	64	82	46	1	1	1287	1576.3	1026.6	1027	1.12	0.6	2.5	1.1	73	55
F07	Rare Event Detection	RED	#054	Ch2Unknown	psbA_Grasses	Manual	3.7	ddPCR Supermix for Probes (no dUTP)	74	4.9	2.7	45	14359	2	13	43	14346	0.16	14404	0.33	0.53	0.14	25	36	14	1	1	1287	1534	1026.1	1027.7	4.3	3.2	0.43	0.23	31	19
G07	Rare Event Detection	RED	#055	Ch2Unknown	psbA_Grasses	Manual	2.3	ddPCR Supermix for Probes (no dUTP)	46	3.2	1.5	27	14089	1	135	26	13954	0.0624	14116	5.1	7.2	3	83	89	78	1	1	1287	2109.5	1006.9	1009	2.71	1.85	6.1	4	86.4	80.6
H07	Rare Event Detection	RED	#056	Ch2Unknown	psbA_Grasses	Manual	4.7	ddPCR Supermix for Probes (no dUTP)	94	6	3.6	57	14344	9	106	48	14238	0.706	14401	2	2.7	1.4	67	74	60	1	1	1287	1728.6	1024.8	1027.6	5.3	4.1	2.35	1.69	70.5	63.3
A08	Rare Event Detection	RED	#057	Ch2Unknown	psbA_Grasses	Manual	0	ddPCR Supermix for Probes (no dUTP)	0	0.23	0	0	15376	0	0	0	15376	0	15376							1	1	1287	0	1000.7	1000.7	0.1	0
B08	Rare Event Detection	RED	#058	Ch2Unknown	psbA_Grasses	Manual	2.6	ddPCR Supermix for Probes (no dUTP)	52	3.6	1.8	32	14610	7	308	25	14302	0.519	14642	9.9	13.6	6.3	90.9	93.9	87.8	1	1	1287	1524.7	986.86	988.04	3.06	2.15	11.8	8.1	92.4	89.3
C08	Rare Event Detection	RED	#059	Ch2Unknown	psbA_Grasses	Manual	23.7	ddPCR Supermix for Probes (no dUTP)	474	26.4	21	300	14759	65	1239	235	13520	3.4	15059	4.5	5.1	3.9	81.8	83.7	80	1	1	1287	1615.7	1017.6	1029.5	25	22.3	4.79	4.21	82.8	80.9
D08	Rare Event Detection	RED	#060	Ch2Unknown	psbA_Grasses	Manual	0	ddPCR Supermix for Probes (no dUTP)	0	0.24	0	0	14665	0	0	0	14665	0	14665							1	1	1287	0	1042.4	1042.4	0.11	0
E08	Rare Event Detection	RED	#061	Ch2Unknown	psbA_Grasses	Manual	0	ddPCR Supermix for Probes (no dUTP)	0	0.24	0	0	14852	0	0	0	14852	0	14852							1	1	1287	0	1030.5	1030.5	0.11	0
F08	Rare Event Detection	RED	#062	Ch2Unknown	psbA_Grasses	Manual	0.08	ddPCR Supermix for Probes (no dUTP)	1.6	0.36	0	1	15410	0	4	1	15406	0	15411	4	14	0	80	121	39	1	1	1287	1346	971.6	971.62	0.19	0.02	8.9	0	100	60
G08	Rare Event Detection	RED	#063	Ch2Unknown	psbA_Grasses	Manual	0	ddPCR Supermix for Probes (no dUTP)	0	0.23	0	0	15370	0	0	0	15370	0	15370							1	1	1287	0	965.97	965.97	0.1	0
H08	Rare Event Detection	RED	#064	Ch2Unknown	psbA_Grasses	Manual	0	ddPCR Supermix for Probes (no dUTP)	0	0.22	0	0	15969	0	0	0	15969	0	15969							1	1	1287	0	954.49	954.49	0.1	0
A09	Rare Event Detection	RED	#NTC	Ch2Unknown	psbA_Grasses	Manual	0	ddPCR Supermix for Probes (no dUTP)	0	0.25	0	0	13862	0	0	0	13862	0	13862							1	1	1287	0	1004.1	1004.1	0.12	0
B09	Rare Event Detection	RED	#NTC	Ch2Unknown	psbA_Grasses	Manual	0	ddPCR Supermix for Probes (no dUTP)	0	0.27	0	0	12948	0	0	0	12948	0	12948							1	1	1287	0	1004.8	1004.8	0.12	0
C09	Rare Event Detection	RED	#NTC	Ch2Unknown	psbA_Grasses	Manual	0	ddPCR Supermix for Probes (no dUTP)	0	0.26	0	0	13600	0	0	0	13600	0	13600							1	1	1287	0	1003.5	1003.5	0.12	0
D09	Rare Event Detection	RED	#NTC	Ch2Unknown	psbA_Grasses	Manual	0	ddPCR Supermix for Probes (no dUTP)	0	0.25	0	0	14115	0	0	0	14115	0	14115							1	1	1287	0	998.64	998.64	0.11	0
E09	Rare Event Detection	RED	#NTC	Ch2Unknown	psbA_Grasses	Manual	0	ddPCR Supermix for Probes (no dUTP)	0	0.25	0	0	14136	0	0	0	14136	0	14136							1	1	1287	0	991.13	991.13	0.11	0
F09	Rare Event Detection	RED	#NTC	Ch2Unknown	psbA_Grasses	Manual	0	ddPCR Supermix for Probes (no dUTP)	0	0.24	0	0	14820	0	0	0	14820	0	14820							1	1	1287	0	1003.3	1003.3	0.11	0
G09	Rare Event Detection	RED	#NTC	Ch2Unknown	psbA_Grasses	Manual	0	ddPCR Supermix for Probes (no dUTP)	0	0.25	0	0	14162	0	0	0	14162	0	14162							1	1	1287	0	1001.8	1001.8	0.11	0
H09	Rare Event Detection	RED	#NTC	Ch2Unknown	psbA_Grasses	Manual	0	ddPCR Supermix for Probes (no dUTP)	0	0.25	0	0	14170	0	0	0	14170	0	14170							1	1	1287	0	1010.4	1010.4	0.11	0

## Sheet: Sheet_7_Plant_raw_read
sample	119_B3_116_L0_KapK_12_1_24	119_B3_116_L0_KapK_12_1_24_C	119_B3_116_L0_KapK_12_1_25	119_B3_116_L0_KapK_12_1_27	119_B3_116_L0_KapK_12_1_27_C	119_B3_116_L0_KapK_12_1_29	119_B3_116_L0_KapK_12_1_29_C	119_B3_116_L1_KapK_12_1_41	119_B3_116_L1_KapK_12_1_42	119_B3_116_L1_KapK_12_1_43	119_B3_116_L2_KapK_12_1_44	119_B3_116_L2_KapK_12_1_45	119_B3_116_L2_KapK_12_1_46	119_B3_116_L3_KapK_12_1_47	119_B3_116_L3_KapK_12_1_48	119_B3_116_L3_KapK_12_1_49	119_B3_116_L4_KapK_12_1_50	119_B3_116_L4_KapK_12_1_51	119_B3_116_L4_KapK_12_1_52	50_B3_127_L0_KapK_198A	50_B3_127_L0_KapK_199A	50_B3_127_L0_KapK_199B	50_B3_127_L0_KapK_200A	69_B2_100_L0_KapK_12_1_34	69_B2_100_L0_KapK_12_1_34_C	69_B2_100_L0_KapK_12_1_35	69_B2_100_L0_KapK_12_1_35_C	69_B2_100_L0_KapK_12_1_36	69_B2_100_L0_KapK_12_1_36_C	69_B2_103_L0_KapK_12_1_37	69_B2_103_L0_KapK_12_1_39	69_B2_103_L0_KapK_12_1_39_C	69_B2_97_L0_KapK_12_1_31	69_B2_97_L0_KapK_12_1_31_C	69_B2_97_L0_KapK_12_1_33	69_B2_97_L0_KapK_12_1_33_C	74a_B1_83_L1_Lok_75_Sample_1_Ext_58	74a_B1_83_L3_Lok_75_Sample_3_Ext_59	74b_B1_83_L2_KapK_205A	74b_B1_83_L2_KapK_205B	74b_B1_83_L2_KapK_205C	74b_B1_83_L2_KapK_205D
Alnus	8947	1282	1242	18173	857	13637	1233	9	19	NA	NA	20	71	2417	432	5839	18058	1855	4117	72	422	586	98	14753	1407	6538	776	2568	244	258	103	87	3494	291	9748	291	4425	3049	370	534	335	395
Alopecurus	125	NA	77	188	NA	59	NA	NA	8	NA	NA	27	21	NA	NA	NA	28	24	NA	64	85	9900	39	405	42	195	42	70	NA	NA	6	NA	62	NA	NA	NA	NA	NA	NA	22	NA	NA
Andromeda	20871	2899	5039	24251	1195	15571	1461	4486	33	68	1699	377035	1306727	534087	186738	217287	1518440	436276	763903	493	4448	4274	637	41175	3806	42002	4978	24809	2425	1037	201	144	35938	2898	54964	1733	12976	38084	1384	2879	481	404
Androsace	317	41	473	974	NA	1751	118	NA	134	87	NA	21	73	59	50	67	1275	2968	134	NA	62	223	79	430	44	1417	NA	202	NA	NA	28	27	239	NA	2522	72	1590	177609	NA	37	NA	110
Anthoxanthum	235	NA	364	643	NA	138	NA	NA	26	NA	NA	145	86	NA	49	NA	86	NA	NA	NA	41	6740	24	473	50	2178	220	111	NA	19	NA	5	300	NA	544	NA	NA	NA	NA	NA	11	14
Anticlea	1717	217	3276	15880	755	1226	96	NA	NA	NA	NA	NA	6	7	7	9	14	NA	8	NA	8	28	NA	2464	217	2341	238	1083	85	397	63	57	787	NA	2021	71	NA	54	13	NA	NA	6
Arctagrostis	NA	NA	116	352	NA	35	NA	NA	NA	NA	NA	31	10	NA	NA	NA	NA	NA	6	203	224	24543	76	1300	103	269	36	174	NA	NA	NA	NA	125	NA	192	NA	NA	NA	NA	NA	NA	NA
Arctophila	NA	NA	66	46	NA	NA	NA	NA	NA	NA	NA	13	NA	NA	NA	NA	NA	NA	NA	73	62	19321	30	287	23	77	10	37	NA	NA	NA	NA	30	NA	38	NA	NA	NA	NA	NA	NA	NA
Arctostaphylos	24452	3301	25416	42791	2034	18530	1663	7642	865	2612	NA	463	1350	16941	639	817	3971	1378	1890	382	433	1413	148	57409	5303	51933	5952	13969	1300	654	102	99	11160	880	20709	636	11704	179933	86	93	104	772
Arenaria	127	17	19	140	8	521	NA	NA	NA	NA	NA	12	NA	27	NA	NA	68	44	24	445	259	9890	725	32403	2907	511	49	72	NA	18	12	NA	148	NA	111	NA	NA	126	20	21	NA	NA
Artemisia	680	110	346	2594	120	1168	101	401	50	NA	98	19	1144	143	NA	NA	133	116	43	124	378	2042	554	1794	153	3938	464	251	28	42	NA	NA	1288	77	1307	NA	29	6846	NA	19	NA	21
Astragalus	8273	1133	5077	5189	251	3262	302	74	406	101538	18	21	NA	1308	144	126	685	5884	317	2692	33749	4852	1710	44598	4086	19053	2175	11800	1083	1207	88	64	8606	673	30516	932	6509	18647	NA	332	74	173
Betula	613957	87250	85685	1273079	65051	1002354	92863	25	72	49	NA	122	1928	84547	13151	205338	604686	65913	143776	2094	11756	14981	2417	948533	90514	382038	45728	157436	15067	15375	6199	5409	230823	18638	578570	18000	311336	177887	12472	17512	4684	4807
Bistorta	5447	745	3330	29113	1581	35141	3412	NA	12885	5406	NA	2021	1512	97085	1056	34633	498	964	417	2795	4073	20681	10174	73588	6961	45513	5414	19634	1846	10418	229	206	152589	12846	37690	1284	2822	5891	67	6670	41	134
Boechera	3837	498	4040	1403	81	3358	314	NA	NA	NA	NA	NA	NA	NA	9	NA	26	80	NA	2679	16531	8322	272	13176	1198	4968	578	9150	864	165	31	NA	2335	162	2772	NA	NA	95	NA	NA	NA	NA
Calamagrostis	4935	706	1444	15862	704	2532	251	75	251	80	208	1930	1910	2667	894	192	1231	227	786	286	37	5906	91	7706	744	23263	2735	1440	116	103	58	63	3992	346	11575	346	NA	709	28	145	116	70
Callitriche	297	55	74	459	33	322	41	NA	NA	NA	NA	8	NA	19	18	25	NA	NA	NA	NA	42	116	NA	2506	221	1913	NA	1483	178	243	NA	NA	1685	157	1423	NA	50	NA	1150	832	NA	24
Calluna	842	NA	154	1159	NA	1653	149	19	19	NA	NA	269	882	483	324	394	1356	398	687	42	153	190	49	1378	115	1226	97	1218	NA	100	NA	11	908	NA	1168	NA	1141	2334	38	21	43	15
Cardamine	221	NA	115	491	NA	185	NA	15	NA	19	NA	NA	50	NA	26	NA	115	84	46	775	1658	13195	880	572	49	452	73	266	NA	30	12	9	901	69	623	24	45	158	NA	54	NA	86
Carex	18674	2481	12059	38541	1942	23383	2006	29217	36838	22722	65137	79879	401214	94010	212631	138621	70012	100715	39753	6735	14818	32790	8048	74387	6986	47494	5138	16562	1548	2081	419	335	77812	5946	91393	2571	2623	86687	64267	113982	86526	29814
Cassiope	4548	683	2578	13882	683	12550	1255	23	NA	NA	NA	22675	1035	553	514	621	1736	510	898	23444	44590	80776	42701	80583	7411	75032	8898	64069	6100	12764	822	707	34468	2814	61310	2122	1469	61301	90	65	81	NA
Chamaedaphne	4031	558	1545	6908	NA	9805	945	375	NA	76	NA	14508	50053	21963	12519	16394	72533	17651	30503	143	1010	502	148	7961	682	7244	859	17210	1712	292	93	56	11144	892	8576	281	3612	13895	1060	356	NA	77
Chamaenerion	6144	795	3991	18965	878	2308	188	NA	6	NA	NA	NA	NA	16	12	8	36	28	20	222	776	144	32	9927	844	3670	412	1993	163	62	25	22	1654	120	2300	NA	142	420	23	91	38	48
Cinna	NA	NA	39	61	NA	NA	NA	NA	NA	NA	NA	NA	NA	NA	NA	NA	NA	NA	NA	31	NA	6244	NA	193	NA	46	7	26	NA	NA	NA	NA	52	NA	NA	NA	NA	NA	NA	NA	NA	NA
Cochlearia	131	22	NA	NA	NA	170	12	NA	NA	10	NA	17	29	20	NA	34	NA	389	30	NA	72	220	24	183	23	111	NA	84	NA	NA	NA	NA	NA	NA	82	NA	32	113	25	NA	2037	73
Comarum	11072	1476	10415	66093	3098	13451	1063	NA	25	12	NA	NA	NA	437	NA	32	337051	425447	83037	55	286	616	72	94215	8453	28678	3236	7609	712	2025	53	57	26882	2036	68705	2028	284	353	956	864	3101	93
Cotoneaster	8126	1187	540	8628	424	2141	181	NA	10	NA	NA	NA	9	19	6	NA	34	NA	27	23	60	204	27	5170	489	3023	319	1501	123	41	75	68	602	56	2004	63	NA	451	45	57	56	18
Crataegus	26538	3592	2280	35935	1563	7838	633	NA	26	NA	NA	6	NA	71	7	21	128	44	51	46	193	506	63	20886	1763	10586	1246	5713	524	169	494	427	2294	195	9454	278	131	1376	184	169	NA	96
Cryptogramma	NA	NA	213	NA	NA	121	13	NA	NA	NA	8	NA	NA	158	NA	NA	NA	NA	NA	NA	NA	NA	NA	349	NA	89	NA	NA	NA	NA	NA	NA	5247	386	NA	NA	24	24	NA	NA	NA	NA
Cynoglossum	8187	1178	942	7888	367	3536	304	230	448	187	NA	NA	NA	14	8	5	35	27	94	163	483	1218	285	7905	740	4594	571	1624	122	228	471	382	1971	152	3338	111	97	424	245	560	NA	4039
Cystopteris	422	50	415	409	NA	575	69	NA	41	NA	NA	NA	26	NA	NA	NA	15	NA	39	NA	7	26	NA	1000	89	3854	479	111	NA	24	NA	NA	7290	554	839	NA	NA	3038	NA	NA	21	16
Dasiphora	521927	78549	85312	763511	43446	160962	15703	NA	21	NA	NA	NA	NA	26	NA	NA	1484	1882	334	NA	110	497	264	192465	19079	136970	16767	162678	16029	14743	476	396	52745	4211	187013	6262	36	151	80475	13816	13796	NA
Diapensia	1297	194	103	14558	806	8979	804	NA	NA	NA	NA	46	110	93	51	90	265	118	150	778	132	2390	323	1244	94	651	84	292	NA	NA	63	52	12648	1003	5869	209	692	726	28	83	16	NA
Drosera	NA	NA	NA	NA	NA	NA	9	NA	NA	NA	69	102	181	188	5521	151	32218	21240	28120	19	58	101	NA	1613	170	1326	140	147	NA	15	NA	NA	187	19	561	NA	NA	990	NA	101	NA	NA
Dryas	224924	32197	53614	368097	18717	239039	22270	10385	95547	21438	321	760	9080	196979	5560	2784	193186	39810	44577	155904	411268	1023539	191286	751252	73948	483224	58709	227954	22444	48080	13179	11472	100115	8193	190643	6035	161307	989325	1260	11622	19697	1524
Dryopteris	464	68	230	244	NA	NA	NA	NA	NA	NA	15	NA	NA	NA	NA	NA	NA	NA	NA	NA	NA	29	NA	396	41	637	NA	NA	NA	NA	NA	NA	100	NA	138	NA	752	NA	1448	NA	NA	NA
Dupontia	NA	NA	172	170	NA	23	NA	NA	NA	NA	NA	NA	NA	NA	NA	NA	NA	NA	NA	159	194	56762	106	776	NA	181	29	93	NA	NA	NA	NA	82	NA	122	NA	NA	15	NA	13	NA	NA
Empetrum	147	NA	NA	NA	NA	532	NA	175	NA	41	NA	551	NA	NA	NA	777	NA	1063	NA	NA	NA	1157	NA	99	NA	98	NA	NA	NA	NA	1600	NA	NA	NA	NA	NA	NA	374	NA	398	216	NA
Equisetum	167706	24461	55803	343872	18748	192230	18940	234597	548220	288390	339837	147204	367937	132	70	2198	15590	2674	1435	4859	39326	18981	5973	357438	36130	167210	20922	63849	6145	7366	3871	3528	64138	5259	105925	3606	8227	35441	26037	111230	86348	66204
Erica	1190	190	221	1754	NA	2453	228	25	NA	NA	NA	323	944	559	331	473	1504	377	764	NA	219	212	54	2006	207	1791	203	1666	161	161	10	12	1313	99	1760	NA	1680	3527	41	NA	NA	20
Eriophorum	4011	531	2084	6261	281	2810	254	113	114	77	195	255	1217	473	821	623	21836	30202	5492	1151	10329	9983	2118	15983	1358	16992	1840	5028	451	1144	176	145	7656	609	19436	581	1330	14530	886	3496	4725	2377
Eurybia	18066	2380	8749	56170	2654	15069	1226	NA	NA	NA	NA	NA	NA	NA	NA	NA	NA	NA	NA	NA	NA	NA	NA	33352	2980	59828	6989	23861	2240	532	144	116	25349	1960	25541	738	NA	NA	14	91	11	217
Eutrema	985	149	116	72	NA	138	NA	NA	NA	NA	NA	5	NA	NA	NA	NA	NA	NA	NA	1013	1383	2995	1911	341	36	285	29	229	NA	NA	NA	7	164	10	490	NA	NA	82	NA	NA	NA	13
Filipendula	40489	5510	5202	89435	4177	6093	595	NA	41	17	NA	9	15	68	18	NA	139	99	51	46	198	477	63	86322	7949	58830	6936	9795	876	34994	629	549	26458	2084	38999	1257	69	289	51	1125	139	80
Fragaria	6786	964	1152	10630	NA	2133	185	7	17	11	NA	5	NA	48	NA	NA	4362	5280	944	24	114	249	42	3613	348	2333	244	2167	238	228	9	NA	1048	NA	3314	151	40	140	1237	220	30	96
Geum	6166	835	6192	28429	1379	2410	207	7	59	43	NA	63	528	242	58	51	1590	1181	304	17594	98105	229138	21365	98553	9276	86856	10306	45242	4144	2766	547	432	13473	1131	32191	1056	25021	40001	137	123	89	104
Hedysarum	4651	618	3721	15893	717	12995	1180	2787	76624	814	15	46	8	1507	108	255	1403	314152	2995	185	149	634	2924	7191	627	15516	1789	8041	754	1418	2501	2028	3941	289	6779	203	26082	234295	33	2122	105	34
Hippuris	967	NA	NA	2135	NA	605	NA	NA	NA	NA	NA	674	NA	NA	NA	NA	NA	NA	NA	NA	NA	NA	NA	114701	10239	36184	4097	24005	2126	7642	1123	914	32356	2547	84697	2324	NA	603	NA	1382	43109	711
Hordelymus	63	6	202	532	NA	22	NA	NA	36	NA	NA	1868	NA	227	NA	NA	19	28	15	NA	NA	153	NA	NA	NA	55	NA	43	NA	NA	NA	NA	345	23	87	NA	NA	405	NA	NA	NA	NA
Hulteniella	196	NA	2153	6304	293	179	NA	32	NA	NA	NA	NA	99	NA	NA	NA	NA	NA	NA	NA	42	188	NA	601	50	2390	239	176	NA	47	5	NA	171	NA	1380	NA	8	683	NA	NA	NA	NA
Juncus	1464	184	412	969	NA	3459	316	NA	1021	26	27	67	157	114	98	103	1617	1181	789	1680	714	45549	2123	5297	457	9069	1062	1973	189	843	66	67	1685	122	2597	57	147	2595	NA	1705	63	155
Kalmia	8099	1078	3491	53595	2715	14951	1382	101	88	44	NA	1421	4494	2293	1537	2144	7024	1888	3555	258	971	1230	329	51091	4677	23424	2811	10096	960	1018	110	94	17564	1374	32922	1063	10084	44216	194	206	110	50
Lagotis	3345	440	1185	46449	2021	9166	719	NA	NA	NA	NA	NA	NA	527	NA	NA	1140	222	750	2998	2188	14605	2711	8890	758	8755	927	3381	313	173	11	NA	7113	541	1822	58	422	11012	NA	131	NA	19
Leymus	287	NA	1261	3689	177	199	NA	NA	218	NA	NA	10835	NA	1193	NA	7	110	202	67	NA	9	673	8	195	19	413	50	316	27	NA	NA	NA	2139	148	565	NA	NA	2449	NA	NA	NA	6
Luzula	464	68	124	323	NA	182	NA	NA	NA	NA	16	29	74	55	40	61	116	NA	64	448	2448	4515	561	1479	123	1272	124	609	51	143	NA	NA	601	51	858	NA	NA	NA	NA	NA	NA	76
Malus	10989	1505	802	13198	620	2968	250	NA	NA	5	NA	NA	NA	31	NA	NA	38	23	28	NA	77	197	18	7124	677	4127	504	2151	199	63	131	110	871	75	2789	82	53	596	90	77	62	35
Melampyrum	NA	NA	17	NA	NA	NA	NA	27	31	NA	13	NA	53	34	28	34	78	NA	NA	NA	58	113	NA	211	NA	116	NA	82	NA	11	8	NA	NA	NA	90	NA	40	NA	NA	NA	3064	76
Menyanthes	3319	443	3946	43185	2186	23635	2323	9	21	NA	NA	33	27	47049	5605	44734	256557	258569	165271	89	467	204	45	162486	17373	80961	10317	49889	5145	12428	686	615	70384	6280	80257	2640	1813	1237	2372	43636	5818	8619
Mertensia	5901	806	1006	807	NA	639	NA	NA	28	16	19	20	17	17	28	52	54	31	106	206	1399	3266	60	1284	113	1556	176	444	39	98	NA	13	864	42	2309	80	16	231	NA	NA	13	NA
Micranthes	2100	323	582	1058	NA	680	47	NA	57	18	NA	32	76	129	41	86	309	110	145	3384	7182	27979	1985	5115	438	4032	452	1180	110	205	38	27	1265	97	1900	46	NA	2227	18	81	65	102
Milium	NA	NA	NA	NA	NA	NA	NA	NA	NA	NA	NA	NA	NA	NA	NA	NA	NA	NA	NA	NA	17	3093	NA	89	NA	60	NA	NA	NA	NA	NA	NA	NA	NA	40	NA	NA	NA	NA	NA	NA	NA
Myrica	635860	93365	41917	971002	54375	232933	22213	12	NA	10	NA	NA	31	163	34	266	797	142	212	57	121	335	52	331806	32443	84502	10093	14999	1420	1359	225	213	100938	8245	205386	6831	31724	NA	440	114232	660	2616
Orthilia	2195	275	633	4038	174	2827	252	NA	NA	29	NA	14	62	67	50	53	156	827	75	234	855	51708	977	28873	2618	10870	1149	447	43	406	56	46	4967	359	4936	NA	148	425	NA	12	NA	NA
Oxytropis	602	84	380	829	NA	355	27	12	193	3181	NA	NA	29	78	25	36	112	990	40	108	1153	296	9801	1743	170	1578	186	653	65	86	27	18	1486	128	1057	NA	276	3858	11	31	31	25
Papaver	669	126	804	18411	824	913	NA	10	NA	NA	NA	NA	NA	67	37	48	164	68	76	2506	10193	17389	2195	3414	277	4515	470	12862	1238	114	104	98	1217	91	3356	104	93	11767	30	68	41	71
Parnassia	452	66	354	1183	NA	NA	NA	21	45	NA	28	34	70	81	78	94	NA	NA	NA	NA	132	220	67	2557	210	12939	1445	2232	192	NA	NA	NA	837	59	2586	75	NA	279	NA	NA	89	270
Pedicularis	3509	448	1752	44884	2125	16003	1257	NA	449	7316	NA	NA	85	443	36130	87	7956	1399	1062	1665	17167	4103	1524	82792	7588	27875	3161	74208	7275	2535	201	168	16694	1300	40656	1266	1725	49485	2728	754	9322	12948
Phippsia	NA	NA	600	NA	NA	NA	NA	NA	NA	NA	NA	NA	NA	NA	NA	NA	NA	NA	69	611	NA	157	1025	NA	1354	NA	1982	NA	158	864	21	NA	NA	NA	NA	NA	NA	NA	NA	NA	NA	NA
Phyllodoce	1306	168	341	2911	NA	3635	370	NA	NA	NA	NA	506	1488	801	556	732	2359	649	1279	NA	371	337	98	3269	309	2502	269	2607	268	169	16	NA	2117	163	2784	85	2799	5347	61	NA	44	NA
Picea	1633	231	NA	NA	NA	NA	246	15	37	NA	NA	NA	37	27	NA	74	83	38	32	8	NA	42	NA	871	79	420	35	177	NA	9	NA	NA	NA	NA	230	NA	32	66	248	1402	NA	113
Poa	285	41	137	774	NA	216	NA	13	13	NA	NA	67	93	78	69	54	200	265	84	NA	97	8775	45	522	52	567	73	98	NA	NA	NA	16	454	NA	419	NA	NA	341	51	67	26	76
Populus	2063296	300382	303228	2944987	152971	1242390	115472	522	856	414	19	50	66	82	55	63	234	135	232	534	1339	3587	673	760104	70970	698253	83445	248043	23796	13440	3525	2897	153634	12065	300368	9097	NA	2647	1862	5198	5165	10770
Potamogeton	5338	695	1236	5652	305	2839	265	22	NA	NA	NA	28	56	75	NA	71	180	NA	122	NA	147	351	87	73633	6879	34478	4040	21098	2003	5317	640	504	14586	1139	28767	810	1450	84033	540	1557	2898	1186
Potentilla	8444	1234	1575	11735	603	3234	292	49	214	1610	NA	46	119	398	92	126	1471	1558	403	1854	1428	16805	1063	9309	818	9615	1156	3958	393	407	2212	2059	3329	256	23484	679	389	24879	1519	382	289	339
Pyrus	12909	2102	842	14402	888	2837	258	NA	20	NA	NA	NA	NA	27	NA	NA	62	NA	16	22	105	270	44	7789	814	4668	630	2536	254	66	168	171	809	NA	2957	104	36	474	58	44	NA	NA
Ranunculus	314	51	203	510	27	175	24	NA	NA	NA	NA	NA	44	38	NA	52	124	43	55	415	572	17507	1022	1919	179	1395	140	1082	114	87	26	21	174	NA	357	NA	62	247	NA	39	38	46
Rhamnus	5223	716	962	37042	1754	2108	161	8	21	7	NA	6	31	56	13	44	142	42	42	NA	61	185	23	1190	116	2171	271	378	NA	29	11	NA	168	NA	404	NA	64	182	NA	29	33	28
Rhodiola	2556	337	1211	598	23	4476	394	NA	16	NA	NA	11	25	33	NA	21	62	NA	23	19	41	120	21	9244	878	1816	207	868	62	NA	NA	NA	2289	164	6235	221	NA	NA	13	40	NA	37
Rhynchospora	158	31	80	246	NA	125	NA	166	162	151	534	268	3254	518	1992	1204	255	302	129	20	85	239	62	306	31	279	NA	95	14	20	5	NA	237	18	310	NA	NA	2660	174	293	NA	182
Rosa	167432	23885	7472	121543	6249	55168	5168	18	68	25	NA	19	NA	151	34	81	560	543	243	119	403	1008	161	127740	12825	85903	10309	7180	716	2132	483	483	11520	918	19269	657	196	1342	270	366	132	151
Rubus	7429	1061	1776	8708	449	6610	592	13	78	19	NA	13	30	164	37	49	510	410	162	396	553	1474	193	31668	3139	26814	3175	3434	324	619	233	180	120020	11252	50140	1656	201	733	105	4229	148	11
Rumex	1080	NA	441	5791	287	946	NA	132	62	248	NA	776	93	219	103	136	285	221	146	878	2572	5906	548	6959	663	3133	406	733	74	309	NA	40	996	89	13497	NA	NA	NA	43	66	NA	87
Salix	1860396	275052	217959	2019906	101773	898540	82784	59966	111714	53224	132	644	1634	3139	3107	1146	10014	7164	22997	36963	99694	239378	69713	1748600	169497	1055671	126465	360596	35916	42318	133676	115204	477436	38901	860522	26365	27123	103182	50656	120655	263255	608257
Saxifraga	4531	593	7966	16754	736	5945	508	29	77	NA	18	57	157	418	125	196	510	718	407	56083	105499	317074	128123	108330	9720	47049	5165	18472	1674	3533	1084	911	26097	2009	58593	1757	1470	329064	91	1928	712	668
Scirpus	2529	341	1207	5857	284	1705	178	17	36	20	32	60	239	80	129	132	1890	2941	491	NA	563	852	135	3133	273	2942	337	619	60	180	84	84	5168	390	2404	NA	NA	3710	96	382	NA	257
Sibbaldia	2526	316	411	3828	195	812	74	NA	NA	NA	NA	5	NA	28	NA	NA	2000	2437	443	38	108	315	50	1631	141	941	105	767	75	76	NA	6	473	50	1223	NA	56	NA	461	91	149	NA
Silene	301	NA	NA	NA	NA	296	NA	NA	NA	NA	NA	46	NA	76	44	78	569	NA	95	284	3252	2002	108	611	55	307	40	211	20	NA	12	12	195	NA	285	NA	NA	914	NA	62	56	76
Sorbaria	170729	23513	96128	393883	19315	102296	9007	NA	97	21	NA	NA	41	231	NA	44	273	112	84	472	559	12141	217	219974	20108	199767	23524	50166	4690	1524	440	369	85029	6694	269078	8589	348	784	251	5080	2564	2379
Sorbus	160354	21896	9480	214425	10431	34534	2859	19	79	28	NA	11	50	227	43	63	351	141	163	142	504	1811	196	87065	8013	51435	5938	24835	2308	802	1451	1352	9997	817	34544	993	471	5989	771	784	389	339
Sparganium	1863	299	492	438	25	438	40	NA	NA	10	7	18	55	43	37	35	129	115	82	16	47	132	NA	24118	2319	19094	2285	13651	1359	1722	234	158	2867	231	4186	141	38	240	35	51	73	52
Sphagnum	NA	NA	NA	NA	NA	18	NA	NA	NA	NA	NA	NA	NA	NA	NA	NA	1823	12052	1223	NA	NA	14	NA	50	NA	23	NA	248	27	NA	NA	NA	NA	NA	59	NA	NA	NA	NA	NA	NA	NA
Spiraea	43187	5984	17854	309849	15915	71899	6590	5	32	12	NA	NA	NA	91	18	28	151	81	46	158	1232	1526	150	54508	5039	36018	4306	6892	617	2248	80	52	23245	1831	32051	1069	86	277	32	709	68	148
Stellaria	176	NA	NA	NA	13	NA	NA	NA	NA	NA	NA	NA	36	38	26	NA	95	54	32	494	3117	605	231	635	58	173	NA	270	NA	NA	NA	NA	138	NA	199	5	NA	NA	NA	40	50	27
Stuckenia	2381	367	2187	15305	702	4436	417	NA	NA	NA	NA	43	NA	NA	62	NA	NA	NA	NA	NA	NA	188	NA	60433	5682	51749	6044	16644	1617	4327	538	534	21200	1608	53249	1621	7430	13933	8724	32996	8471	17134
Thuja	36221	5019	3818	9215	NA	27782	2354	NA	NA	NA	NA	NA	NA	NA	NA	NA	NA	NA	NA	NA	NA	7	NA	2406	195	303	NA	NA	NA	NA	NA	NA	853	NA	844	NA	NA	NA	NA	1450	NA	23618
Tofieldia	319	NA	75	2697	137	229	NA	1725	1597	32	NA	12	49	46	327	55	17185	635	33	30	31	61	NA	2382	220	7376	813	1558	139	101	NA	NA	259	NA	540	NA	515	64610	9	NA	25	16
Transberingia	NA	NA	272	125	NA	217	18	NA	NA	NA	NA	NA	5	NA	NA	NA	NA	NA	NA	188	1305	540	NA	908	78	373	34	612	56	NA	6	NA	153	10	224	NA	NA	NA	NA	NA	NA	22
Trichophorum	3650	479	568	1523	67	681	NA	182	165	82	243	328	1427	445	813	519	2022	2347	390	169	407	1140	156	2070	155	1723	189	481	NA	NA	NA	NA	1129	72	1742	NA	236	31857	329	732	188	246
Triglochin	1936	279	160	162	NA	637	NA	109	12092	558	NA	NA	NA	NA	77	NA	NA	NA	105503	NA	60	32	NA	12709	1239	1490	171	208	NA	15	NA	NA	1033	82	2632	NA	175	54854	205	441	30	NA
Utricularia	1561	315	841	4089	247	780	101	75	117	NA	58	175	205	336	251	330	2760	2124	3333	333	511	1310	269	11106	1413	8761	1371	5434	718	1420	334	306	3081	334	5830	267	NA	NA	NA	371	NA	190
Vaccinium	401504	56778	182207	733851	37834	1197257	118668	1186	133	2606	2070	89965	147070	292257	827675	1132848	1419591	277755	344076	1330	6696	5430	1394	675167	64601	648634	79877	2185324	238220	22543	8010	6985	1284271	110986	789670	26036	285087	1087479	117835	19374	23889	4068
Woodsia	39	9	136	2298	139	71	11	NA	NA	NA	10	6	7	NA	NA	NA	NA	28	NA	NA	5	14	NA	632	53	178	23	34	7	NA	10	11	196	NA	180	NA	7923	3612	16	NA	NA	NA

## Sheet: Sheet_8_Plant_percentage_Fig.3
Column1	Taxa	119_B3_116_L0_KapK_12_1_24	119_B3_116_L0_KapK_12_1_24_C	119_B3_116_L0_KapK_12_1_25	119_B3_116_L0_KapK_12_1_27	119_B3_116_L0_KapK_12_1_27_C	119_B3_116_L0_KapK_12_1_29	119_B3_116_L0_KapK_12_1_29_C	119_B3_116_L1_KapK_12_1_41	119_B3_116_L1_KapK_12_1_42	119_B3_116_L1_KapK_12_1_43	119_B3_116_L2_KapK_12_1_44	119_B3_116_L2_KapK_12_1_45	119_B3_116_L2_KapK_12_1_46	119_B3_116_L3_KapK_12_1_47	119_B3_116_L3_KapK_12_1_48	119_B3_116_L3_KapK_12_1_49	119_B3_116_L4_KapK_12_1_50	119_B3_116_L4_KapK_12_1_51	119_B3_116_L4_KapK_12_1_52	50_B3_127_L0_KapK_198A	50_B3_127_L0_KapK_199A	50_B3_127_L0_KapK_199B	50_B3_127_L0_KapK_200A	69_B2_100_L0_KapK_12_1_34	69_B2_100_L0_KapK_12_1_34_C	69_B2_100_L0_KapK_12_1_35	69_B2_100_L0_KapK_12_1_35_C	69_B2_100_L0_KapK_12_1_36	69_B2_100_L0_KapK_12_1_36_C	69_B2_103_L0_KapK_12_1_37	69_B2_103_L0_KapK_12_1_39	69_B2_103_L0_KapK_12_1_39_C	69_B2_97_L0_KapK_12_1_31	69_B2_97_L0_KapK_12_1_31_C	69_B2_97_L0_KapK_12_1_33	69_B2_97_L0_KapK_12_1_33_C	74a_B1_83_L1_Lok_75_Sample_1_Ext_58	74a_B1_83_L3_Lok_75_Sample_3_Ext_59	74b_B1_83_L2_KapK_205A	74b_B1_83_L2_KapK_205B	74b_B1_83_L2_KapK_205C	74b_B1_83_L2_KapK_205D	Family	Growth_form_order	Growth_form
91	Sphagnum	0	0	0	0	0	0.000308113	0	0	0	0	0	0	0	0	0	0	0.0390563	0.581405	0.0671928	0	0	0.000562302	0	0.000620193	0	0.000442602	0	0.00601918	0.00636387	0	0	0	0	0	0.0012566	0	0	0	0	0	0	0	Sphagnaceae	14	Bryophyte
17	Callitriche	0.00396602	0.00507023	0.00557122	0.00399189	0.00558309	0.0055118	0.00748192	0	0	0	0	0.00105296	0	0.00133896	0.00135832	0.0013732	0	0	0	0	0.00423421	0.00465907	0	0.0310841	0.0285888	0.0368129	0	0.0359937	0.0419544	0.0829332	0	0	0.0484434	0.0545201	0.0303074	0	0.00511813	0	0.296858	0.126462	0	0.0029407	Plantaginaceae	12	Aquatic
48	Hippuris	0.0129129	0	0	0.0185679	0	0.010356	0	0	0	0	0	0.0887121	0	0	0	0	0	0	0	0	0	0	0	1.42274	1.32453	0.696309	0.658755	0.582622	0.501096	2.60813	0.591657	0.562513	0.930229	0.884476	1.8039	1.59189	0	0.014748	0	0.21006	7.19884	0.0871182	Plantaginaceae	12	Aquatic
58	Menyanthes	0.0443207	0.0408384	0.297081	0.375577	0.369837	0.40457	0.423914	0.00252846	0.00231837	0	0	0.00434347	0.0011657	3.31563	0.422965	2.45715	5.49653	12.4737	9.08015	0.0258209	0.0470804	0.00819354	0.0085007	2.01545	2.24739	1.55798	1.65887	1.21085	1.21267	4.24154	0.361422	0.378496	2.02353	2.18081	1.70933	1.80834	0.185583	0.0302543	0.612301	6.63256	0.971556	1.05608	Menyanthaceae	12	Aquatic
73	Potamogeton	0.0712816	0.0640692	0.0930544	0.049155	0.0516012	0.0485963	0.0483587	0.00618068	0	0	0	0.00368537	0.00241774	0.00528538	0	0.00389988	0.00385636	0	0.0067028	0	0.0148197	0.0140977	0.0164347	0.913334	0.889875	0.66348	0.64959	0.512067	0.472105	1.81463	0.337186	0.310182	0.419345	0.395531	0.612686	0.554833	0.148426	2.05526	0.139394	0.23666	0.483941	0.145319	Potamogetonaceae	12	Aquatic
90	Sparganium	0.0248778	0.0275636	0.0370411	0.00380925	0.00422961	0.00749742	0.00729943	0	0	0.00194314	0.00170168	0.00236917	0.00237457	0.00303029	0.00279209	0.00192248	0.00276372	0.00554775	0.00450516	0.00464196	0.00473828	0.00530171	0	0.299156	0.299988	0.367437	0.367404	0.331322	0.320315	0.587699	0.123284	0.0972397	0.0824257	0.0802175	0.0891544	0.096582	0.00388978	0.00586986	0.0090348	0.00775187	0.0121904	0.00637151	Typhaceae	12	Aquatic
94	Stuckenia	0.031795	0.0338322	0.164652	0.133106	0.118767	0.0759328	0.0760966	0	0	0	0	0.00565967	0	0	0.00467865	0	0	0	0	0	0	0.00755091	0	0.749603	0.73503	0.995835	0.971812	0.403964	0.381125	1.47676	0.283447	0.328646	0.609496	0.558397	1.13411	1.11035	0.760554	0.34077	2.25199	5.01531	1.41458	2.09941	Potamogetonaceae	12	Aquatic
100	Utricularia	0.020845	0.0290386	0.0633161	0.0355617	0.0417885	0.0133516	0.0184311	0.0210705	0.0129166	0	0.0140997	0.0230336	0.00885067	0.0236785	0.018941	0.0181262	0.0591308	0.102465	0.183118	0.0966108	0.0515162	0.0526154	0.0508153	0.137757	0.182787	0.168593	0.220442	0.131888	0.169232	0.48463	0.175969	0.188325	0.0885782	0.115986	0.124169	0.182889	0	0	0	0.056391	0	0.0232805	Lentibulariaceae	12	Aquatic
39	Equisetum	2.23948	2.25496	4.20122	2.99063	3.17187	3.29048	3.45628	65.9077	60.5227	56.0381	82.6136	19.375	15.8853	0.00930227	0.00528234	0.120732	0.334003	0.128997	0.0788403	1.40971	3.96463	0.762361	1.12833	4.43361	4.67382	3.21772	3.36404	1.54967	1.44837	2.51393	2.03945	2.17128	1.84396	1.82625	2.25602	2.47003	0.842137	0.866808	6.72112	16.9067	14.4194	8.11191	Equisetaceae	10	Horsetail
29	Cryptogramma	0	0	0.0160361	0	0	0.0020712	0.00237231	0	0	0	0.00194478	0	0	0.0111345	0	0	0	0	0	0	0	0	0	0.00432895	0	0.00171268	0	0	0	0	0	0	0.15085	0.134043	0	0	0.0024567	0.000586986	0	0	0	0	Pteridaceae	9	Fern
31	Cystopteris	0.00563523	0.0046093	0.031244	0.00355704	0	0.0098425	0.0125915	0	0.00452634	0	0	0	0.00112252	0	0	0	0.000321363	0	0.0021427	0	0.000705701	0.00104428	0	0.0124039	0.0115131	0.0741647	0.0770182	0.00269407	0	0.00819093	0	0	0.209586	0.192383	0.0178692	0	0	0.0743027	0	0	0.00350682	0.00196046	Cystopteridaceae	9	Fern
36	Dryopteris	0.00619608	0.00626864	0.0173159	0.00212205	0	0	0	0	0	0	0.00364647	0	0	0	0	0	0	0	0	0	0	0.00116477	0	0.00491193	0.0053038	0.0122582	0	0	0	0	0	0	0.00287498	0	0.00293916	0	0.0769766	0	0.373783	0	0	0	Dryopteridaceae	9	Fern
102	Woodsia	0.000520791	0.000829674	0.010239	0.0199855	0.0235166	0.00121533	0.00200734	0	0	0	0.00243098	0.000789722	0.000302218	0	0	0	0	0.00135076	0	0	0.000504072	0.000562302	0	0.00783924	0.00685614	0.00342535	0.00369816	0.00082521	0.00164989	0	0.00526854	0.00676986	0.00563496	0	0.00383368	0	0.811018	0.0883414	0.00413019	0	0	0	Woodsiaceae	9	Fern
2	Alopecurus	0.0016692	0	0.00579708	0.00163502	0	0.00100993	0	0	0.000883188	0	0	0.00355375	0.000906654	0	0	0	0.000599878	0.00115779	0	0.0185678	0.00856923	0.397628	0.00736728	0.00502357	0.00543317	0.0037525	0.00675316	0.00169896	0	0	0.00316112	0	0.00178249	0	0	0	0	0	0	0.00334394	0	0	Poaceae	8	Graminoids
5	Anthoxanthum	0.0031381	0	0.0274044	0.00559212	0	0.0023622	0	0	0.00287036	0	0	0.0190849	0.00371296	0	0.00369764	0	0.00184248	0	0	0	0.00413339	0.270708	0.00453371	0.00586703	0.00646805	0.0419125	0.0353737	0.00269407	0	0.00648449	0	0.00307721	0.00862495	0	0.0115862	0	0	0	0	0	0.00183691	0.00171541	Poaceae	8	Graminoids
7	Arctagrostis	0	0	0.00873326	0.00306132	0	0.000599109	0	0	0	0	0	0.00408023	0.00043174	0	0	0	0	0	0.000329646	0.0588949	0.0225824	0.985756	0.0143567	0.016125	0.0133242	0.00517652	0.00578842	0.00422313	0	0	0	0	0.00359373	0	0.00408926	0	0	0	0	0	0	0	Poaceae	8	Graminoids
8	Arctophila	0	0	0.00496892	0.000400059	0	0	0	0	0	0	0	0.00171106	0	0	0	0	0	0	0	0.0211789	0.0062505	0.776017	0.00566714	0.00355991	0.0029753	0.00148175	0.0016079	0.000898022	0	0	0	0	0.000862495	0	0.000809333	0	0	0	0	0	0	0	Poaceae	8	Graminoids
16	Calamagrostis	0.0659001	0.0650833	0.108714	0.137951	0.119106	0.0433412	0.0458039	0.0210705	0.02771	0.0155451	0.0505644	0.254027	0.0824623	0.187948	0.067463	0.0105462	0.0263732	0.0109508	0.0431836	0.082975	0.00373014	0.237211	0.0171903	0.0955842	0.0962446	0.447663	0.439759	0.0349501	0.0273411	0.0351527	0.0305575	0.0387728	0.114769	0.120153	0.246527	0.237003	0	0.0173406	0.00722784	0.0220396	0.019371	0.00857703	Poaceae	8	Graminoids
20	Carex	0.249365	0.228713	0.907882	0.335188	0.328556	0.400256	0.366066	8.20822	4.06686	4.41519	15.8347	10.5137	17.322	6.62505	16.0456	7.61417	1.49995	4.85863	2.18407	1.95397	1.49387	1.31699	1.5203	0.922686	0.903717	0.913954	0.826137	0.401974	0.364862	0.710222	0.220752	0.206173	2.23708	2.06482	1.94651	1.76108	0.268497	2.12017	16.5897	17.325	14.4491	3.65308	Cyperaceae	8	Graminoids
24	Cinna	0	0	0.00293618	0.000530513	0	0	0	0	0	0	0	0	0	0	0	0	0	0	0	0.0089938	0	0.250787	0	0.00239395	0	0.000885204	0.00112553	0.000631043	0	0	0	0	0.00149499	0	0	0	0	0	0	0	0	0	Poaceae	8	Graminoids
37	Dupontia	0	0	0.0129493	0.00147848	0	0.0003937	0	0	0	0	0	0	0	0	0	0	0	0	0	0.0461295	0.019558	2.27981	0.0200239	0.0096254	0	0.00348309	0.0046629	0.00225719	0	0	0	0	0.00235749	0	0.00259839	0	0	0.000366866	0	0.00197597	0	0	Poaceae	8	Graminoids
41	Eriophorum	0.0535614	0.0489507	0.156897	0.0544515	0.0475408	0.0480999	0.0463514	0.0317462	0.0125854	0.0149621	0.0474041	0.0335632	0.0525427	0.0333331	0.0619543	0.0342201	0.467819	1.45698	0.301736	0.333931	1.04131	0.400962	0.4001	0.198251	0.175672	0.326987	0.295853	0.122034	0.1063	0.390434	0.0927263	0.089239	0.220109	0.211483	0.413953	0.397972	0.136142	0.355371	0.228709	0.531383	0.789035	0.291252	Cyperaceae	8	Graminoids
42	Eurybia	0.241246	0.219403	0.658683	0.488506	0.449015	0.257942	0.223728	0	0	0	0	0	0	0	0	0	0	0	0	0	0	0	0	0.413694	0.385496	1.1513	1.12376	0.579127	0.527966	0.181566	0.0758669	0.0713912	0.728779	0.680634	0.543978	0.505514	0	0	0.00361392	0.0138318	0.00183691	0.0265888	Cyperaceae	8	Graminoids
49	Hordelymus	0.000841278	0.000553116	0.0152079	0.00462677	0	0.000376583	0	0	0.00397435	0	0	0.245867	0	0.0159971	0	0	0.00040706	0.00135076	0.000824115	0	0	0.00614516	0	0	0	0.0010584	0	0.00104365	0	0	0	0	0.00991869	0.00798703	0.00185295	0	0	0.00990539	0	0	0	0	Poaceae	8	Graminoids
51	Juncus	0.0195497	0.0169622	0.0310181	0.00842732	0	0.0592091	0.0576655	0	0.112717	0.00505215	0.00656364	0.00881856	0.00677831	0.00803378	0.00739528	0.00565758	0.0346429	0.056973	0.0433484	0.487406	0.0719815	1.82945	0.401044	0.0657033	0.059118	0.17452	0.170758	0.0478864	0.0445471	0.287706	0.0347723	0.0412346	0.0484434	0.042366	0.0553115	0.0390438	0.0150473	0.0634679	0	0.259156	0.0105205	0.018992	Juncaceae	8	Graminoids
54	Leymus	0.00383249	0	0.0949365	0.032083	0.0299456	0.00340636	0	0	0.0240669	0	0	1.42611	0	0.0840728	0	0.000384496	0.00235666	0.00974475	0.00368105	0	0.00090733	0.0270307	0.00151124	0.00241875	0.00245786	0.00794759	0.00803948	0.0076696	0.00636387	0	0	0	0.0614959	0.0513948	0.0120335	0	0	0.0598971	0	0	0	0.000735174	Poaceae	8	Graminoids
55	Luzula	0.00619608	0.00626864	0.00933555	0.00280911	0	0.00311537	0	0	0	0	0.00388957	0.00381699	0.00319487	0.00387595	0.00301848	0.0033506	0.00248521	0	0.00351622	0.129975	0.246794	0.181342	0.105975	0.0183453	0.0159114	0.0244778	0.0199379	0.014781	0.0120206	0.0488043	0	0	0.0172786	0.0177104	0.0182739	0	0	0	0	0	0	0.00931221	Juncaceae	8	Graminoids
61	Milium	0	0	0	0	0	0	0	0	0	0	0	0	0	0	0	0	0	0	0	0	0.00171385	0.124229	0	0.00110394	0	0.00115461	0	0	0	0	0	0	0	0	0.00085193	0	0	0	0	0	0	0	Poaceae	8	Graminoids
68	Phippsia	0	0	0.045172	0	0	0	0	0	0	0	0	0	0	0	0	0	0	0	0.00379093	0.177265	0	0.00630582	0.193627	0	0.175155	0	0.318685	0	0.0372404	0.294874	0.0110639	0	0	0	0	0	0	0	0	0	0	0	Poaceae	8	Graminoids
71	Poa	0.00380578	0.00377962	0.0103143	0.00673142	0	0.00369736	0	0.00365222	0.00143518	0	0	0.00881856	0.00401518	0.0054968	0.00520688	0.00296611	0.00428484	0.012784	0.00461504	0	0.009779	0.352443	0.0085007	0.00647482	0.00672678	0.0109111	0.0117376	0.00237855	0	0	0	0.00984706	0.0130524	0	0.00892396	0	0	0.0083401	0.013165	0.0101838	0.00434178	0.00931221	Poaceae	8	Graminoids
79	Rhynchospora	0.00210987	0.00285776	0.00602294	0.00213944	0	0.00213967	0	0.046636	0.0178846	0.0293414	0.129814	0.0352743	0.140488	0.0365044	0.15032	0.0661332	0.00546317	0.0145689	0.00708739	0.00580245	0.00856923	0.0095993	0.0117121	0.00379558	0.00401019	0.00536895	0	0.00230573	0.00329979	0.00682578	0.00263427	0	0.00681371	0.00625072	0.00660245	0	0	0.0650577	0.0449159	0.0445352	0	0.0223003	Cyperaceae	8	Graminoids
85	Scirpus	0.0337713	0.0314354	0.090871	0.0509379	0.0480484	0.0291852	0.0324825	0.00477598	0.00397435	0.00388627	0.00777913	0.00789722	0.0103186	0.00563774	0.0097346	0.00725049	0.0404917	0.141878	0.026976	0	0.0567586	0.0342201	0.0255021	0.0388613	0.0353156	0.0566146	0.0541861	0.0150237	0.0141419	0.061432	0.0442557	0.0516971	0.148579	0.135432	0.051201	0	0	0.0907383	0.0247812	0.058063	0	0.03149	Cyperaceae	8	Graminoids
98	Trichophorum	0.0487407	0.0441571	0.0427628	0.0132454	0.0113354	0.0116569	0	0.0511311	0.0182158	0.0159337	0.0590728	0.0431715	0.0616093	0.0313599	0.0613506	0.0285076	0.0433197	0.113222	0.021427	0.0490307	0.0410315	0.0457875	0.0294691	0.025676	0.020051	0.0331567	0.0303892	0.0116743	0	0	0	0	0.0324585	0.0250029	0.0371015	0	0.0241576	0.779151	0.0849271	0.111262	0.0313944	0.0301421	Cyperaceae	8	Graminoids
4	Androsace	0.0042331	0.00377962	0.0356106	0.00847081	0	0.0299726	0.0215333	0	0.0147934	0.0169053	0	0.00276403	0.0031517	0.00415783	0.0037731	0.00368017	0.0273159	0.14318	0.00736209	0	0.0062505	0.00895667	0.0149235	0.00533366	0.00569189	0.0272681	0	0.00490272	0	0	0.0147519	0.0166169	0.00687121	0	0.0537142	0.0493184	0.162756	4.34392	0	0.0056239	0	0.0134782	Primulaceae	7	Forb
6	Anticlea	0.0229282	0.0200044	0.246639	0.138107	0.127734	0.0209859	0.0175186	0	0	0	0	0	0.000259044	0.000493302	0.000528234	0.000494351	0.000299939	0	0.000439528	0	0.000806516	0.0011246	0	0.0305631	0.0280714	0.0450492	0.0382679	0.0262854	0.0200344	0.135492	0.0331918	0.0350802	0.0226261	0	0.0430437	0.0486335	0	0.00132072	0.00335578	0	0	0.000735174	Melanthiaceae	7	Forb
10	Arenaria	0.00169591	0.00156716	0.00143045	0.00121757	0.00135348	0.00891816	0	0	0	0	0	0.00157944	0	0.00190274	0	0	0.00145685	0.00212262	0.00131858	0.129105	0.026111	0.397226	0.136956	0.401923	0.376053	0.00983346	0.00787869	0.0017475	0	0.0061432	0.00632224	0	0.00425497	0	0.0023641	0	0	0.00308168	0.00516274	0.00319195	0	0	Caryophyllaceae	7	Forb
11	Artemisia	0.00908046	0.0101405	0.0260492	0.0225598	0.0203021	0.0199931	0.0184311	0.112657	0.00551993	0	0.0238236	0.00250079	0.049391	0.0100775	0	0	0.00284942	0.005596	0.00236246	0.0359752	0.0381079	0.0820158	0.104653	0.0222525	0.0197922	0.0757812	0.0746063	0.00609199	0.00659957	0.0143341	0	0	0.0370298	0.0267392	0.0278368	0	0.00296851	0.167438	0	0.00288795	0	0.00257311	Asteraceae	7	Forb
12	Astragalus	0.110474	0.104447	0.382231	0.0451284	0.0424653	0.0558369	0.0551107	0.0207896	0.0448218	19.7302	0.00437576	0.00276403	0	0.0921771	0.0108665	0.00692092	0.0146756	0.283852	0.0174163	0.78101	3.40239	0.194878	0.323027	0.553188	0.528569	0.366648	0.349717	0.286396	0.255262	0.411936	0.0463631	0.0393883	0.247421	0.233707	0.649937	0.6384	0.666278	0.456064	0	0.0504631	0.0123574	0.0211975	Fabaceae	7	Forb
14	Bistorta	0.0727372	0.0686785	0.250705	0.253194	0.267481	0.601522	0.622641	0	1.42249	1.05046	0	0.266005	0.0652791	6.84175	0.0796879	1.90232	0.0106693	0.0465046	0.0229104	0.810892	0.410617	0.830641	1.92191	0.912776	0.900483	0.875832	0.870515	0.476534	0.4351	3.55555	0.12065	0.126781	4.38691	4.46093	0.802731	0.879512	0.288867	0.144081	0.0172952	1.01382	0.00684665	0.0164189	Polygonaceae	7	Forb
15	Boechera	0.0512378	0.0459086	0.304158	0.0122018	0.0137039	0.0574802	0.0573005	0	0	0	0	0	0	0	0.000679158	0	0.000557029	0.00385931	0	0.777238	1.66656	0.334248	0.051382	0.163433	0.154975	0.095602	0.0929364	0.222078	0.203644	0.0563126	0.0163325	0	0.0671308	0.0562564	0.0590387	0	0	0.00232349	0	0	0	0	Brassicaceae	7	Forb
19	Cardamine	0.00295115	0	0.00865797	0.00427019	0	0.00316672	0	0.0042141	0	0.00369196	0	0	0.0021587	0	0.00196201	0	0.00246378	0.00405227	0.00252729	0.224845	0.16715	0.52997	0.166236	0.00709501	0.00633869	0.00869809	0.0117376	0.00645605	0	0.0102387	0.00632224	0.00553897	0.0259036	0.0239611	0.0132688	0.0164395	0.00460631	0.00386433	0	0.00820786	0	0.0105375	Brassicaceae	7	Forb
23	Chamaenerion	0.0820446	0.0732878	0.300469	0.164937	0.148544	0.0395069	0.0343073	0	0.000662391	0	0	0	0	0.00112755	0.000905544	0.000439424	0.000771271	0.00135076	0.00109882	0.0644072	0.078232	0.00578368	0.00604494	0.123133	0.109181	0.0706239	0.0662453	0.0483718	0.0384189	0.0211599	0.0131713	0.0135397	0.0475522	0.0416714	0.0489859	0	0.0145355	0.0102723	0.00593715	0.0138318	0.00634568	0.00588139	Onagraceae	7	Forb
25	Cochlearia	0.00174932	0.00202809	0	0	0	0.00290996	0.00218983	0	0	0.00194314	0	0.00223755	0.00125205	0.00140944	0	0.00186755	0	0.0187659	0.00164823	0	0.00725864	0.00883618	0.00453371	0.00226991	0.0029753	0.00213604	0	0.00203875	0	0	0	0	0	0	0.00174646	0	0.0032756	0.00276373	0.00645343	0	0.340162	0.00894462	Brassicaceae	7	Forb
26	Comarum	0.147851	0.136066	0.784111	0.574806	0.524133	0.230246	0.193982	0	0.00275996	0.00233176	0	0	0	0.0307962	0	0.00175769	7.22105	20.5241	4.56213	0.0159567	0.0288329	0.0247413	0.0136011	1.16863	1.09349	0.551867	0.520315	0.184677	0.167818	0.69111	0.0279232	0.0350802	0.772853	0.707025	1.4633	1.38914	0.029071	0.00863359	0.246779	0.131326	0.517841	0.0113952	Rosaceae	7	Forb
30	Cynoglossum	0.109326	0.108595	0.0709201	0.0686014	0.0620907	0.0605271	0.0554757	0.0646162	0.0494586	0.0363366	0	0	0	0.000986605	0.000603696	0.00027464	0.000749847	0.00130252	0.00516445	0.04729	0.0486934	0.0489203	0.0538378	0.0980526	0.0957272	0.0884049	0.0918108	0.0394159	0.0287553	0.0778138	0.248148	0.235099	0.0566659	0.0527838	0.0710935	0.0760326	0.00992917	0.0103701	0.0632436	0.0851185	0	0.494895	Diapensiaceae	7	Forb
33	Diapensia	0.0173196	0.0178841	0.00775453	0.12661	0.136363	0.153697	0.146719	0	0	0	0	0.00605454	0.00474914	0.00655387	0.00384856	0.00494351	0.00567741	0.00569248	0.00824115	0.225715	0.0133075	0.095993	0.0610162	0.0154304	0.0121599	0.0125276	0.0135063	0.00708709	0	0	0.0331918	0.032003	0.363628	0.348304	0.124999	0.14316	0.0708349	0.0177563	0.00722784	0.0126158	0.00267186	0	Diapensiaceae	7	Forb
34	Drosera	0	0	0	0	0	0	0.00164237	0	0	0	0.0167738	0.0134253	0.00781449	0.0132487	0.416626	0.00829412	0.690245	1.02465	1.54494	0.00551233	0.00584724	0.00405661	0	0.0200074	0.0219914	0.025517	0.0225105	0.00356782	0	0.00511933	0	0	0.00537622	0.00659798	0.0119483	0	0	0.0242132	0	0.0153517	0	0	Droseraceae	7	Forb
43	Eutrema	0.0131533	0.0137357	0.00873326	0.000626179	0	0.0023622	0	0	0	0	0	0.000658102	0	0	0	0	0	0	0	0.293894	0.139426	0.120292	0.360997	0.00422972	0.004657	0.00548442	0.0046629	0.00555803	0	0	0	0.00430809	0.00471497	0.00347262	0.0104361	0	0	0.00200554	0	0	0	0.00159288	Brassicaceae	7	Forb
44	Filipendula	0.540675	0.507945	0.391641	0.77781	0.706683	0.104296	0.108579	0	0.00452634	0.00330333	0	0.00118458	0.00064761	0.00479208	0.00135832	0	0.00297796	0.00477589	0.00280199	0.0133456	0.0199613	0.0191584	0.011901	1.07073	1.02829	1.1321	1.11524	0.237733	0.206472	11.9431	0.331391	0.337877	0.760663	0.723694	0.83061	0.861018	0.00706301	0.00706829	0.013165	0.170997	0.0232118	0.00980232	Rosaceae	7	Forb
45	Fragaria	0.0906177	0.0888673	0.0867303	0.0924483	0	0.0365114	0.0337599	0.00196658	0.00187678	0.00213745	0	0.000658102	0	0.00338264	0	0	0.0934524	0.254714	0.0518643	0.00696294	0.0114929	0.0100009	0.00793399	0.0448152	0.0450177	0.0448952	0.0392326	0.052595	0.0560964	0.0778138	0.00474168	0	0.0301298	0	0.0705824	0.103432	0.0040945	0.00342409	0.319316	0.0334394	0.00500974	0.0117628	Rosaceae	7	Forb
46	Geum	0.0823384	0.0769753	0.466175	0.247245	0.233305	0.0412529	0.0377745	0.00196658	0.00651351	0.00835549	0	0.00829208	0.0227959	0.0170542	0.0043768	0.00280133	0.0340645	0.056973	0.0167021	5.10442	9.8904	9.2032	4.03594	1.22244	1.19995	1.67142	1.6571	1.09806	0.976737	0.944005	0.288189	0.265871	0.387346	0.392753	0.685612	0.723337	2.56121	0.978335	0.0353648	0.0186957	0.0148622	0.012743	Rosaceae	7	Forb
47	Hedysarum	0.0621077	0.0569709	0.280142	0.13822	0.121305	0.222441	0.215333	0.78298	8.45918	0.158171	0.00364647	0.00605454	0.000345392	0.106201	0.0081499	0.0140066	0.0300582	15.1551	0.164548	0.0536727	0.0150214	0.0254643	0.552357	0.0891962	0.0811094	0.298583	0.287652	0.195162	0.177717	0.483947	1.31766	1.24812	0.113303	0.100359	0.144381	0.139051	2.66982	5.73033	0.00851853	0.322538	0.0175341	0.00416599	Fabaceae	7	Forb
50	Hulteniella	0.00261731	0	0.162092	0.0548254	0.049571	0.00306401	0	0.00899008	0	0	0	0	0.00427422	0	0	0	0	0	0	0	0.00423421	0.00755091	0	0.00745472	0.00646805	0.0459921	0.0384287	0.00427167	0	0.0160406	0.00263427	0	0.00491622	0	0.0293916	0	0.0008189	0.0167047	0	0	0	0	Asteraceae	7	Forb
53	Lagotis	0.0446679	0.0405618	0.0892147	0.403964	0.341922	0.156898	0.131207	0	0	0	0	0	0	0.0371386	0	0	0.0244236	0.0107096	0.0412057	0.869787	0.220582	0.586602	0.51212	0.11027	0.0980557	0.168477	0.149052	0.0820598	0.0737738	0.059043	0.00579539	0	0.204497	0.187869	0.0388054	0.0397287	0.043197	0.269329	0	0.0199117	0	0.00232805	Plantaginaceae	7	Forb
57	Melampyrum	0	0	0.00127987	0	0	0	0	0.00758538	0.00342236	0	0.00316027	0	0.00228822	0.00239604	0.00211294	0.00186755	0.00167109	0	0	0	0.00584724	0.00453858	0	0.00261722	0	0.00223225	0	0.00199021	0	0.00375418	0.00421483	0	0	0	0.00191684	0	0.0040945	0	0	0	0.511662	0.00931221	Orobanchaceae	7	Forb
59	Mertensia	0.0787997	0.0743019	0.0757384	0.00701842	0	0.010938	0	0	0.00309116	0.00310902	0.00461886	0.00263241	0.000733958	0.00119802	0.00211294	0.00285625	0.00115691	0.00149548	0.00582374	0.0597652	0.141039	0.131177	0.0113343	0.0159266	0.0146178	0.029943	0.028299	0.0107763	0.00919226	0.0334463	0	0.00800074	0.0248398	0.014585	0.0491776	0.0547983	0.0016378	0.00564974	0	0	0.00217089	0	Boraginaceae	7	Forb
60	Micranthes	0.0280426	0.0297761	0.0438169	0.00920135	0	0.0116398	0.00857683	0	0.00629272	0.00349764	0	0.00421185	0.00328122	0.00909086	0.00309394	0.0047238	0.00662008	0.00530655	0.00796644	0.981775	0.72405	1.12376	0.374975	0.0634458	0.0566602	0.0775901	0.0726769	0.0286396	0.0259269	0.0699642	0.0200204	0.0166169	0.0363685	0.0336844	0.0404667	0.031509	0	0.0544674	0.00464647	0.0123118	0.0108544	0.012498	Saxifragaceae	7	Forb
63	Orthilia	0.0293112	0.0253511	0.0476565	0.0351182	0.0294381	0.0483909	0.0459864	0	0	0.00563509	0	0.00184268	0.00267679	0.00472161	0.0037731	0.00291118	0.00334218	0.0398956	0.00412057	0.0678887	0.0861964	2.07682	0.18456	0.358137	0.338667	0.209178	0.184747	0.0108491	0.0101351	0.138563	0.0295038	0.0283103	0.1428	0.124667	0.105128	0	0.0151497	0.0103946	0	0.00182397	0	0	Ericaceae	7	Forb
64	Oxytropis	0.00803888	0.00774362	0.0286089	0.00720975	0	0.00607667	0.00492712	0.00337128	0.0213069	0.618112	0	0	0.00125205	0.0054968	0.00188655	0.00197741	0.00239951	0.0477589	0.00219764	0.0313332	0.116239	0.0118887	1.85145	0.0216199	0.0219914	0.0303663	0.0299069	0.0158489	0.0153204	0.0293508	0.0142251	0.0110779	0.0427222	0.0444495	0.0225122	0	0.0282521	0.0943581	0.00283951	0.00471192	0.00517674	0.00306323	Fabaceae	7	Forb
65	Papaver	0.00893357	0.0116154	0.0605305	0.160119	0.139408	0.0156282	0	0.0028094	0	0	0	0	0	0.00472161	0.00279209	0.00263654	0.00351357	0.00328041	0.00417551	0.727047	1.0276	0.698419	0.414645	0.0423468	0.035833	0.0868847	0.0755711	0.312172	0.291795	0.0389069	0.0547928	0.0603133	0.0349885	0.0316008	0.0714769	0.0712378	0.00951972	0.287795	0.00774411	0.0103358	0.00684665	0.00869956	Papaveraceae	7	Forb
66	Parnassia	0.00603584	0.00608427	0.0266515	0.0102885	0	0	0	0.00589974	0.00496793	0	0.00680674	0.00447509	0.00302218	0.00570821	0.00588604	0.00516323	0	0	0	0	0.0133075	0.00883618	0.0126566	0.0317167	0.0271658	0.248993	0.232341	0.0541726	0.0452542	0	0	0	0.0240636	0.0204885	0.0550772	0.0513734	0	0.00682372	0	0	0.0148622	0.0330828	Celastraceae	7	Forb
67	Pedicularis	0.0468578	0.0412993	0.131902	0.390353	0.359517	0.27393	0.229385	0	0.0495689	1.4216	0	0	0.00366979	0.031219	2.72644	0.00477873	0.170451	0.0674896	0.0583473	0.483054	1.73068	0.164795	0.28789	1.02694	0.981592	0.536414	0.508256	1.80109	1.71471	0.865167	0.105898	0.103394	0.479949	0.451441	0.865901	0.867183	0.176575	1.21029	0.704198	0.114606	1.55669	1.58651	Orobanchaceae	7	Forb
74	Potentilla	0.112758	0.113757	0.118577	0.102058	0.102018	0.0553576	0.0532858	0.0137661	0.0236253	0.312845	0	0.00605454	0.0051377	0.0280478	0.00694251	0.00692092	0.031515	0.07516	0.0221412	0.537887	0.143963	0.674963	0.200805	0.115468	0.105817	0.185027	0.185873	0.0960641	0.0926297	0.138905	1.1654	1.26719	0.0957081	0.0888991	0.500168	0.4651	0.039819	0.608485	0.39211	0.058063	0.0482605	0.0415373	Rosaceae	7	Forb
76	Ranunculus	0.00419304	0.00470148	0.0152832	0.00443543	0.00456798	0.00299554	0.00437966	0	0	0	0	0	0.00189966	0.00267793	0	0.00285625	0.0026566	0.00207438	0.00302175	0.120401	0.0576659	0.703159	0.19306	0.023803	0.0231556	0.0268448	0.0225105	0.0262611	0.0268697	0.0296921	0.0136982	0.0129243	0.00500247	0	0.00760347	0	0.00634648	0.00604107	0	0.0059279	0.00634568	0.00563634	Ranunculaceae	7	Forb
78	Rhodiola	0.0341318	0.0310667	0.0911722	0.00520076	0.00389124	0.0766175	0.0718994	0	0.00176638	0	0	0.00144782	0.00107935	0.00232557	0	0.00115349	0.0013283	0	0.00126364	0.00551233	0.00413339	0.00481973	0.00396699	0.114661	0.113579	0.0349463	0.0332834	0.0210671	0.0146133	0	0	0	0.0658083	0.056951	0.132795	0.15138	0	0	0.00335578	0.0060799	0	0.00453357	Crassulaceae	7	Forb
82	Rumex	0.0144219	0	0.0332014	0.0503639	0.0485559	0.0161931	0	0.0370841	0.00684471	0.0481898	0	0.102137	0.00401518	0.0154333	0.00777259	0.0074702	0.0061059	0.0106613	0.00802138	0.254728	0.259295	0.237211	0.10352	0.0863185	0.0857664	0.0602901	0.0652806	0.0177905	0.0174417	0.105458	0	0.0246177	0.0286348	0.0309063	0.287462	0	0	0	0.0110999	0.0100318	0	0.01066	Polygonaceae	7	Forb
84	Saxifraga	0.0605052	0.0546663	0.599734	0.145708	0.12452	0.101763	0.0927028	0.00814726	0.00850069	0	0.00437576	0.00750236	0.00677831	0.0294572	0.00943275	0.0107659	0.0109263	0.0346373	0.022361	16.2709	10.6358	12.7351	24.203	1.34371	1.25739	0.905391	0.830478	0.448332	0.39456	1.20577	0.571109	0.560667	0.750284	0.697649	1.24793	1.20351	0.150473	8.04817	0.0234905	0.293051	0.118898	0.0818494	Saxifragaceae	7	Forb
86	Sibbaldia	0.0337312	0.0291308	0.0309428	0.0332918	0.032991	0.0138993	0.0135039	0	0	0	0	0.000658102	0	0.00197321	0	0	0.0428484	0.117564	0.0243389	0.0110247	0.010888	0.0126518	0.00944523	0.0202307	0.0182399	0.0181082	0.0168829	0.0186158	0.0176774	0.0259379	0	0.00369265	0.0135987	0.0173631	0.0260477	0	0.0057323	0	0.119001	0.0138318	0.0248817	0	Rosaceae	7	Forb
87	Silene	0.00401944	0	0	0	0	0.00506675	0	0	0	0	0	0.00605454	0	0.00535585	0.00332033	0.00428438	0.0121904	0	0.00521939	0.0823948	0.327849	0.0804092	0.0204017	0.00757876	0.00711486	0.00590777	0.00643158	0.00512115	0.00471398	0	0.00632224	0.0073853	0.00560621	0	0.00607	0	0	0.0223544	0	0.00942384	0.00935152	0.00931221	Caryophyllaceae	7	Forb
93	Stellaria	0.00235024	0	0	0	0.0021994	0	0	0	0	0	0	0	0.00155426	0.00267793	0.00196201	0	0.0020353	0.00260503	0.00175811	0.143321	0.314239	0.0242995	0.0436369	0.00787646	0.00750294	0.00332914	0	0.00655314	0	0	0	0	0.00396747	0	0.00423835	0.00342489	0	0	0	0.0060799	0.00834957	0.00330828	Caryophyllaceae	7	Forb
96	Tofieldia	0.0042598	0	0.0056465	0.0234556	0.0231783	0.00391988	0	0.484621	0.176306	0.00621804	0	0.00157944	0.00211552	0.0032417	0.0246761	0.00302104	0.368175	0.0306332	0.00181305	0.00870367	0.00312525	0.00245003	0	0.029546	0.0284594	0.141941	0.130722	0.037814	0.0327622	0.0344702	0	0	0.0074462	0	0.011501	0	0.0527167	1.58022	0.00232323	0	0.00417479	0.00196046	Tofieldiaceae	7	Forb
97	Transberingia	0	0	0.020478	0.00108712	0	0.00371447	0.00328474	0	0	0	0	0	0.00021587	0	0	0	0	0	0	0.054543	0.131563	0.0216888	0	0.0112627	0.0100902	0.00717785	0.00546684	0.0148538	0.0131991	0	0.00316112	0	0.00439872	0.00347262	0.00477081	0	0	0	0	0	0	0.00269564	Brassicaceae	7	Forb
99	Triglochin	0.0258526	0.0257199	0.0120459	0.0014089	0	0.0109038	0	0.0306225	1.33494	0.108427	0	0	0	0	0.00581058	0	0	0	5.79644	0	0.00604887	0.00128526	0	0.157641	0.160278	0.0286729	0.027495	0.00504834	0	0.00511933	0	0	0.0296986	0.0284755	0.056057	0	0.0179134	1.34161	0.0529181	0.0670309	0.00500974	0	Juncaginaceae	7	Forb
81	Rubus	0.099204	0.0978093	0.133709	0.0757328	0.0759638	0.113146	0.108032	0.00365222	0.00861109	0.00369196	0	0.00171106	0.00129522	0.0115574	0.00279209	0.00269147	0.0109263	0.0197789	0.00890044	0.114889	0.0557504	0.0592024	0.0364586	0.392806	0.406064	0.515997	0.510507	0.0833462	0.0763665	0.211258	0.122757	0.110779	3.45055	3.90739	1.06789	1.13432	0.0205749	0.0179275	0.0271044	0.642797	0.0247147	0.00134782	Rosaceae	6	Forb
3	Andromeda	0.278703	0.267247	0.37937	0.210909	0.202175	0.266535	0.266612	1.2603	0.00364315	0.0132133	0.413023	49.6255	56.4166	37.6381	14.0916	11.9351	32.5314	21.0465	41.9696	0.14303	0.448423	0.171663	0.120332	0.510729	0.492348	0.808268	0.80041	0.602136	0.57157	0.353916	0.105898	0.0886236	1.03321	1.00637	1.17064	1.18707	1.32826	0.93145	0.357262	0.437601	0.0803229	0.0495017	Ericaceae	5	Shrubs (dwarf)
9	Arctostaphylos	0.326523	0.304306	1.91349	0.37215	0.344121	0.317185	0.303474	2.14694	0.0954947	0.507547	0	0.0609402	0.0582849	1.19386	0.0482202	0.0448761	0.0850755	0.0664766	0.103838	0.110827	0.0436527	0.0567523	0.0279579	0.712094	0.686002	0.999376	0.957019	0.33904	0.306409	0.223203	0.0537391	0.0609287	0.320848	0.305591	0.441065	0.435646	1.19805	4.40076	0.0221998	0.0141358	0.0173671	0.0945924	Ericaceae	5	Shrubs (dwarf)
18	Calluna	0.0112437	0	0.0115942	0.0100797	0	0.0282951	0.0271904	0.00533786	0.00209757	0	0	0.0354059	0.0380794	0.0340379	0.0244497	0.0216416	0.0290512	0.0192001	0.0377445	0.0121851	0.0154246	0.00763124	0.00925632	0.0170925	0.0148765	0.0235926	0.0155966	0.0295619	0	0.0341289	0	0.00676986	0.0261048	0	0.0248763	0	0.116796	0.0570844	0.00980921	0.00319195	0.00718063	0.00183794	Ericaceae	5	Shrubs (dwarf)
21	Cassiope	0.0607323	0.062963	0.194089	0.120731	0.115553	0.214823	0.22902	0.00646162	0	0	0	2.98449	0.0446851	0.0389709	0.0387875	0.0341103	0.0371924	0.0246031	0.049337	6.80163	4.49532	3.24432	8.06641	0.999541	0.958695	1.44388	1.43071	1.55501	1.43776	4.35621	0.433074	0.435117	0.990949	0.977195	1.30579	1.45352	0.150371	1.49929	0.0232323	0.00987983	0.0135263	0	Ericaceae	5	Shrubs (dwarf)
22	Chamaedaphne	0.0538284	0.0514398	0.116318	0.0600784	0	0.167836	0.172449	0.105352	0	0.0147678	0	1.90955	2.16099	1.54777	0.944709	0.900489	1.55396	0.851508	1.67586	0.0414875	0.101823	0.0201625	0.0279579	0.0987472	0.0882243	0.1394	0.138118	0.417702	0.403517	0.0996563	0.0489974	0.0344647	0.320388	0.309758	0.182654	0.192479	0.369733	0.339841	0.273625	0.0541111	0	0.00943474	Ericaceae	5	Shrubs (dwarf)
35	Dryas	3.00355	2.96811	4.03642	3.20131	3.16662	4.09172	4.06396	2.91756	10.5483	4.1657	0.0780344	0.100031	0.39202	13.8815	0.419569	0.152919	4.13886	1.92049	2.4491	45.2313	41.4618	41.1099	36.1348	9.31843	9.56599	9.29895	9.43979	5.53264	5.29003	16.4092	6.94341	7.06034	2.87829	2.84512	4.06036	4.13384	16.5118	24.1967	0.325253	1.76651	3.28923	0.186734	Rosaceae	5	Shrubs (dwarf)
38	Empetrum	0.00196298	0	0	0	0	0.00910645	0	0.0491645	0	0.00796686	0	0.0725228	0	0	0	0.042679	0	0.0512805	0	0	0	0.0464702	0	0.00122798	0	0.00188587	0	0	0	0	0.842966	0	0	0	0	0	0	0.0091472	0	0.060495	0.0360702	0	Empetraceae	5	Shrubs (dwarf)
52	Kalmia	0.108151	0.0993765	0.262826	0.466112	0.459336	0.255922	0.252195	0.0283749	0.00971507	0.0085498	0	0.187033	0.194024	0.161592	0.115985	0.117766	0.150484	0.0910796	0.195315	0.0748516	0.0978909	0.0494023	0.0621496	0.633726	0.605022	0.450761	0.451979	0.245039	0.226271	0.347432	0.0579539	0.0578515	0.504962	0.477138	0.701181	0.728132	1.03222	1.08142	0.0500786	0.0313115	0.0183691	0.00612645	Ericaceae	5	Shrubs (dwarf)
69	Phyllodoce	0.0174398	0.0154872	0.0256728	0.0253168	0	0.0622217	0.0675197	0	0	0	0	0.0665999	0.0642429	0.0564479	0.0419569	0.0402073	0.0505397	0.0313086	0.0702695	0	0.0374022	0.0135354	0.0185126	0.0405482	0.0399726	0.0481474	0.0432524	0.0632742	0.0631673	0.0576778	0.00842966	0	0.0608634	0.0566037	0.0592943	0.0582232	0.286513	0.130776	0.0157464	0	0.00734762	0	Ericaceae	5	Shrubs (dwarf)
101	Vaccinium	5.36153	5.23413	13.7178	6.38225	6.40092	20.4939	21.6552	0.333195	0.014683	0.506381	0.503213	11.8412	6.3496	20.5959	62.458	62.225	30.4136	13.3993	18.9039	0.385863	0.675054	0.218093	0.263333	8.37468	8.35686	12.482	12.8434	53.0397	56.1482	7.69367	4.2201	4.29886	36.9226	38.5412	16.8186	17.8341	29.1822	26.5973	30.4176	2.9448	3.98926	0.498448	Ericaceae	5	Shrubs (dwarf)
32	Dasiphora	6.96961	7.24111	6.42286	6.6402	7.35039	2.75525	2.86557	0	0.00231837	0	0	0	0	0.00183227	0	0	0.0317935	0.0907902	0.0183503	0	0.0110896	0.0199617	0.0498708	2.38731	2.46808	2.63579	2.69596	3.94834	3.77802	5.03162	0.250782	0.243715	1.51641	1.46232	3.98305	4.28933	0.00368505	0.00369312	20.7736	2.1	2.30381	0	Rosaceae	3	Shrubs
40	Erica	0.0158908	0.0175153	0.0166384	0.0152544	0	0.041989	0.0416068	0.0070235	0	0	0	0.0425134	0.0407562	0.0393937	0.0249779	0.0259809	0.032222	0.018187	0.0419749	0	0.0220784	0.00851486	0.0102008	0.0248822	0.0267777	0.0344652	0.0326403	0.0404353	0.0379475	0.0549475	0.00526854	0.0073853	0.0377485	0.0343789	0.0374849	0	0.171969	0.0862625	0.0105836	0	0	0.00245058	Ericaceae	3	Shrubs
62	Myrica	8.49103	8.60694	3.15579	8.44473	9.1994	3.98721	4.05356	0.00337128	0	0.00194314	0	0	0.00133839	0.0114869	0.00256571	0.0146108	0.0170751	0.00685027	0.0116475	0.016537	0.0121986	0.0134551	0.00982303	4.11568	4.19686	1.62612	1.62285	0.364039	0.334693	0.463811	0.118542	0.131089	2.90195	2.86318	4.37436	4.67909	3.24735	0	0.11358	17.363	0.110214	0.320536	Myricaceae	3	Shrubs
80	Rosa	2.23582	2.20186	0.562542	1.05705	1.05723	0.944332	0.943086	0.00505692	0.0075071	0.00485784	0	0.00250079	0	0.0106412	0.00256571	0.00444916	0.0119976	0.026195	0.0133507	0.0345246	0.0406282	0.0404857	0.0304136	1.58447	1.65906	1.65308	1.65758	0.174265	0.16876	0.727628	0.25447	0.297258	0.331198	0.318787	0.410396	0.450031	0.0200631	0.0328223	0.069697	0.055631	0.0220429	0.0185019	Rosaceae	3	Shrubs
88	Sorbaria	2.27985	2.16757	7.23716	3.42557	3.2678	1.75104	1.64365	0	0.0107087	0.00408059	0	0	0.00177013	0.016279	0	0.00241683	0.00584881	0.00540303	0.00461504	0.136938	0.0563553	0.487636	0.0409923	2.72853	2.60119	3.84423	3.78241	1.21757	1.10543	0.520124	0.231816	0.227098	2.44457	2.32457	5.73089	5.88328	0.0356222	0.0191749	0.0647924	0.772147	0.428166	0.291497	Rosaceae	3	Shrubs
92	Spiraea	0.576703	0.551641	1.34417	2.69473	2.69257	1.23072	1.20258	0.0014047	0.00353275	0.00233176	0	0	0	0.00641293	0.00135832	0.00153798	0.00323505	0.00390755	0.00252729	0.0458394	0.124203	0.0612909	0.0283357	0.67611	0.651851	0.693115	0.69236	0.167275	0.145426	0.767217	0.0421483	0.032003	0.668289	0.635837	0.68263	0.732242	0.00880318	0.0067748	0.00826039	0.107766	0.0113554	0.0181343	Rosaceae	3	Shrubs
1	Alnus	0.119475	0.118182	0.0935061	0.158049	0.144991	0.23343	0.225005	0.00252846	0.00209757	0	0	0.00263241	0.00306535	0.17033	0.0325996	0.320724	0.386878	0.0894877	0.226192	0.0208888	0.0425437	0.0235364	0.0185126	0.182994	0.182011	0.125814	0.124773	0.0623276	0.0575105	0.0880525	0.0542659	0.0535434	0.100452	0.101053	0.207615	0.199329	0.452954	0.0745717	0.0955107	0.0811666	0.0559421	0.048399	Betulaceae	2	Shrubs/Trees
13	Betula	8.19855	8.04322	6.45094	11.0719	11.0056	17.1577	16.9462	0.0070235	0.0079487	0.00952137	0	0.0160577	0.0832394	5.95818	0.992401	11.2788	12.9549	3.17973	7.89919	0.607516	1.18518	0.601703	0.456582	11.7655	11.709	7.35177	7.35258	3.82111	3.55128	5.24731	3.26597	3.32892	6.63612	6.47227	12.3225	12.3296	31.8691	4.35072	3.21949	2.66178	0.782188	0.588997	Betulaceae	2	Shrubs/Trees
27	Cotoneaster	0.108512	0.109425	0.0406548	0.0750371	0.0717342	0.0366483	0.0330299	0	0.00110399	0	0	0	0.000388566	0.00133896	0.000452772	0	0.000728423	0	0.00148341	0.00667282	0.00604887	0.00819354	0.00510042	0.064128	0.0632576	0.0581733	0.0512919	0.0364306	0.028991	0.0139928	0.039514	0.04185	0.0173074	0.0194467	0.0426817	0.0431536	0	0.0110305	0.0116162	0.00866385	0.00935152	0.00220552	Rosaceae	2	Shrubs/Trees
28	Crataegus	0.354378	0.331132	0.171654	0.312524	0.264435	0.134166	0.115513	0	0.00287036	0	0	0.000789722	0	0.0050035	0.000528234	0.00115349	0.0027423	0.00212262	0.00280199	0.0133456	0.0194572	0.0203232	0.011901	0.259067	0.228064	0.203712	0.200344	0.138659	0.123506	0.0576778	0.260266	0.262793	0.0659521	0.0677161	0.201354	0.190424	0.0134095	0.0336539	0.0474972	0.0256876	0	0.0117628	Rosaceae	2	Shrubs/Trees
77	Rhamnus	0.0697459	0.0660051	0.0724258	0.322152	0.296749	0.0360835	0.0293802	0.00224752	0.00231837	0.0013602	0	0.000789722	0.00133839	0.00394642	0.000981006	0.00241683	0.00304224	0.00202614	0.00230752	0	0.00614968	0.00743042	0.0043448	0.0147606	0.0150059	0.0417778	0.043574	0.00917439	0	0.00989737	0.00579539	0	0.00482997	0	0.00860449	0	0.0065512	0.00445131	0	0.00440792	0.00551072	0.00343081	Rhamnaceae	2	Shrubs/Trees
83	Salix	24.843	25.3559	16.4094	17.567	17.2184	15.3807	15.1069	16.8468	12.3331	10.3421	0.0320889	0.0847635	0.0705463	0.221211	0.23446	0.0629474	0.214542	0.345601	1.26348	10.7238	10.0506	9.61448	13.1691	21.6894	21.9263	20.3149	20.3342	8.75198	8.46536	14.4427	70.4277	70.9013	13.7262	13.5088	18.3276	18.0595	2.77638	2.5236	13.0762	18.3392	43.9613	74.5292	Salicaceae	2	Shrubs/Trees
56	Malus	0.146743	0.13874	0.0603799	0.114782	0.104894	0.0508044	0.0456214	0	0	0.000971568	0	0	0	0.00218462	0	0	0.00081412	0.00110955	0.00153835	0	0.00776271	0.00791239	0.00340028	0.0883651	0.0875775	0.0794182	0.0810379	0.0522066	0.0469041	0.0215012	0.0690178	0.0676986	0.0250411	0.0260447	0.0594008	0.0561682	0.00542521	0.0145768	0.0232323	0.0117038	0.0103535	0.00428852	Rosaceae	1	Trees
70	Picea	0.0218065	0.021295	0	0	0	0	0.0448915	0.0042141	0.00408475	0	0	0	0.00159744	0.00190274	0	0.00406467	0.00177821	0.00183317	0.00175811	0.00232098	0	0.00168691	0	0.0108038	0.0102195	0.0080823	0.00562763	0.00429594	0	0.0030716	0	0	0	0	0.00489859	0	0.0032756	0.00161421	0.064018	0.2131	0	0.0138458	Pinaceae	1	Trees
72	Populus	27.5525	27.691	22.829	25.6123	25.8803	21.2665	21.072	0.146651	0.0945012	0.0804458	0.00461886	0.00658102	0.00284948	0.00577868	0.00415041	0.00346046	0.00501326	0.00651258	0.0127463	0.154925	0.134991	0.14407	0.127133	9.42823	9.18076	13.4369	13.4171	6.02022	5.60869	4.58692	1.85716	1.78293	4.41695	4.18972	6.39731	6.23125	0	0.0647397	0.480651	0.790082	0.862511	1.31964	Salicaceae	1	Trees
75	Pyrus	0.172382	0.193775	0.0633914	0.125253	0.150236	0.048562	0.0470813	0	0.00220797	0	0	0	0	0.00190274	0	0	0.0013283	0	0.000879056	0.00638269	0.0105855	0.0108444	0.0083118	0.0966137	0.1053	0.089829	0.101297	0.0615509	0.0598675	0.0225251	0.0885114	0.10524	0.0232586	0	0.0629789	0.0712378	0.00368505	0.011593	0.014972	0.00668789	0	0	Rosaceae	1	Trees
89	Sorbus	2.14131	2.0185	0.713718	1.86484	1.76476	0.591132	0.521727	0.00533786	0.00872149	0.00544078	0	0.00144782	0.0021587	0.0159971	0.00324487	0.00346046	0.00751989	0.00680203	0.00895538	0.0411974	0.0508105	0.0727378	0.0370253	1.07994	1.03657	0.989793	0.954768	0.602767	0.543993	0.273714	0.764465	0.832077	0.287412	0.283713	0.735726	0.680184	0.0482128	0.146478	0.199024	0.119166	0.0649597	0.0415373	Rosaceae	1	Trees
95	Thuja	0.483681	0.462681	0.287445	0.0801422	0	0.475555	0.429571	0	0	0	0	0	0	0	0	0	0	0	0	0	0	0.000281151	0	0.0298437	0.0252254	0.0058308	0	0	0	0	0	0	0.0245236	0	0.0179757	0	0	0	0	0.220396	0	2.89389	Cupressaceae	1	Trees

## Sheet: Sheet_9_Animal_raw_read
Taxa	119_B3_116_L0_KapK_12_1_24	119_B3_116_L0_KapK_12_1_24_C	119_B3_116_L0_KapK_12_1_25	119_B3_116_L0_KapK_12_1_27	119_B3_116_L0_KapK_12_1_27_C	119_B3_116_L0_KapK_12_1_29	119_B3_116_L0_KapK_12_1_29_C	119_B3_116_L2_KapK_12_1_45	119_B3_116_L2_KapK_12_1_46	119_B3_116_L3_KapK_12_1_48	119_B3_116_L3_KapK_12_1_49	119_B3_116_L4_KapK_12_1_51	119_B3_116_L4_KapK_12_1_52	50_B3_127_L0_KapK_198A	50_B3_127_L0_KapK_199A	50_B3_127_L0_KapK_199B	50_B3_127_L0_KapK_200A	69_B2_100_L0_KapK_12_1_34	69_B2_100_L0_KapK_12_1_34_C	69_B2_100_L0_KapK_12_1_35	69_B2_100_L0_KapK_12_1_35_C	69_B2_100_L0_KapK_12_1_36	69_B2_100_L0_KapK_12_1_36_C	69_B2_97_L0_KapK_12_1_31	69_B2_97_L0_KapK_12_1_31_C	69_B2_97_L0_KapK_12_1_33	69_B2_97_L0_KapK_12_1_33_C	74a_B1_83_L3_Lok_75_Sample_3_Ext_59	74b_B1_83_L2_KapK_205A	74b_B1_83_L2_KapK_205C	74b_B1_83_L2_KapK_205D	Sum
Anatidae	69	23	0	433	0	0	0	0	116	0	0	0	0	0	0	0	0	372	32	0	0	70	0	52	14	0	0	0	0	0	0	1181
Cervidae	0	8	0	0	0	0	0	0	0	0	0	0	0	0	0	0	0	84	0	0	0	0	0	0	7	0	53	0	41	0	0	193
Cricetidae	0	0	0	450	0	0	0	0	0	0	0	0	0	248	0	932	77	1331	178	1890	0	0	0	0	0	0	0	0	0	0	0	5106
Elephantidae	44	0	30	109	0	67	0	0	0	0	0	0	0	0	0	0	0	85	0	171	48	118	15	0	0	31	0	0	0	0	0	718
Formicidae	108	0	0	0	0	0	0	0	0	0	0	0	0	0	49	0	0	0	0	0	19	0	0	0	0	0	0	0	0	0	0	176
Leporidae	1472	237	209	925	55	303	30	0	0	0	0	0	0	0	53	79	0	542	58	549	61	313	0	0	22	324	0	1381	0	0	0	6613
Limulidae	0	6	0	0	0	0	0	14	0	17	34	0	0	0	0	20	0	66	8	0	0	23	0	0	0	0	0	0	0	0	0	188
Merulinidae	0	0	0	0	0	0	0	0	0	0	0	11	0	0	0	0	0	18	0	0	0	0	0	0	0	0	0	0	0	7	9	45
Pulicidae	23	0	0	0	0	0	0	0	0	0	0	0	139	0	0	27	0	0	8	0	0	0	0	0	0	0	0	0	0	20	0	217

## Sheet: Sheet_10_Animal_percent_Fig.4a
Taxa	119_B3_116_L0_KapK_12_1_24	119_B3_116_L0_KapK_12_1_24_C	119_B3_116_L0_KapK_12_1_25	119_B3_116_L0_KapK_12_1_27	119_B3_116_L0_KapK_12_1_27_C	119_B3_116_L0_KapK_12_1_29	119_B3_116_L0_KapK_12_1_29_C	119_B3_116_L2_KapK_12_1_46	119_B3_116_L3_KapK_12_1_48	119_B3_116_L3_KapK_12_1_49	119_B3_116_L4_KapK_12_1_50	119_B3_116_L4_KapK_12_1_51	119_B3_116_L4_KapK_12_1_52	50_B3_127_L0_KapK_198A	50_B3_127_L0_KapK_199A	50_B3_127_L0_KapK_199B	50_B3_127_L0_KapK_200A	69_B2_100_L0_KapK_12_1_34	69_B2_100_L0_KapK_12_1_34_C	69_B2_100_L0_KapK_12_1_35	69_B2_100_L0_KapK_12_1_35_C	69_B2_100_L0_KapK_12_1_36	69_B2_97_L0_KapK_12_1_31	69_B2_97_L0_KapK_12_1_31_C	69_B2_97_L0_KapK_12_1_33	69_B2_97_L0_KapK_12_1_33_C	74a_B1_83_L3_Lok_75_Sample_3_Ext_59	74b_B1_83_L2_KapK_205A	74b_B1_83_L2_KapK_205B	74b_B1_83_L2_KapK_205C	74b_B1_83_L2_KapK_205D
Anatidae	4.00464	8.39416	0	22.5874	0	0	0	100	0	0	0	0	0	0	0	0	0	14.8444	11.2676	0	0	13.3588	100	32.5581	0	0	0	0	0	0	0
Cervidae	0	2.91971	0	0	0	0	0	0	0	0	0	0	0	0	0	0	0	3.35196	0	0	0	0	0	16.2791	0	100	0	100	0	0	0
Cricetidae	0	0	0	23.4742	0	0	0	0	0	0	0	0	0	100	0	87.4296	100	53.1125	62.6761	72.4138	0	0	0	0	0	0	0	0	0	0	0
Elephantidae	2.55369	0	12.5523	5.68597	0	18.1081	0	0	0	0	0	0	0	0	0	0	0	3.39186	0	6.55172	37.5	22.5191	0	0	8.73239	0	0	0	0	0	0
Formicidae	6.26814	0	0	0	0	0	0	0	0	0	0	0	0	0	48.0392	0	0	0	0	0	14.8438	0	0	0	0	0	0	0	0	0	0
Leporidae	85.4324	86.4964	87.4477	48.2525	100	81.8919	100	0	0	0	0	0	0	0	51.9608	7.41088	0	21.6281	20.4225	21.0345	47.6562	59.7328	0	51.1628	91.2676	0	100	0	0	0	0
Limulidae	0	2.18978	0	0	0	0	0	0	100	100	0	0	0	0	0	1.87617	0	2.63368	2.8169	0	0	4.38931	0	0	0	0	0	0	0	0	0
Merulinidae	0	0	0	0	0	0	0	0	0	0	0	100	0	0	0	0	0	0.718276	0	0	0	0	0	0	0	0	0	0	0	25.9259	100
Pulicidae	1.33488	0	0	0	0	0	0	0	0	0	0	0	100	0	0	2.53283	0	0	2.8169	0	0	0	0	0	0	0	0	0	0	74.0741	0

[truncated: 1 more sheets: Sheet_11_SMAGs_Fig.5]
