# Supplementary material for: A 2-million-year-old ecosystem in Greenland uncovered by environmental DNA
Source: Nature. 2022 Dec 7;612(7939):283–91. doi: 10.1038/s41586-022-05453-y (PMC9729109; doi:10.1038/s41586-022-05453-y)
Supplement: Supplementary file 4 — Supplementary Data 2 contains all X-ray diffraction results, mineral experiments treatments and adsorption, as well as the thermal age calculation. [file 41586_2022_5453_MOESM4_ESM.xlsx]

## Sheet: SI. XRD1&2   S3.2.1-2
	EXCL AMORPH
	Sample ID	Units	Quartz	Mineral (XRD)	K-feldspar	Plagioclase	Hornblende	Diopside	Rutile	Magnetite	Halite	Pyrite	Gypsum	TOTAL	Dioctahedral mica	Trioctahedral mica	Trioctahedral chlorite	Trioctahedral smectite	Talc	TOTA CLAYSL	SUM
	12-01-31	B2	55.1766		15.4689	9.62241	0.974421	5.35932	0.487211	0.365408	0.487211	0	0	87.9415	5.84653	0.609013	3.41048	1.58343	0.730816	12.1803	100.122
	12-01-32	B2	56.2249		15.7965	9.63855	0.803213	4.81928	0.535475	0.267738	0.401606	0	0	88.4873	5.48862	0.133869	2.81124	2.81124	0.535475	11.7805	100.268
	12-01-33	B2	56.5789		14.5933	9.80861	1.19617	4.30622	0.478469	0.239234	0.358852	0	0	87.5598	4.90431	0.717703	2.39234	3.82775	0.358852	12.201	99.7608
	12-01-34	B2	64.3402		14.2857	7.85169	0.981461	4.36205	0.545256	0.436205	0.109051	0	0	92.9117	4.14395	0	1.19956	1.19956	0.763359	7.30643	100.218
	12-01-35	B2	63.3		13.7	8.9	0.2	5.3	0.5	0.4	0	0	0	92.3	4.5	0	1.3	1.3	0.5	7.6	99.9
	12-01-36	B2	65.3		13.1	9	0.8	4	0.3	0.2	0	0	0	92.7	3.7	0	1.1	1.6	1	7.4	100.1
	12-01-37	B2	67.9		12.8458	8.3	0.8	3.7	0.296443	0.197628	0	0	0	94.0399	3.6	0.197628	0.790514	1.1	0.4	6.08814	100.128
	12-01-38	B2	67.9		12.8	7.7	0.7	3.6	0.3	0.3	0	0	0	93.3	3.2	0	0.9	2.4	0.2	6.7	100
	12-01-39	B2	68.9		12.1857	7.8	0.6	3.6	0.193424	0.290135	0	0	0	93.5692	3.2	0.290135	0.8	1	1.1	6.39014	99.9594
	12-01-41	B3	76.5		6.8	7.2	0.4	3.6	0	0	0	0	0	94.5	2.2	0.8	0.7	0.8	1	5.5	100
	12-01-42	B3	75.7		7.1	7.05802	0.9	3.57735	0.2	0	0	0	0	94.5354	2.2	0.2	0.773481	1.7	0.7	5.57348	100.109
	12-01-43	B3	79.1		6.5	6.6	0.5	3	0	0	0	0	0	95.7	2.2	0	0.4	0.9	0.8	4.3	100
	12-01-44	B3	73		8.2	7.2	0.8	4.4	0	0.189753	0	0	0	93.7898	2.4	0.4	1.04364	1.8	0.7	6.34364	100.133
	12-01-45	B3	74.0347		6.75676	7.9	0.8	3.7	0.19305	0	0	0	0	93.3846	2.5	0.482625	0.8	1.5444	1.4	6.72703	100.112
	12-01-46	B3	73.6		6.80336	8.01491	1.1	4.38024	0.1	0.186393	0	0	0	94.1849	1.8	0.4	0.83877	1.6	1.2	5.83877	100.024
	12-01-47	B3	77		6.5	7.3	0.683594	3.2	0	0	0	0	0	94.6836	1.8	0.488281	0.683594	0.976562	1.26953	5.21797	99.9016
	12-01-48	B3	69.5		7.9	8.96947	1.5	5.34351	0.19084	0	0	0	0	93.4038	2.3	0.4	0.954198	1.6	1.3	6.5542	99.958
	12-01-49	B3	75.2		7.8	7.8319	0.6	2.96084	0.191022	0	0	0	0	94.5838	2.38777	0.7	0.7	0.668577	1.14613	5.60248	100.186
	12-01-50	B3	76		6.9	7.6	0.9	3.3	0.1	0	0	0	0	94.8	2.7	0.2	0.8	1.1	0.2	5	99.8
	12-01-51	B3	74.4		8.1	8.7	0.7	2.5	0	0.2	0.1	0	0	94.7	2	0.2	1	0.8	1.3	5.3	100
	12-01-52	B3	75.5		7.3	7.7	1	4	0	0	0	0	0	95.5	1.9	0.5	0.7	0.6	0.9	4.6	100.1
	199A	B3 - 50	64		13.9	8	0.3	4	0	0.2	0	0	0	90.4	4.3	0.7	1.1	1.9	1.5	9.5	99.9
	199B	B3 - 50	60.2		14.5	10.2	0.4	5.4	0	0	0	0	0	90.7	4	0.5	2	2.4	0.4	9.3	100
	200A	B3 - 50	59.6591		15	9.20455	0.454545	3.40909	0.568182	0	0.227273	0	0.568182	89.0909	5.90909	1.02273	2.15909	0.795455	0.909091	10.7955	99.8864
	200B	B3 - 50	57.8		15.2	10.5	0.2	4.6	0.6	0	0	0	0.8	89.7	5.4	0.9	2.4	0.9	0.6	10.2	99.9
	203A	B1 - 75	71.4		8.5	7.7	1.1	3.5	0	0	0	0.609013	0.5	93.309	1.7	0.6	0.4	3.3	0.9	6.9	100.209
	203B	B1 - 75	71.5		8.7	7.6	1.1	2.9	0	0	0.1	0.609013	0.5	93.009	1.7	0.4	0.4	4.1	0.5	7.1	100.109
	INCL. AMORPH
	Sample ID	Units	Quartz	Plant&glass	K-feldspar	Plagioclase	Hornblende	Diopside	Rutile	Magnetite	Halite	Pyrite	Gypsum	TOTAL	Dioctahedral mica	Trioctahedral mica	Trioctahedral chlorite	Trioctahedral smectite	Talc	TOTA CLAYSL	SUM
	12-01-31	B2	45.3	17.9	12.7	7.9	0.8	4.4	0.4	0.3	0.4	0	0	90.1	4.8	0.5	2.8	1.3	0.6	10	100.122
	12-01-32	B2	42	25.3	11.8	7.2	0.6	3.6	0.4	0.2	0.3	0	0	91.4	4.1	0.1	2.1	2.1	0.4	8.8	100.268
	12-01-33	B2	47.3	16.4	12.2	8.2	1	3.6	0.4	0.2	0.3	0	0	89.6	4.1	0.6	2	3.2	0.3	10.2	99.7608
	12-01-34	B2	59	8.3	13.1	7.2	0.9	4	0.5	0.4	0.1	0	0	93.5	3.8	0	1.1	1.1	0.7	6.7	100.218
	12-01-35	B2	63.3	0	13.7	8.9	0.2	5.3	0.5	0.4	0	0	0	92.3	4.5	0	1.3	1.3	0.5	7.6	99.9
	12-01-36	B2	65.3	0	13.1	9	0.8	4	0.3	0.2	0	0	0	92.7	3.7	0	1.1	1.6	1	7.4	100.1
	12-01-37	B2	67.9	0	12.8458	8.3	0.8	3.7	0.296443	0.197628	0	0	0	94.0399	3.6	0.197628	0.790514	1.1	0.4	6.08814	100.128
	12-01-38	B2	67.9	0	12.8	7.7	0.7	3.6	0.3	0.3	0	0	0	93.3	3.2	0	0.9	2.4	0.2	6.7	100
	12-01-39	B2	68.9	0	12.1857	7.8	0.6	3.6	0.193424	0.290135	0	0	0	93.5692	3.2	0.290135	0.8	1	1.1	6.39014	99.9594
	12-01-41	B3	76.5	0	6.8	7.2	0.4	3.6	0	0	0	0	0	94.5	2.2	0.8	0.7	0.8	1	5.5	100
	12-01-42	B3	75.7	0	7.1	7.05802	0.9	3.57735	0.2	0	0	0	0	94.5354	2.2	0.2	0.773481	1.7	0.7	5.57348	100.109
	12-01-43	B3	79.1	0	6.5	6.6	0.5	3	0	0	0	0	0	95.7	2.2	0	0.4	0.9	0.8	4.3	100
	12-01-44	B3	73	0	8.2	7.2	0.8	4.4	0	0.189753	0	0	0	93.7898	2.4	0.4	1.04364	1.8	0.7	6.34364	100.133
	12-01-45	B3	74.0347	0	6.75676	7.9	0.8	3.7	0.19305	0	0	0	0	93.3846	2.5	0.482625	0.8	1.5444	1.4	6.72703	100.112
	12-01-46	B3	73.6	0	6.80336	8.01491	1.1	4.38024	0.1	0.186393	0	0	0	94.1849	1.8	0.4	0.83877	1.6	1.2	5.83877	100.024
	12-01-47	B3	77	0	6.5	7.3	0.683594	3.2	0	0	0	0	0	94.6836	1.8	0.488281	0.683594	0.976562	1.26953	5.21797	99.9016
	12-01-48	B3	69.5	0	7.9	8.96947	1.5	5.34351	0.19084	0	0	0	0	93.4038	2.3	0.4	0.954198	1.6	1.3	6.5542	99.958
	12-01-49	B3	75.2	0	7.8	7.8319	0.6	2.96084	0.191022	0	0	0	0	94.5838	2.38777	0.7	0.7	0.668577	1.14613	5.60248	100.186
	12-01-50	B3	76	0	6.9	7.6	0.9	3.3	0.1	0	0	0	0	94.8	2.7	0.2	0.8	1.1	0.2	5	99.8
	12-01-51	B3	74.4	0	8.1	8.7	0.7	2.5	0	0.2	0.1	0	0	94.7	2	0.2	1	0.8	1.3	5.3	100
	12-01-52	B3	75.5	0	7.3	7.7	1	4	0	0	0	0	0	95.5	1.9	0.5	0.7	0.6	0.9	4.6	100.1
	199A	B3 - 50	64	0	13.9	8	0.3	4	0	0.2	0	0	0	90.4	4.3	0.7	1.1	1.9	1.5	9.5	99.9
	199B	B3 - 50	60.2	0	14.5	10.2	0.4	5.4	0	0	0	0	0	90.7	4	0.5	2	2.4	0.4	9.3	100
	200A	B3 - 50	52.5	12	13.2	8.1	0.4	3	0.5	0	0.2	0	0.5	90.4	5.2	0.9	1.9	0.7	0.8	9.5	99.8864
	200B	B3 - 50	57.8	0	15.2	10.5	0.2	4.6	0.6	0	0	0	0.8	89.7	5.4	0.9	2.4	0.9	0.6	10.2	99.9
	203A	B1 - 75	71.4	0	8.5	7.7	1.1	3.5	0	0	0	0.5	0.5	93.2	1.7	0.6	0.4	3.3	0.9	6.9	100.209
	203B	B1 - 75	71.5	0	8.7	7.6	1.1	2.9	0	0	0.1	0.5	0.5	92.9	1.7	0.4	0.4	4.1	0.5	7.1	100.109

## Sheet: SI. XRD3&4  S3.2.3-4
	EXCL AMORPH																					EXCL AMORPH
	XRD		Quartz	Plant&glass	K-feldspar	Plagioclase	Hornblende	Diopside	Rutile	Magnetite	Halite	Pyrite	Gypsum	TOTAL	Dioctahedral mica	Trioctahedral mica	Trioctahedral chlorite	Trioctahedral smectite	Talc	TOTAL		Unit	B2 (9)			B3 (12)			B3-50 (4)			B1 - 75 (2)			Equivalent applied in
	Adsorption study		Quartz		Orthoclase	Orthoclase	Tremolite	Diopside						NON-CLAYS	Illite	Biotite	Chlorite	Smectite	Talc	CLAYS		XRD id.	Average	stddev		Average	stddev		Average	stddev		Average	stddev		adsorption study
	B2	Average	62.8467		13.864	8.7357	0.783919	4.33854	0.404031	0.299594	0.33918			91.4233	4.28704	0.38967	1.63379	1.86911	0.620945	8.62738		Quartz	62.8467	5.14384		74.9612	2.27896		60.4148	2.25322		71.45	0.05		Quartz
																						K-feldspar	13.864	1.18398		7.22168	0.59569		14.65	0.502494		8.6	0.1		Orthoclase
	B3	Average	74.9612		7.22168	7.67286	0.823633	3.6635	0.162485	0.192049	0.1			94.4805	2.19898	0.433719	0.782807	1.17413	0.992972	5.54646		Plagioclase	8.7357	0.800619		7.67286	0.648807		9.47614	0.977882		7.65	0.05		Orthoclase
	n=12	stddev	2.27896		0.59569	0.648807	0.280899	0.743823	0.0442883	0.00578722	0			0.686596	0.270069	0.18638	0.164658	0.423568	0.33459	0.710221		Hornblende	0.783919	0.264152		0.823633	0.280899		0.338636	0.0973566		1.1	/		Tremolite
																						Diopside	4.33854	0.650839		3.6635	0.743823		4.35227	0.737019		3.2	0.3		Diopside
	B3-50	Average	60.4148		14.65	9.47614	0.338636	4.35227	0.584091	0.2	0.227273		0.684091	89.9727	4.90227	0.780682	1.91477	1.49886	0.852273	9.94886		Rutile	0.404031	0.123138		0.162485	/		0.584091	/		/	/		/
	n=4	stddev	2.25322		0.502494	0.977882	0.0973566	0.737019	0.0159091	0	0		0.115909	0.625194	0.780744	0.198818	0.491491	0.675718	0.415623	0.592091		Magnetite	0.299594	0.0803735		0.192049	/		0.2	/		/	/		/
																						Halite	0.33918	0.140674		0.1	/		0.227273	/		0.1	/		/
	B1 - 75	Average	71.45		8.6	7.65	1.1	3.2			0.1	0.609013	0.5	93.159	1.7	0.5	0.4	3.7	0.7	7		Pyrite	/	/		/	/		/	/		0.609013	/		/
	n=2	stddev	0.05		0.1	0.05	0	0.3						0.15		0.1		0.4	0.2	0.1		Gypsum	/	/		/	/		0.684091	0.115909		0.5	/		/
																						TOTAL non-clays	91.4233	2.47784		94.4805	0.686596		89.9727	0.625194		93.159	0.15
																						Dioctahedral mica	4.28704	0.913029		2.19898	0.270069		4.90227	0.780744		1.7			Illite
	INCL AMORPH																					Trioctahedral mica	0.38967	0.23149		0.433719	0.18638		0.780682	0.198818		0.5	0.1		Illite
	XRD		Quartz	Plant&glass	K-feldspar	Plagioclase	Hornblende	Diopside	Rutile	Magnetite	Halite	Pyrite	Gypsum	TOTAL	Dioctahedral mica	Trioctahedral mica	Trioctahedral chlorite	Trioctahedral smectite	Talc	TOTAL		Trioctahedral chlorite	1.63379	0.921839		0.782807	0.164658		1.91477	0.491491		0.4			Chlorite
	Adsorption study		Quartz		Orthoclase	Orthoclase	Tremolite	Diopside						NON-CLAYS	Illite	Biotite	Chlorite	Smectite	Talc	CLAYS		Trioctahedral smectite	1.86911	0.89931		1.17413	0.423568		1.49886	0.675718		3.7	0.4		Smectite
	B2	Average	60.2	16.6667	12.7164	8.0375	0.7	3.925	0.361233	0.27347	0.233333			92.5511	3.775	0.296941	1.26131	1.725	0.575	7.48478		Talc	0.620945	0.283268		0.992972	0.33459		0.852273	0.415623		0.7	0.2		Talc
	n=9	stddev	9.54581	6.94278	0.578103	0.646021	0.229129	0.544862	0.100856	0.0828754	0.0942809			1.3617	0.423527	0.187443	0.483167	0.73101	0.307205	1.2992		TOTAL clays	8.62738	2.46779		5.54646	0.710221		9.94886	0.592091		7	0.1
																						()=number of samples, / = no data, standard deviation calculated when more than one sample occurrence. Minerals with an average of 0.6 wt% or more were included in the adsorption study. The corresponding model minerals are listed.
	B3	Average	74.9612		7.22168	7.67286	0.823633	3.6635	0.162485	0.192049	0.1			94.4805	2.19898	0.433719	0.782807	1.17413	0.992972	5.54646		INCL AMORPH
	n=12	stddev	2.27896		0.59569	0.648807	0.280899	0.743823	0.0442883	0.00578722				0.686596	0.270069	0.18638	0.164658	0.423568	0.33459	0.710221		Unit and number of samples	B2 (9)			B3 (12)			B3-50 (4)			B1 - 75 (2)			Equivalent applied in
																						XRD id.	Average	stddev		Average	stddev		Average	stddev		Average	stddev		adsorption study
	B3-50	Average	58.625	12	14.2	9.2	0.325	4.25	0.55	0.2	0.2		0.65	90.3	4.725	0.75	1.85	1.475	0.825	9.625		Quartz	60.2	9.54581		74.9612	2.27896		58.625	4.17036		71.45	0.05		Quartz
	n=4	stddev	4.17036		0.738241	1.15542	0.0829156	0.876071	0.05				0.15	0.367423	0.588961	0.165831	0.471699	0.701338	0.414578	0.34187		Plant&glass	16.6667	6.94278		/	/		12			/	/		/
																						K-feldspar	12.7164	0.578103		7.22168	0.59569		14.2	0.738241		8.6	0.1		Orthoclase
	B1 - 75	Average	71.45		8.6	7.65	1.1	3.2			0.1	0.5	0.5	93.05	1.7	0.5	0.4	3.7	0.7	7		Plagioclase	8.0375	0.646021		7.67286	0.648807		9.2	1.15542		7.65	0.05		Orthoclase
	n=2	stddev	0.05		0.1	0.05		0.3						0.15		0.1		0.4	0.2	0.1		Hornblende	0.7	0.229129		0.823633	0.280899		0.325	0.0829156		1.1	/		Tremolite
																						Diopside	3.925	0.544862		3.6635	0.743823		4.25	0.876071		3.2	0.3		Diopside
																						Rutile	0.361233	0.100856		0.162485	0.0442883		0.55	0.05		/	/		/
																						Magnetite	0.27347	0.0828754		0.192049	0.00578722		0.2	/		/	/		/
																						Halite	0.233333	0.0942809		0.1	/		0.2	/		0.1	/		/
																						Pyrite	/	/		/	/		/	/		0.5	/		/
																						Gypsum	/	/		/	/		0.65	0.15		0.5	/		/
																						TOTAL non-clays	92.5511	1.3617		94.4805	0.686596		90.3	0.367423		93.05	0.15		/
																						Dioctahedral mica	3.775	0.423527		2.19898	0.270069		4.725	0.588961		1.7			Illite
																						Trioctahedral mica	0.296941	0.187443		0.433719	0.18638		0.75	0.165831		0.5	0.1		Illite
																						Trioctahedral chlorite	1.26131	0.483167		0.782807	0.164658		1.85	0.471699		0.4			Chlorite
																						Trioctahedral smectite	1.725	0.73101		1.17413	0.423568		1.475	0.701338		3.7	0.4		Smectite
																						Talc	0.575	0.307205		0.992972	0.33459		0.825	0.414578		0.7	0.2		Talc
																						TOTAL clays	7.48478	1.2992		5.54646	0.710221		9.625	0.34187		7	0.1		/
																						()=number of samples, / = no data, standard deviation calculated when more than one sample occurrence. Minerals with an average of 0.6 wt% or more were included in the adsorption study. The corresponding model minerals are listed.

## Sheet: Treatments.  S3.2.5
Mineral	Used as received	Only <2 μm fraction used	Heated	Boiled in 1 M NaOH	Washed in 2 M NaOH	Impurities	Source
Quartz	Crushed to reduce particle size	/	/	/	/	/	unknown
Diopside (pyroxene)	/	<20 μm removed prior to heating	900 °C for 2 h	/	yes	Minor hornblende and quartz	Krantz-Minerals, Germany
Tremolite (amphibole)	/	/	850 °C for 2 h	yes	/	Minor hornblende	Personal specimen
Orthoclase (K-feldspar)	/	/	800 °C for 2 h	yes	/	Minor plagioclase and quartz	Personal specimen
Illite (IMt-1)	/	yes	/	/	/	Minor quartz	SCR
Clinochlore (chlorite, CCa2)	Crushed to reduce particle size	/	/	/	/	/	SCR
Talc	Crushed to reduce particle size	/	/	/	/	/	Isua, vein in dunite
Montmorillonite (smectite, SWy-2)	/	yes	/	/	/	Minor quartz	SCR

## Sheet: SI. Ads1.  S3.4.2.1 
	Model	Langmuir isotherm			Extraction
		qmax	KL	R2	Recovery (%)
	K-feldspar	0.26	0.0072	0.9787	43 ± 28 (3)		43	28
	Quartz	0.46	0.0064	0.9927	43 ± 32 (7)		43	32
	Amphibole	0.6	0.01	0.9694	43 ± 17 (3)		43	17
	Diopside	0.73	0.023	0.878	36 ± 10 (3)		36	10
	Talc	15.48	0.04	0.9868	10 ± 2 (4)		10	2
	Illite	16.47	0.005	0.9908	10 ± 2 (4)		10	2
	Model	Freundlich isotherm			Extraction
		KF	1/n	R2	Recovery (%)
	Chlorite	0.73	0.43	0.9922	10 ± 1 (3)		10	1
	Smectite	0.4	0.97	0.9911	4 ± 1 (4)		4	1
	()= number of repetitions, qmax = maximum adsorption capacity (μgmg-1) , KL= Langmuir constant, KF=Freundlich constant, n= Freundlich exponent.
	Langmuir isotherm: Adsorption capacity = (qmax * KL * equilibrium concentration) / (1 + KL * equilibrium concentration), ()= number of repetitions, qmax = the maximum adsorption capacity , KL= Langmuir constant, R2 = coefficient of determination, Freundlich isotherm: Adsorption capacity = KF * equilibrium capacity(1/n), KF=Freundlich constant, n= Freundlich exponent.

## Sheet: SI Thermal1  S3.4.1
		MAT (℃)	Scale	LGM ( ℃)	Age (ka)	Thermal age					Mean (Ma)	Min (Ma)	Max (Ma)
	Kap Kobenhavn	-17	2.8	-30.02	2500	3900 (500)					0.0039	0.0034	0.0044
	Krestovaya	-11	2.15	-21	1200	7000 (500)					0.007	0.0065	0.0078
