# Supplementary material for: A 2-million-year-old ecosystem in Greenland uncovered by environmental DNA
Source: Nature. 2022 Dec 7;612(7939):283–91. doi: 10.1038/s41586-022-05453-y (PMC9729109; doi:10.1038/s41586-022-05453-y)
Supplement: Supplementary file 5 — Supplementary Data 3 is the .xml file with the Betula molecular age estimate. [file 41586_2022_5453_MOESM5_ESM.xml]

<?xml version="1.0" standalone="yes"?>

<!-- Generated by BEAUTi v1.10.4 Prerelease #bc6cbd9                         -->
<!--       by Alexei J. Drummond, Andrew Rambaut and Marc A. Suchard         -->
<!--       Department of Computer Science, University of Auckland and        -->
<!--       Institute of Evolutionary Biology, University of Edinburgh        -->
<!--       David Geffen School of Medicine, University of California, Los Angeles-->
<!--       http://beast.community/                                           -->
<beast version="1.10.4">
	

	<!-- The list of taxa to be analysed (can also include dates/ages).          -->
	<!-- ntax=32                                                                 -->
	<taxa id="taxa">
		<taxon id="MN830400.1">
			<date value="0.0" direction="forwards" units="years"/>
		</taxon>
		<taxon id="NC_037473.1">
			<date value="0.0" direction="forwards" units="years"/>
		</taxon>
		<taxon id="MG386401.1">
			<date value="0.0" direction="forwards" units="years"/>
		</taxon>
		<taxon id="NC_047177.1">
			<date value="0.0" direction="forwards" units="years"/>
		</taxon>
		<taxon id="LC542973.1">
			<date value="0.0" direction="forwards" units="years"/>
		</taxon>
		<taxon id="NC_033978.1">
			<date value="0.0" direction="forwards" units="years"/>
		</taxon>
		<taxon id="KX703002.1">
			<date value="0.0" direction="forwards" units="years"/>
		</taxon>
		<taxon id="MK888853.1">
			<date value="0.0" direction="forwards" units="years"/>
		</taxon>
		<taxon id="MT872524.1">
			<date value="0.0" direction="forwards" units="years"/>
		</taxon>
		<taxon id="MT872530.1">
			<date value="0.0" direction="forwards" units="years"/>
		</taxon>
		<taxon id="MT872529.1">
			<date value="0.0" direction="forwards" units="years"/>
		</taxon>
		<taxon id="MT872528.1">
			<date value="0.0" direction="forwards" units="years"/>
		</taxon>
		<taxon id="MT872527.1">
			<date value="0.0" direction="forwards" units="years"/>
		</taxon>
		<taxon id="MT872526.1">
			<date value="0.0" direction="forwards" units="years"/>
		</taxon>
		<taxon id="MT872525.1">
			<date value="0.0" direction="forwards" units="years"/>
		</taxon>
		<taxon id="MT310900.1">
			<date value="0.0" direction="forwards" units="years"/>
		</taxon>
		<taxon id="MH205735.1">
			<date value="0.0" direction="forwards" units="years"/>
		</taxon>
		<taxon id="NC_039996.1">
			<date value="0.0" direction="forwards" units="years"/>
		</taxon>
		<taxon id="NC_039995.1">
			<date value="0.0" direction="forwards" units="years"/>
		</taxon>
		<taxon id="MG674393.1">
			<date value="0.0" direction="forwards" units="years"/>
		</taxon>
		<taxon id="NC_039994.1">
			<date value="0.0" direction="forwards" units="years"/>
		</taxon>
		<taxon id="NC_039993.1">
			<date value="0.0" direction="forwards" units="years"/>
		</taxon>
		<taxon id="MG386370.1">
			<date value="0.0" direction="forwards" units="years"/>
		</taxon>
		<taxon id="NC_039992.1">
			<date value="0.0" direction="forwards" units="years"/>
		</taxon>
		<taxon id="MG386369.1">
			<date value="0.0" direction="forwards" units="years"/>
		</taxon>
		<taxon id="MG386368.1">
			<date value="0.0" direction="forwards" units="years"/>
		</taxon>
		<taxon id="MG386367.1">
			<date value="0.0" direction="forwards" units="years"/>
		</taxon>
		<taxon id="CDT.chloro_1">
			<date value="0.0" direction="forwards" units="years"/>
		</taxon>
		<taxon id="CC.chloro_1">
			<date value="0.0" direction="forwards" units="years"/>
		</taxon>
		<taxon id="CCC.chloro_1">
			<date value="0.0" direction="forwards" units="years"/>
		</taxon>
		<taxon id="MG356709.1">
			<date value="0.0" direction="forwards" units="years"/>
		</taxon>
		<taxon id="ancient">
			<date value="0.0" direction="forwards" units="years"/>
		</taxon>
	</taxa>
	
	
	<taxa id="ancientTaxa">
		<taxon idref="ancient"/>
	</taxa>
	

	<!-- The sequence alignment (each sequence refers to a taxon above).         -->
	<!-- ntax=32 nchar=5828                                                      -->
	<alignment id="alignment1" dataType="nucleotide">
		<sequence>
			<taxon idref="MN830400.1"/>
			TTATATCTGAATGTAGATTAAGCAACGAAACACATCTATCAACTAGCACCAAAAATATTAGCCGAACCCTAATTCATAAACAGGGACGTTGTAGCTTGACTAAAATCTAGAGATCACGGGTGGCAAAAAGTGAATCTTAGTCAAATTTTAAATGAGAAGAAAATGGATCCGGAGCACGTTAGAGTTAGATTGTTCTCAATTTTAATATCAGTATTTTATAACACGGTCATATGAAAGGACCAACTACTCATATTTATTATCCGTAAATAGTAACCTATCTAATTCGTTCTTGCTCGTTTTTTATTTCCCAGCGCCTTGTACATTTTATAAATTTTCATAGTCTTTATCTCTATCTAAAAATCCGAGTTATTTTTGCAAAAGTATTCTTTAATTCATGACAAAAAAGATATCCAGTTTCCCACGAAAAGGATTTTTAAATACTACCGTCTCTCTATCGTTCTTAGTTGTTTTATAACCGGTCGACGAGAAGTATCTAAGATACTGTATTACTAATGTTCCTGCTCGCTTATTAAAAAGGCCGAAATAAATGGACAGAAATTTAAGATGGTCAATAGTCTTTTGGAATTAACTATTAGATTATTTCAAGTTAAATATTCAAGGTCCCTCTGAAATTCTTTGGTAACTGTCAAGGATAATTTTGATAATATTCTTCTGGTAAGCTTACAACTATAAAAATTGCTATCAGACGTCAATAATTTACGCAAATAATATACTTTCTGTGTATATAAACCAGCTTATTTAAAAAAAAAGAACACAATACAGGAGCAGAAATAATGCTAATATGAATTAGATAAACATAGTTTTACATATAATTCCATCATGTCAAACCCAAAGGATCGAAGCTTATCATCTTGACAAGTTTAGTCGATACAACATTAATTGATCATTGATAAGAAGATATCAACTGCCACGGATTGATAGTTTAGTGTCACCTAAAAATAATTATACTGTTATAGTTATTAGAAGCTCTGAATGCAATTTGATCTTTTTACTGTAATTTCTCTAAATGGACAATGAAAACATGTAAATAAGTTTTTAAATTAAAAATTTAAAAAAGATATACTACAAGTAAGGCGTTTTCTAATTTTTTAAAAATTTGACAAATAATATGAATATAGTTTTAAAGTTATGCGGAAAATGAATTGGCAGAGTTTCATAATTTAATTTGAATTCCCCATAACAAATGGAAATTAGGATTTGAATTAGATATCTGAATAGCGACTTTGGCAACAGGACATAGATGAATTTAAAGTATTCCGCCAAATAGTGCAAATATAAAAAGGATTCTAATGAATGACGCTTAGCAACATGTTGAAAAGCTTTTGGTAAAATACGCTGCTTTCTTCCAATAATCACATTATTATAATAACCCCTCAAAAACGTAATCGCTATCGTATAGACCATACTGAAATAAGTTCTATTTAATAACCAGTTCTAAGTATGTTACATTAACACTGTATTGACTTATCTATAACACCTATCTTACGACAATAATTAATATTACTCATACACTTTACACGTATACGTAATAAATTCTCCCACTTATATATTTTATAATAACTCTAAAAATTACAAAGTTCTAGAGGACCAAACACTTCTTATTGACTATAATCTAGCTTCATACAACATTCCTAAAGGTGTAAACTTAAACAAAACATATTCATCCTGATCATAAAAAGTCCAAATCTTAACATCACGAACATGAATTGATTTATCCACTTGGGGTACGGTGATTAAGCCAATTTAGTTTAAATAAAATCAAACGGACATATGTCTAAATTTCTAAAACCTCTGACGAAATGATACTTCAACCTTTCATTGATATCAATTTAAGTGTTTGAAAAGTATATCGTTTGATATGTATGAACTGAAGGCTGGGCAAGAACTTAATAAGTTTTTTATCTATACGTATTATACTTTGCTTCTTTCTTTTTACCTACTGTCACTTTTATGTTTTAAATTTTTTGTTTTGTTATTTCTCCTTTCATTTATTGACCTTTTTCTTTTTATTTTTCTATTTCTTTACATTTACGTATAAGCGTTTTATTTTTATGTAACGTGGTGAGTTATACGTGTTATTGTAGTACGCTGTCTATTAAGATCATTTTTAATTTCAATGTGTTGCTATTTAATGTATACTACAGTTTAACTGTAATGCTTCTTGTATCTAATGATCTCACGTGGTAGCAATGTGAAAGGTATTATCTTTTTGTAAATTTAGGCAATTCCATACTGACCGCCATGTCTCATTATGATGACAAAGACCCGCAGAGACGAATAAGTTCACCAAGCAGCGACTATTCTGTGCCAATACTCTTATTTTCACCAAATTATTAATTATTATACCTTCTTTGAGAGTTACTCAGCAATAATGATTATATCTTATCTTTTTGATTTTTGATCACTTTTTCACCTTGATTCCAAATAAATAAAAAACAACAGTAGTTGACATACCGTAAGTATATATATCTACGAATTAGTATGATATCGTACATGGACCTTAGCGTATTAACTTGATCTTTATTTTATTTTGAAGTTTTATTAGAGAACTCTTCATATTGGAGAAGTAAATAGGTAATTTTACAGAGTTTACAGACCGCAGTTTAAAAGTGTGGATTATCAGCCAAACAACACATGTCTAAATATCATATTTATGTTTCTAAAATAATGTAGAGTACACATGAACTAAATCAAGATAGCTAAATTTACGAATTGTATGTTATTATTAGGTTTGTCATTATTAGAATTAATCTTGACATGTTAAATAAAATGGATGTTTCACTTGTAGTTGTACTTTAATTAGCATTTGTTTCGTGTATTTGAAAACTGTGTTTGACTTTTAGCAACTGGTTTTCAATTTTAGCTATTGCTTAGTTATTATTCATAAAATACACAAAAAGTATAACGTAGGTAGATTTTAAATTCTGATGCTAAAATCAATTGGGTTGCGAACGAATACCTTTCACTTTTCTACTGATTTAATAACCTTTCAAATTTGTGGACTCTCTACGTAAATGGCAATCATTATTTTTACATATAAATACATCTAACATTGATTTTGCTGCTTACAAAAATACTAGCTTCTAATATTCTACGAAGTTTTTACTTATTCAAGAATCTCAGGACTTAAGTATTAACTGTATTTTGCTAATCTTCCTTTTTATGCCGTATCAAATAGGAAAATAAACGTGAGTATTAATATCAAAGTTAATTTAACAAATTTTATTTATGAATTTTACATGCTTCGAATAAACCATGCATATCTAGTGTGTTAATTGTATAAAGTTTCAAATTATTTTCAAACGGTCTAAGTATTGTACAACTAATAATTAACATTTCATTTGGATAACAATTTTTGAACTAAATAAATGGTTGATACTGTTCTAGATTACTGAAATAAGTACATAATTTAAAAATTATTTTAGATGTTAAAATGATAAAATAATATGGCATTATCACAAATATATTATATCTGTTGCACTTTAGAATTGCAGCAATGTTACAATAAAACTAGACAAGCAAAACAAAAATCCCTTAACATACCCCCAAAACTAAAACGATTGGGATAAAATATTTGAATTTAACTAAGAAAGTATCAATTAAATAGTAATAAAATTCAAATCTCAGATAGTAATAAATTGGACAATAAAACGAGTCACACATGAGCGTATAGCGGGCTAAGAAGGATTCAACAGTAACAGATAAACATTATTGAGGGTGAATTGAGAGTTAGTAAGCCGATATTGTTATATATTGACAATTACAAATTAAAGCAATTTCTAATGTTGATACATTACAAATTTAGTGCTTTGTGTAAATACTACAATTTTCACTTTTTTATAGTACAAAACTAATTGAATTACTATAACAGTTGAGTTTATATTGCACGTAACCTAGCTTGCTTGTTTATAGTAAGTTGTTTTTTTCATACGGATTATGATTTTATAAATCATTAAAGATAATGCGATTTTAGACAAAAATTAACGTTTACGCCTGCTTTTTAATAGATTATAGTTATATTACCGAATAAAGGCTTCAGCACTAAATCTAACCCTCTTAGCTGAAAGTAATTAGTTTGTATAAACATCATTAATAGAACAAAAACTACCACCATTAGAATTTGAAATGAAATTAATTAAAATAAATTCTGCTCGACAATATCAATAATATCTACAATAACCAACATAGCTCCAAAAATGGTTTTTATTTAAGTCAGTAAAATCTGCACTACTCTAATGAATCATTTGTTTCGTACTTGTTATTAACAAATGATATTTTTGAGAAATACACTAACGAGAGCAAGAGAAATTAAATAATTAAGGTGTAATTCCTGTTGTCTAACAAAACCTATAGCTTATCTGAAAGATTTCCGATATCAAAACACTCAATCTGCTGTGACTTACATAAGTGTTACATTTGTAAATTGCAGTTAAAATTAATTATAATCAAAAGGACAATGTTTCAGGGCTAAACTATAGAAATAGCAAGGTAACACTCATTTATTACTAATTTCAACCAATGTAATTATCTCAACCCTCTTCATCAATGGTATGCTAATCTCACAACTCAGAACAAGTAAATTTACCATAGATTCATAGTAGATTATAGAGTACAAGAATATCTTAACCGTAATAAACAAAATGTGTACTTATTAGTAAAACATAAAGAGTTTGTTAATGCACAACTAATGTATAATTAATTACAATTGACTTCTCCTTAATACCGCCAACACTTCTAAGTAATTTATTTACGAATTGGAGGTTATAAACTCTAACACTTGCCACTTTGACGTCTGTATTCGTTCAATTAATTTGGTGATTGATTGCTTTTTTATATTAATCTTAAATTTCTAGAATAAAGAATTGTTGCCTACATAAATCATTGACATTACTGAATTTTACTCCACAATTTAGTGATTATAACGAAAATCAATAGTTAAAACACAATATGGGAAAAGCGCAAGCCTAAAAGATCAAATTACAAAATTTAAAGAGATCCAATTGTACAGAAAACTGAATTTTCTAGATGTCACAAACTACAAAATATTTTTGATTAAATTTGAATTGTTGTATATACAGTATAGTATCTTCTTTCCTACATAATAAACTCGTCTAATAATAGCATTTTGAACTTCTAAACTTTACAAAATTGATAGATTCATGAGTGTTTTGGTATTTCGATGCAAATACAAAATCTTATAAGATATATTAATTTATTAAATTTTTAAACGAGTAGAAGACAGAATTAAAGTAATTAATTTTCCAATTTTTTTATAATTGAGAATCTATACTTCGATTTCTGATCACATATAACTGAATAATTCATTTTATACTATTTTTCTATTATTATGTTTATTTAATATTTGAAAACGATCTCATCTCTATATCAGTTCATGCATCAAATCGTAATTTTTAGAAGGTAAGTTACACTACGCTGATATTTAAAATAATTAATTGTTTAATTTTAAGAGACATTTTTAATTCTTGTAACATTTCCTCAAAAAATTCCCGAAAAAAGATGTTACAAAGACATTACTCAACTACTATCAGCTTATAAACTTTAATCACCTATAGAAACTGAAAAACACCAAAAACGATGTTTAATAATTCATCATTTCTTTCGGTTGTCTAATTAGTGTTAATTTATTACAAATATAGTAATATTTATTAATTTTGTCATAATTCAGATTTTTTACAATGCGAAATTTTTTTAATAGTCGATTGAGAAAGTAACATCATCTGATCAATTGTGTATTTGTGGAGTGCGAAATCATATTTACTTTTCTCAATTACTAAAATTCTCTTCTT
		</sequence>
		<sequence>
			<taxon idref="NC_037473.1"/>
			TTATATCTGAATGTAGATTAAGCAACGAAACACATCTATCAACTAGCACCAAAAATATTAGCCGAACCCTAATTCATAAACAGGGACGTTGTAGCTTGACTAAAATCTAGAGATCACGGGTGGCAAAAAGTTAATCTTAGTCAAATTTTAAATGAGAAGAAAATGGATCCGGAGCACGTTAGAGTTAGATTGTTCTCAATTTTAATATCAGTATTTTATAACACGGTCATATGAAAGGACCAACTACTCATATTTATTATCCGTAAATAGTAACCTATCTAATTCGTTCTTGCTCGTTTTTTATTTCCCAGCGCCTTGTACATTTTATAAATTTTCATAGTCTTTATCTCTATCTAAAAATCCGAGTTATTTTTGCAAAAGTATTCTTTAATTCATGACAAAAAAGATATCCAGTTTCCCACGAAAAGGATTTTTAAGTACTACCGTCTCTCTATCGTTCTTAGTTGTTTTATAACCGGTCGACGAGAAGTATCTAAGATACTGTATTACTAATGTTCCTGCTCGCTTATTAAAAAGGCCGAAATAAATGGACAGAAATTTAAGATGGTCAATAGTCTTTTGGAATTAACTATTAGATTATTTCAAGTTAAATATTCAAGGTCCCTCTGAAATTCTTTGGTAACTGTCAAGGATAATTTTGATAATATTCTTCTGGTAAGCTTACAACTATAAAAATTGCTATCAGACGTCAATAATTTACGCAAATAATATACTTTCTGTGTATATAAACCAGCTTATTTAAAAAAAAAGAACACAATACAGGAGCAGAAATAATGCTAATATGAATTAGATAAACATAGTTTTACATATAATTCCATCATGTCAAACCCAAAGGATCGAAGCTTATCATCTTGACAAGTTTAGTCGATACAACATTAATTGATCATTGATAAGAAGATATCAACTGCCACGGATTGATAGTTTAGTGTCACCTAAAAATAATTATACTGTTATAGTTATTAGAAGCTCTGAATGCAATTTGATCTTTTTACTGTAATTTCTCTAAATGGACAATGAAAACATGTAAATAAGTTTTTAAATTAAAAATTTAAAAAAGATATACTACAAGTAAGGCGTTTTCTAATTTTTTAAAAATTTGACAAATAATATGAATATAGTTTTAAAGTTATGCGGAAAATGAATTGGCAGAGTTTCATAATTTAATTTGAATTCCCCATAACAAATGGAAATTAGGATTTGAATTAGATATCTGAATAGCGACTTTGGCAACAGGACATAGATGAATTTAAAGTATTCCGCCAAATAGTGCAAATATAAAAAGGATTCTAATGAATGACGCTTAGCAACATGTTGAAAAGCTTTTGGTAAAATACGCTGCTTTCTTCCAATAATCACATTATTATAATAACCCCTCAAAAACGTAATCGCTATCGTATAGACCATACTGAAATAAGTTCTATTTAATAACCAGTTCTAAGTATGTTACATTAACACTGTATTGACTTATCTATAACACCTATCTTACGACAATAATTAATATTACTCATACACTTTACACGTATACGTAATAAATTCTCCCACTTATATATTTTATAATAACTCTAAAAATTACAAAGTTCTAGAGGACCAAACACTTCTTATTGACTATAATCTAGCTTCATACAACATTCCTAAAGGTGTAAACTTAAACAAAACATATTCATCCTGATCATAAAAAGTCCAAATCTTAACATCACGAACATGAATTGATTTATCCACTTGGGGTACGGTGATTAAGCCAATTTAGTTTAAATAAAATCAAACGGACATATGTCTAAATTTCTAAAACCTCTGACGAAATGATACTTCAACCTTTCATTGATATCAATTTAAGTGTTTGAAAAGTATATCGTTTGATATGTATGAACTGAAGGCTGGGCAAGAACTTAATAAGTTTTTTATCTATACGTATTATACTTTGCTTCTTTCTTTTTACCTACTGTCACTTTTATGTTTTAAATTTTTTGTTTTGTTATTTCTCCTTTCATTTATTGACCTTTTTCTTTTTATTTTTCTATTTCTTTACATTTACGTATAAGCGTTTTATTTTTATGTAACGTGGTGAGTTATACGTGTTATTGTAGTACGCTGTCTATTAAGATCATTTTTAATTTCAATGTGTTGCTATTTAATGTATACTACAGTTTAACTGTAATGCTTCTTGTATCTAATGATCTCACGTGGTAGCAATGTGAAAGGTATTATCTTTTTGTAAATTTAGGCAATTCCATACTGACCGCCATGTCTCATTATGATGACAAAGACCCGCAGAGACGAATAAGTTCACCAAGCAGCGACTATTCTGTGCCAATACTCTTATTTTCACCAAATTATTAATTATTATACCTTCTTTGAGAGTTACTCAGCAATAATGATTATATCTTATCTTTTTGATTTTTGATCACTTTTTCACCTTGATTCCAAATAAATAAAAAACAACAGTAGTTGACATACCGTAAGTATATATATCTACGAATTAGTATGATATCGTACATGGACCTTAGCGTATTAACTTGATCTTTATTTTATTTTGAAGTTTTATTAGAGAACTCTTCATATTGGAGAAGTAAATAGGTAATTTTACAGAGTTTACAGACCGCAGTTTAAAAGTGTGGATTATCAGCCAAACAACACATGTCTAAATATCATATTTATGTTTCTAAAATAATGTAGAGTACACATGAACTAAATCAAGATAGCTAAATTTACGAATTGTATGTTATTATTAAGTTTGTCATTATTAGAATTAATCTTGACATGTTAAATAAAATGGATGTTTCACTTGTAGTTGTACTTTAATTAGCATTTGTTTCGTGTATTTGAAAACTGTGTTTGACTTTTAGCAACTGGTTTTCAATTTTAGCTATTGCTTAGTTATTATTCATAAAATACACAAAAAGTATAACGTAGGTAGATTTTAAATTCTGATGCTAAAATCAATTGGGTTGCGAACGAATACCTTTCACTTTTCTACTGATTTAATAACCTTTCAAATTTGTGGACTCTCTACGTAAATGGCAATCATTATTTTTACATATAAATACATCTAACATTGATTTTGCTGCTTACAAAAATACTAGCTTCTAATATTCTACGAAGTTTTTACTTATTCAAGAATCTCAGGACTTAAGTATTAACTGTATTTTGCTAATCTTCCTTTTTATGCCGTATCAAATAGGAAAATAAACGTGAGTATTAATATCAAAGTTAATTTAACAAATTTTATTTATGAATTTTACATGCTTCGAATAAACCATGCATATCTAGTGTGTTAATTGTATAAAGTTTCAAATTATTTTCTAACGGTCTAAGTATTGTACAACTAATAATTAACATTTCATTTGGATAACAATTTTTGAACTAAATAAATGGTTGATAGTGTTCTAGATTACTGAAATAAGTACATAATTTAAAAATTATTTTAGATGTTAAAATGATAAAATAATATGGCATTATCACAAATATATTATATCTGTTGCACTTTAGAATTGCAGCAATGTTACAATAAAACTAGACAAGCAAAACAAAAATCCCTTAACATACCCCCAAAACTAAAACGATTGAGATAAAATATTTGAATTTAACTAAGAAAGTATCAATTAAATAGTAATAAAATTCAAATCTCAGATAGTAATAAATTGGACAATAAAACGAGTCACACATGAGCGTATAGCGGGCTAAGAAGGATTCAACAGTAACAGATAAACATTATTGAGGGTGAATTGAGAGTTAGTAAGCCGATATTGTTATATATTGACAATTACAAATTAAAGCAATTTCTAATGTTGATACATTACAAATTTAGTGCTTTGTGTAAATACTACAATTTTCACTTTTTTATAGTACAAAACTAATTGAATTACTATAACAGTTGAGTTTATATTGCACGTAACCTAGCTTGCTTGTTTATAGTAAGTTGTTTTTTTCATACGGATTATGATTTTATAAATTATTAAAGATAATGCGATTTTAGACAAAAATTAACGTTTACGCCTGCTTTTTAATAGATTATAGTTATATTACCGAATAAAGGCTTCAGCACTAAATCTAACCCTCTTAGCTGAAAGTAATTAGTTTGTATAAACATCATTAATAGAACAAAAACTACCACCATTAGAATTTGAAATGAAATTAATTAAAATAAATTCTGCTCGACAATATCAATAATATCTACAATAACCAACATAGCTCCAAAAATGGTTTTTATTTAAGTCAGTAAAATCTGCACTACTCTAATGAATCATTTGTTTCGTACTTGTTATTAACAAATGATATTTTTGAGAAATACACTAACGAGAGCAAGAGAAATTAAATAATTAAGGTGTAATTCCTGTTGTCTAACAAAACCTATAGCTTATCTGAAAGATTTCCGATATCAAAACACTTAATCTGCTGTGACTTACATAAGTGTTACATTTGTAAATTGCAGTTAAAATTAATTATAATCAAAAGGACAATGTTTCAGGGCTCAACTATAGAAATAGCAAGGTAACACTCATTTATTACTAATTTCAACTAATGTAATTATCTCAACCCTCTTCATCAATGGTATGCTAATCTCACAACTCAGAAGAAGTAAATTTACCATAGATTCATAGTAGATTATAGAGTACAAGAATATCTTAACCGTAATAAACAAAATGTGTACTTATTAGTAAAACATAAAGAGTTTGTTAATGCACAACTAATGTATAATTAATTACAATTGACTTCTCCTTAATACCGCCAACACTTCTAAGTAATTTATTTACGAATTGGAGGTTATAAACTCTAACACTTGCCACTTTGACGTCTGTATTCGTTCAATTAATTTGGTGATTGATTGCTTTTTTATATTAATTTTAAATTTCTAGAATAAAGAATTGTTGCCTACATAAATCATTGACATTACTGAATTTTACTCCACAATTTAGTGATTATAACGAAAATCAATAGTTAAAACACAATATGGGAACAGCGCAAGCCTAAAAGATCAAATTACAAAATTTAAAGAGATCCAATTGTACAGAAAACTGAATTTTCTAGATGTCACAAACTACAAAATATTTTTGATTAAATTTGAATTGTTGTATATACAGTATAGTATCTTCTTTCCTACATAATAAACTCGTCTAATAATAGCATTTTGAACTTCTAAACTTTACAAAACTGATAGATTCATGAGTGTTTTGGTATTTCGATGCAAATACAAAATCTTATAAGATATATTAATTTATTAAATTTTTAAACTAGTAGAAGACAGAATTAAAGTAATTAATTTTCCAATTTTTTTATAATTGAGAATCTATACTTCGATTTCTGATCACATATAACTGAATAATTCATTTTATACTATTTTTCTATTATTATGTTTATTTAATATTTGAAAACTATCTCATCTCTATATCAGTTCATGCATCAAATCGTAATTTTTAGAAAGTAAGTTACACTACGCTGATATTTAAAATAATTAATTGTTTAATTTTAAGAGACATTTTTAATTCTTGTAACATTTCCTCAAAAAAGTCCCGAAAAAAGATGTTACAAAGACATTACTCAACTACTATCAGCTTATAAACTTTAATCACCTATAGAAACTGAAAAAGACCAAAAACGATGTTTAATAATTCATCATTTCTTTCGGTTGTCTAATTAGTGTTAATTTATTACAAATATAGTAATATTTATTAATTTTGTCATAATTCATATTTTTTACAATGCGAAATTTTTTTAATAGTCGATTGAGAAAGTAACATGATCTGATCAATTGTGTATTTGTTGAGTGCGAAATCATATTTACTTTTCTCAATTACTAAAATTCTCTTCTT
		</sequence>
		<sequence>
			<taxon idref="MG386401.1"/>
			TTATATCTGAATGTAGATTAAGCAACGAAACACATCTATCAACTAGCACCAAAAATATTAGCCGAACCCTAATTCATAAACAGGGACGTTGTAGCTTGACTAAAATCTAGAGATCACGGGTGGCAAAAAGTTAATCTTAGTCAAATTTTAAATGAGAAGAAAATGGATCCGGAGCACGTTAGAGTTAGATTGTTCTCAATTTTAATATCAGTATTTTATAACACGGTCATATGAAAGGACCAACTACTCATATTTATTATCCGTAAATAGTAACCTATCTAATTCGTTCTTGCTCGTTTTTTATTTCCCAGCGCCTTGTACATTTTATAAATTTTCATAGTCTTTATCTCTATCTAAAAATCCGAGTTATTTTTGCAAAAGTATTCTTTAATTCATGACAAAAAAGATATCCAGTTTCCCACGAAAAGGATTTTTAAGTACTACCGTCTCTCTATCGTTCTTAGTTGTTTTATAACCGGTCGACGAGAAGTATCTAAGATACTGTATTACTAATGTTCCTGCTCGCTTATTAAAAAGGCCGAAATAAATGGACAGAAATTTAAGATGGTCAATAGTCTTTTGGAATTAACTATTAGATTATTTCAAGTTAAATATTCAAGGTCCCTCTGAAATTCTTTGGTAACTGTCAAGGATAATTTTGATAATATTCTTCTGGTAAGCTTACAACTATAAAAATTGCTATCAGACGTCAATAATTTACGCAAATAATATACTTTCTGTGTATATAAACCAGCTTATTTAAAAAAAAAGAACACAATACAGGAGCAGAAATAATGCTAATATGAATTAGATAAACATAGTTTTACATATAATTCCATCATGTCAAACCCAAAGGATCGAAGCTTATCATCTTGACAAGTTTAGTCGATACAACATTAATTGATCATTGATAAGAAGATATCAACTGCCACGGATTGATAGTTTAGTGTCACCTAAAAATAATTATACTGTTATAGTTATTAGAAGCTCTGAATGCAATTTGATCTTTTTACTGTAATTTCTCTAAATGGACAATGAAAACATGTAAATAAGTTTTTAAATTAAAAATTTAAAAAAGATATACTACAAGTAAGGCGTTTTCTAATTTTTTAAAAATTTGACAAATAATATGAATATAGTTTTAAAGTTATGCGGAAAATGAATTGGCAGAGTTTCATAATTTAATTTGAATTCCCCATAACAAATGGAAATTAGGATTTGAATTAGATATCTGAATAGCGACTTTGGCAACAGGACATAGATGAATTTAAAGTATTCCGCCAAATAGTGCAAATATAAAAAGGATTCTAATGAATGACGCTTAGCAACATGTTGAAAAGCTTTTGGTAAAATACGCTGCTTTCTTCCAATAATCACATTATTATAATAACCCCTCAAAAACGTAATCGCTATCGTATAGACCATACTGAAATAAGTTCTATTTAATAACCAGTTCTAAGTATGTTACATTAACACTGTATTGACTTATCTATAACACCTATCTTACGACAATAATTAATATTACTCATACACTTTACACGTATACGTAATAAATTCTCCCACTTATATATTTTATAATAACTCTAAAAATTACAAAGTTCTAGAGGACCAAACACTTCTTATTGACTATAATCTAGCTTCATACAACATTCCTAAAGGTGTAAACTTAAACAAAACATATTCATCCTGATCATAAAAAGTCCAAATCTTAACATCACGAACATGAATTGATTTATCCACTTGGGGTACGGTGATTAAGCCAATTTAGTTTAAATAAAATCAAACGGACATATGTCTAAATTTCTAAAACCTCTGACGAAATGATACTTCAACCTTTCATTGATATCAATTTAAGTGTTTGAAAAGTATATCGTTTGATATGTATGAACTGAAGGCTGGGCAAGAACTTAATAAGTTTTTTATCTATACGTATTATACTTTGCTTCTTTCTTTTTACCTACTGTCACTTTTATGTTTTAAATTTTTTGTTTTGTTATTTCTCCTTTCATTTATTGACCTTTTTCTTTTTATTTTTCTATTTCTTTACATTTACGTATAAGCGTTTTATTTTTATGTAACGTGGTGAGTTATACGTGTTATTGTAGTACGCTGTCTATTAAGATCATTTTTAATTTCAATGTGTTGCTATTTAATGTATACTACAGTTTAACTGTAATGCTTCTTGTATCTAATGATCTCACGTGGTAGCAATGTGAAAGGTATTATCTTTTTGTAAATTTAGGCAATTCCATACTGACCGCCATGTCTCATTATGATGACAAAGACCCGCAGAGACGAATAAGTTCACCAAGCAGCGACTATTCTGTGCCAATACTCTTATTTTCACCAAATTATTAATTATTATACCTTCTTTGAGAGTTACTCAGCAATAATGATTATATCTTATCTTTTTGATTTTTGATCACTTTTTCACCTTGATTCCAAATAAATAAAAAACAACAGTAGTTGACATACCGTAAGTATATATATCTACGAATTAGTATGATATCGTACATGGACCTTAGCGTATTAACTTGATCTTTATTTTATTTTGAAGTTTTATTAGAGAACTCTTCATATTGGAGAAGTAAATAGGTAATTTTACAGAGTTTACAGACCGCAGTTTAAAAGTGTGGATTATCAGCCAAACAACACATGTCTAAATATCATATTTATGTTTCTAAAATAATGTAGAGTACACATGAACTAAATCAAGATAGCTAAATTTACGAATTGTATGTTATTATTAAGTTTGTCATTATTAGAATTAATCTTGACATGTTAAATAAAATGGATGTTTCACTTGTAGTTGTACTTTAATTAGCATTTGTTTCGTGTATTTGAAAACTGTGTTTGACTTTTAGCAACTGGTTTTCAATTTTAGCTATTGCTTAGTTATTATTCATAAAATACACAAAAAGTATAACGTAGGTAGATTTTAAATTCTGATGCTAAAATCAATTGGGTTGCGAACGAATACCTTTCACTTTTCTACTGATTTAATAACCTTTCAAATTTGTGGACTCTCTACGTAAATGGCAATCATTATTTTTACATATAAATACATCTAACATTGATTTTGCTGCTTACAAAAATACTAGCTTCTAATATTCTACGAAGTTTTTACTTATTCAAGAATCTCAGGACTTAAGTATTAACTGTATTTTGCTAATCTTCCTTTTTATGCCGTATCAAATAGGAAAATAAACGTGAGTATTAATATCAAAGTTAATTTAACAAATTTTATTTATGAATTTTACATGCTTCGAATAAACCATGCATATCTAGTGTGTTAATTGTATAAAGTTTCAAATTATTTTCTAACGGTCTAAGTATTGTACAACTAATAATTAACATTTCATTTGGATAACAATTTTTGAACTAAATAAATGGTTGATAGTGTTCTAGATTACTGAAATAAGTACATAATTTAAAAATTATTTTAGATGTTAAAATGATAAAATAATATGGCATTATCACAAATATATTATATCTGTTGCACTTTAGAATTGCAGCAATGTTACAATAAAACTAGACAAGCAAAACAAAAATCCCTTAACATACCCCCAAAACTAAAACGATTGAGATAAAATATTTGAATTTAACTAAGAAAGTATCAATTAAATAGTAATAAAATTCAAATCTCAGATAGTAATAAATTGGACAATAAAACGAGTCACACATGAGCGTATAGCGGGCTAAGAAGGATTCAACAGTAACAGATAAACATTATTGAGGGTGAATTGAGAGTTAGTAAGCCGATATTGTTATATATTGACAATTACAAATTAAAGCAATTTCTAATGTTGATACATTACAAATTTAGTGCTTTGTGTAAATACTACAATTTTCACTTTTTTATAGTACAAAACTAATTGAATTACTATAACAGTTGAGTTTATATTGCACGTAACCTAGCTTGCTTGTTTATAGTAAGTTGTTTTTTTCATACGGATTATGATTTTATAAATTATTAAAGATAATGCGATTTTAGACAAAAATTAACGTTTACGCCTGCTTTTTAATAGATTATAGTTATATTACCGAATAAAGGCTTCAGCACTAAATCTAACCCTCTTAGCTGAAAGTAATTAGTTTGTATAAACATCATTAATAGAACAAAAACTACCACCATTAGAATTTGAAATGAAATTAATTAAAATAAATTCTGCTCGACAATATCAATAATATCTACAATAACCAACATAGCTCCAAAAATGGTTTTTATTTAAGTCAGTAAAATCTGCACTACTCTAATGAATCATTTGTTTCGTACTTGTTATTAACAAATGATATTTTTGAGAAATACACTAACGAGAGCAAGAGAAATTAAATAATTAAGGTGTAATTCCTGTTGTCTAACAAAACCTATAGCTTATCTGAAAGATTTCCGATATCAAAACACTTAATCTGCTGTGACTTACATAAGTGTTACATTTGTAAATTGCAGTTAAAATTAATTATAATCAAAAGGACAATGTTTCAGGGCTCAACTATAGAAATAGCAAGGTAACACTCATTTATTACTAATTTCAACTAATGTAATTATCTCAACCCTCTTCATCAATGGTATGCTAATCTCACAACTCAGAAGAAGTAAATTTACCATAGATTCATAGTAGATTATAGAGTACAAGAATATCTTAACCGTAATAAACAAAATGTGTACTTATTAGTAAAACATAAAGAGTTTGTTAATGCACAACTAATGTATAATTAATTACAATTGACTTCTCCTTAATACCGCCAACACTTCTAAGTAATTTATTTACGAATTGGAGGTTATAAACTCTAACACTTGCCACTTTGACGTCTGTATTCGTTCAATTAATTTGGTGATTGATTGCTTTTTTATATTAATTTTAAATTTCTAGAATAAAGAATTGTTGCCTACATAAATCATTGACATTACTGAATTTTACTCCACAATTTAGTGATTATAACGAAAATCAATAGTTAAAACACAATATGGGAACAGCGCAAGCCTAAAAGATCAAATTACAAAATTTAAAGAGATCCAATTGTACAGAAAACTGAATTTTCTAGATGTCACAAACTACAAAATATTTTTGATTAAATTTGAATTGTTGTATATACAGTATAGTATCTTCTTTCCTACATAATAAACTCGTCTAATAATAGCATTTTGAACTTCTAAACTTTACAAAACTGATAGATTCATGAGTGTTTTGGTATTTCGATGCAAATACAAAATCTTATAAGATATATTAATTTATTAAATTTTTAAACTAGTAGAAGACAGAATTAAAGTAATTAATTTTCCAATTTTTTTATAATTGAGAATCTATACTTCGATTTCTGATCACATATAACTGAATAATTCATTTTATACTATTTTTCTATTATTATGTTTATTTAATATTTGAAAACTATCTCATCTCTATATCAGTTCATGCATCAAATCGTAATTTTTAGAAAGTAAGTTACACTACGCTGATATTTAAAATAATTAATTGTTTAATTTTAAGAGACATTTTTAATTCTTGTAACATTTCCTCAAAAAAGTCCCGAAAAAAGATGTTACAAAGACATTACTCAACTACTATCAGCTTATAAACTTTAATCACCTATAGAAACTGAAAAAGACCAAAAACGATGTTTAATAATTCATCATTTCTTTCGGTTGTCTAATTAGTGTTAATTTATTACAAATATAGTAATATTTATTAATTTTGTCATAATTCATATTTTTTACAATGCGAAATTTTTTTAATAGTCGATTGAGAAAGTAACATGATCTGATCAATTGTGTATTTGTTGAGTGCGAAATCATATTTACTTTTCTCAATTACTAAAATTCTCTTCTT
		</sequence>
		<sequence>
			<taxon idref="NC_047177.1"/>
			TTATATCTGAATGTAGATTAAGCAACGAAACACATCTATCAACTAGCACCAAAAATATTAGCCGAACCCTAATTCATAAACAGGGACGTTGTAGCTTGACTAAAATCTAGAGATCACGGGTGGCAAAAAGTGAATCTTAGTCAAATTTTAAATGAGAAGAAAATGGATCCGGAGCACGTTAGAGTTAGATTGTTCTCAATTTTAATATCAGTATTTTATAACACGGTCATATGAAAGGACCAACTACTCATATTTATTATCCGTAAATAGTAACCTATCTAATTCGTTCTTGCTCGTTTTTTATTTCCCAGCGCCTTGTACATTTTATAAATTTTCATAGTCTTTATCTCTATCTAAAAATCCGAGTTATTTTTGCAAAAGTATTCTTTAATTCATGACAAAAAAGATATCCAGTTTCCCACGAAAAGGATTTTTAAATACTACCGTCTCTCTATCGTTCTTAGTTGTTTTATAACCGGTCGACGAGAAGTATCTAAGATACTGTATTACTAATGTTCCTGCTCGCTTATTAAAAAGGCCGAAATAAATGGACAGAAATTTAAGATGGTCAATAGTCTTTTGGAATTAACTATTAGATTATTTCAAGTTAAATATTCAAGGTCCCTCTGAAATTCTTTGGTAACTGTCAAGGATAATTTTGATAATATTCTTCTGGTAAGCTTACAACTATAAAAATTGCTATCAGACGTCAATAATTTACGCAAATAATATACTTTCTGTGTATATAAACCAGCTTATTTAAAAAAAAAGAACACAATACAGGAGCAGAAATAATGCTAATATGAATTAGATAAACATAGTTTTACATATAATTCCATCATGTCAAACCCAAAGGATCGAAGCTTATCATCTTGACAAGTTTAGTCGATACAACATTAATTGATCATTGATAAGAAGATATCAACTGCCACGGATTGATAGTTTAGTGTCACCTAAAAATAATTATACTGTTATAGTTATTAGAAGCTCTGAATGCAATTTGATCTTTTTACTGTAATTTCTCTAAATGGACAATGAAAACATGTAAATAAGTTTTTAAATTAAAAATTTAAAAAAGATATACTACAAGTAAGGCGTTTTCTAATTTTTTAAAAATTTGACAAATAATATGAATATAGTTTTAAAGTTATGCGGAAAATGAATTGGCAGAGTTTCATAATTTAATTTGAATTCCCCATAACAAATGGAAATTAGGATTTGAATTAGATATCTGAATAGCGACTTTGGCAACAGGACATAGATGAATTTAAAGTATTCCGCCAAATAGTGCAAATATAAAAAGGATTCTAATGAATGACGCTTAGCAACATGTTGAAAAGCTTTTGGTAAAATACGCTGCTTTCTTCCAATAATCACATTATTATAATAACCCCTCAAAAACGTAATCGCTATCGTATAGACCATACTGAAATAAGTTCTATTTAATAACCAGTTCTAAGTATGTTACATTAACACTGTATTGACTTATCTATAACACCTATCTTACGACAATAATTAATATTACTCATACACTTTACACGTATACGTAATAAATTCTCCCACTTATATATTTTATAATAACTCTAAAAATTACAAAGTTCTAGAGGACCAAACACTTCTTATTGACTATAATCTAGCTTCATACAACATTCCTAAAGGTGTAAACTTAAACAAAACATATTCATCCTGATCATAAAAAGTCCAAATCTTAACATCACGAACATGAATTGATTTATCCACTTGGGGTACGGTGATTAAGCCAATTTAGTTTAAATAAAATCAAACGGACATATGTCTAAATTTCTAAAACCTCTGACGAAATGATACTTCAACCTTTCATTGATATCAATTTAAGTGTTTGAAAAGTATATCGTTTGATATGTATGAACTGAAGGCTGGGCAAGAACTTAATAAGTTTTTTATCTATACGTATTATACTTTGCTTCTTTCTTTTTACCTACTGTCACTTTTATGTTTTAAATTTTTTGTTTTGTTATTTCTCCTTTCATTTATTGACCTTTTTCTTTTTATTTTTCTATTTCTTTACATTTACGTATAAGCGTTTTATTTTTATGTAACGTGGTGAGTTATACGTGTTATTGTAGTACGCTGTCTATTAAGATCATTTTTAATTTCAATGTGTTGCTATTTAATGTATACTACAGTTTAACTGTAATGCTTCTTGTATCTAATGATCTCACGTGGTAGCAATGTGAAAGGTATTATCTTTTTGTAAATTTAGGCAATTCCATACTGACCGCCATGTCTCATTATGATGACAAAGACCCGCAGAGACGAATAAGTTCACCAAGCAGCGACTATTCTGTGCCAATACTCTTATTTTCACCAAATTATTAATTATTATACCTTCTTTGAGAGTTACTCAGCAATAATGATTATATCTTATCTTTTTGATTTTTGATCACTTTTTCACCTTGATTCCAAATAAATAAAAAACAACAGTAGTTGACATACCGTAAGTATATATATCTACGAATTAGTATGATATCGTACATGGACCTTAGCGTATTAACTTGATCTTTATTTTATTTTGAAGTTTTATTAGAGAACTCTTCATATTGGAGAAGTAAATAGGTAATTTTACAGAGTTTACAGACCGCAGTTTAAAAGTGTGGATTATCAGCCAAACAACACATGTCTAAATATCATATTTATGTTTCTAAAATAATGTAGAGTACACATGAACTAAATCAAGATAGCTAAATTTACGAATTGTATGTTATTATTAGGTTTGTCATTATTAGAATTAATCTTGACATGTTAAATAAAATGGATGTTTCACTTGTAGTTGTACTTTAATTAGCATTTGTTTCGTGTATTTGAAAACTGTGTTTGACTTTTAGCAACTGGTTTTCAATTTTAGCTATTGCTTAGTTATTATTCATAAAATACACAAAAAGTATAACGTAGGTAGATTTTAAATTCTGATGCTAAAATCAATTGGGTTGCGAACGAATACCTTTCACTTTTCTACTGATTTAATAACCTTTCAAATTTGTGGACTCTCTACGTAAATGGCAATCATTATTTTTACATATAAATACATCTAACATTGATTTTGCTGCTTACAAAAATACTAGCTTCTAATATTCTACGAAGTTTTTACTTATTCAAGAATCTCAGGACTTAAGTATTAACTGTATTTTGCTAATCTTCCTTTTTATGCCGTATCAAATAGGAAAATAAACGTGAGTATTAATATCAAAGTTAATTTAACAAATTTTATTTATGAATTTTACATGCTTCGAATAAACCATGCATATCTAGTGTGTTAATTGTATAAAGTTTCAAATTATTTTCAAACGGTCTAAGTATTGTACAACTAATAATTAACATTTCATTTGGATAACAATTTTTGAACTAAATAAATGGTTGATACTGTTCTAGATTACTGAAATAAGTACATAATTTAAAAATTATTTTAGATGTTAAAATGATAAAATAATATGGCATTATCACAAATATATTATATCTGTTGCACTTTAGAATTGCAGCAATGTTACAATAAAACTAGACAAGCAAAACAAAAATCCCTTAACATACCCCCAAAACTAAAACGATTGGGATAAAATATTTGAATTTAACTAAGAAAGTATCAATTAAATAGTAATAAAATTCAAATCTCAGATAGTAATAAATTGGACAATAAAACGAGTCACACATGAGCGTATAGCGGGCTAAGAAGGATTCAACAGTAACAGATAAACATTATTGAGGGTGAATTGAGAGTTAGTAAGCCGATATTGTTATATATTGACAATTACAAATTAAAGCAATTTCTAATGTTGATACATTACAAATTTAGTGCTTTGTGTTAATACTACAATTTTCACTTTTTTATAGTACAAAACTAATTGAATTACTATAACAGTTGAGTTTATATTGCACGTAACCTAGCTTGCTTGTTTATAGTAAGTTGTTTTTTTCATACGGATTATGATTTTATAAATCATTAAAGATAATGCGATTTTAGACAAAAATTAACGTTTACGCCTGCTTTTTAATAGATTATAGTTATATTACCGAATAAAGGCTTCAGCACTAAATCTAACCCTCTTAGCTGAAAGTAATTAGTTTGTATAAACATCATTAATAGAACAAAAACTACCACCATTAGAATTTGAAATGAAATTAATTAAAATAAATTCTGCTCGACAATATCAATAATATCTACAATAACCAACATAGCTCCAAAAATGGTTTTTATTTAAGTCAGTAAAATCTGCACTACTCTAATGAATCATTTGTTTCGTACTTGTTATTAACAAATGATATTTTTGAGAAATACACTAACGAGAGCAAGAGAAATTAAATAATTAAGGTGTAATTCCTGTTGTCTAACAAAACCTATAGCTTATCTGAAAGATTTCCGATATCAAAACACTCAATCTGCTGTGACTTACATAAGTGTTACATTTGTAAATTGCAGTTAAAATTAATTATAATCAAAAGGACAATGTTTCAGGGCTAAACTATAGAAATAGCAAGGTAACACTCATTTATTACTAATTTCAACCAATGTAATTATCTCAACCCTCTTCATCAATGGTATGCTAATCTCACAACTCAGAAGAAGTAAATTTACCATAGATTCATAGTAGATTATAGAGTACAAGAATATCTTAACCGTAATAAACAAAATGTGTACTTATTAGTAAAACATAAAGAGTTTGTTAATGCACAACTAATGTATAATTAATTACAATTGACTTCTCCTTAATACCGCCAACACTTCTAAGTAATTTATTTACGAATTGGAGGTTATAAACTCTAACACTTGCCACTTTGACGTCTGTATTCGTTCAATTAATTTGGTGATTGATTGCTTTTTTATATTAATCTTAAATTTCTAGAATAAAGAATTGTTGCCTACATAAATCATTGACATTACTGAATTTTACTCCACAATTTAGTGATTATAACGAAAATCAATAGTTAAAACACAATATGGGAAAAGCGCAAGCCTAAAAGATCAAATTACAAAATTTAAAGAGATCCAATTGTACAGAAAACTGAATTTTCTAGATGTCACAAACTACAAAATATTTTTGATTAAATTTGAATTGTTGTATATACAGTATAGTATCTTCTTTCCTACATAATAAACTCGTCTAATAATAGCATTTTGAACTTCTAAACTTTACAAAATTGATAGATTCATGAGTGTTTTGGTATTTCGATGCAAATACAAAATCTTATAAGATATATTAATTTATTAAATTTTTAAACGAGTAGAAGACAGAATTAAAGTAATTAATTTTCCAATTTTTTTATAATTGAGAATCTATACTTCGATTTCTGATCACATATAACTGAATAATTCATTTTATACTATTTTTCTATTATTATGTTTATTTAATATTTGAAAACGATCTCATCTCTATATCAGTTCATGCATCAAATCGTAATTTTTAGAAGGTAAGTTACACTACGCTGATATTTAAAATAATTAATTGTTTAATTTTAAGAGACATTTTTAATTCTTGTAATATTTCCTCAAAAAAGTCCCGAAAAAAGATGTTACAAAGACATTACTCAACTACTATCAGCTTATAAACTTTAATCACCTATAGAAACTGAAAAACACCAAAAACGATGTTTAATAATTCATCATTTCTTTCGGTTGTCTAATTAGTGTTAATTTATTACAAATATAGTAATATTTATTAATTTTGTCATAATTCAGATTTTTTACAATGCGAAATTTTTTTAATAGTCGATTGAGAAAGTAACATCATCTGATCAATTGTGTATTTGTGGAGTGCGAAATCATATTTACTTTTCTCAATTACTAAAATTCTCTTCTT
		</sequence>
		<sequence>
			<taxon idref="LC542973.1"/>
			TTATATCTGAATGTAGATTAAGCAACGAAACACATCTATCAACTAGCACCAAAAATATTAGCCGAACCCTAATTCATAAACAGGGACGTTGTAGCTTGACTAAAATCTAGAGATCACGGGTGGCAAAAAGTGAATCTTAGTCAAATTTTAAATGAGAAGAAAATGGATCCGGAGCACGTTAGAGTTAGATTGTTCTCAATTTTAATATCAGTATTTTATAACACGGTCATATGAAAGGACCAACTACTCATATTTATTATCCGTAAATAGTAACCTATCTAATTCGTTCTTGCTCGTTTTTTATTTCCCAGCGCCTTGTACATTTTATAAATTTTCATAGTCTTTATCTCTATCTAAAAATCCGAGTTATTTTTGCAAAAGTATTCTTTAATTCATGACAAAAAAGATATCCAGTTTCCCACGAAAAGGATTTTTAAATACTACCGTCTCTCTATCGTTCTTAGTTGTTTTATAACCGGTCGACGAGAAGTATCTAAGATACTGTATTACTAATGTTCCTGCTCGCTTATTAAAAAGGCCGAAATAAATGGACAGAAATTTAAGATGGTCAATAGTCTTTTGGAATTAACTATTAGATTATTTCAAGTTAAATATTCAAGGTCCCTCTGAAATTCTTTGGTAACTGTCAAGGATAATTTTGATAATATTCTTCTGGTAAGCTTACAACTATAAAAATTGCTATCAGACGTCAATAATTTACGCAAATAATATACTTTCTGTGTATATAAACCAGCTTATTTAAAAAAAAAGAACACAATACAGGAGCAGAAATAATGCTAATATGAATTAGATAAACATAGTTTTACATATAATTCCATCATGTCAAACCCAAAGGATCGAAGCTTATCATCTTGACAAGTTTAGTCGATACAACATTAATTGATCATTGATAAGAAGATATCAACTGCCACGGATTGATAGTTTAGTGTCACCTAAAAATAATTATACTGTTATAGTTATTAGAAGCTCTGAATGCAATTTGATCTTTTTACTGTAATTTCTCTAAATGGACAATGAAAACATGTAAATAAGTTTTTAAATTAAAAATTTAAAAAAGATATACTACAAGTAAGGCGTTTTCTAATTTTTTAAAAATTTGACAAATAATATGAATATAGTTTTAAAGTTATGCGGAAAATGAATTGGCAGAGTTTCATAATTTAATTTGAATTCCCCATAACAAATGGAAATTAGGATTTGAATTAGATATCTGAATAGCGACTTTGGCAACAGGACATAGATGAATTTAAAGTATTCCGCCAAATAGTGCAAATATAAAAAGGATTCTAATGAATGACGCTTAGCAACATGTTGAAAAGCTTTTGGTAAAATACGCTGCTTTCTTCCAATAATCACATTATTATAATAACCCCTCAAAAACGTAATCGCTATCGTATAGACCATACTGAAATAAGTTCTATTTAATAACCAGTTCTAAGTATGTTACATTAACACTGTATTGACTTATCTATAACACCTATCTTACGACAATAATTAATATTACTCATACACTTTACACGTATACGTAATAAATTCTCCCACTTATATATTTTATAATAACTCTAAAAATTACAAAGTTCTAGAGGACCAAACACTTCTTATTGACTATAATCTAGCTTCATACAACATTCCTAAAGGTGTAAACTTAAACAAAACATATTCATCCTGATCATAAAAAGTCCAAATCTTAACATCACGAACATGAATTGATTTATCCACTTGGGGTACGGTGATTAAGCCAATTTAGTTTAAATAAAATCAAACGGACATATGTCTAAATTTCTAAAACCTCTGACGAAATGATACTTCAACCTTTCATTGATATCAATTTAAGTGTTTGAAAAGTATATCGTTTGATATGTATGAACTGAAGGCTGGGCAAGAACTTAATAAGTTTTTTATCTATACGTATTATACTTTGCTTCTTTCTTTTTACCTACTGTCACTTTTATGTTTTAAATTTTTTGTTTTGTTATTTCTCCTTTCATTTATTGACCTTTTTCTTTTTATTTTTCTATTTCTTTACATTTACGTATAAGCGTTTTATTTTTATGTAACGTGGTGAGTTATACGTGTTATTGTAGTACGCTGTCTATTAAGATCATTTTTAATTTCAATGTGTTGCTATTTAATGTATACTACAGTTTAACTGTAATGCTTCTTGTATCTAATGATCTCACGTGGTAGCAATGTGAAAGGTATTATCTTTTTGTAAATTTAGGCAATTCCATACTGACCGCCATGTCTCATTATGATGACAAAGACCCGCAGAGACGAATAAGTTCACCAAGCAGCGACTATTCTGTGCCAATACTCTTATTTTCACCAAATTATTAATTATTATACCTTCTTTGAGAGTTACTCAGCAATAATGATTATATCTTATCTTTTTGATTTTTGATCACTTTTTCACCTTGATTCCAAATAAATAAAAAACAACAGTAGTTGACATACCGTAAGTATATATATCTACGAATTAGTATGATATCGTACATGGACCTTAGCGTATTAACTTGATCTTTATTTTATTTTGAAGTTTTATTAGAGAACTCTTCATATTGGAGAAGTAAATAGGTAATTTTACAGAGTTTACAGACCGCAGTTTAAAAGTGTGGATTATCAGCCAAACAACACATGTCTAAATATCATATTTATGTTTCTAAAATAATGTAGAGTACACATGAACTAAATCAAGATAGCTAAATTTACGAATTGTATGTTATTATTAGGTTTGTCATTATTAGAATTAATCTTGACATGTTAAATAAAATGGATGTTTCACTTGTAGTTGTACTTTAATTAGCATTTGTTTCGTGTATTTGAAAACTGTGTTTGACTTTTAGCAACTGGTTTTCAATTTTAGCTATTGCTTAGTTATTATTCATAAAATACACAAAAAGTATAACGTAGGTAGATTTTAAATTCTGATGCTAAAATCAATTGGGTTGCGAACGAATACCTTTCACTTTTCTACTGATTTAATAACCTTTCAAATTTGTGGACTCTCTACGTAAATGGCAATCATTATTTTTACATATAAATACATCTAACATTGATTTTGCTGCTTACAAAAATACTAGCTTCTAATATTCTACGAAGTTTTTACTTATTCAAGAATCTCAGGACTTAAGTATTAACTGTATTTTGCTAATCTTCCTTTTTATGCCGTATCAAATAGGAAAATAAACGTGAGTATTAATATCAAAGTTAATTTAACAAATTTTATTTATGAATTTTACATGCTTCGAATAAACCATGCATATCTAGTGTGTTAATTGTATAAAGTTTCAAATTATTTTCAAACGGTCTAAGTATTGTACAACTAATAATTAACATTTCATTTGGATAACAATTTTTGAACTAAATAAATGGTTGATACTGTTCTAGATTACTGAAATAAGTACATAATTTAAAAATTATTTTAGATGTTAAAATGATAAAATAATATGGCATTATCACAAATATATTATATCTGTTGCACTTTAGAATTGCAGCAATGTTACAATAAAACTAGACAAGCAAAACAAAAATCCCTTAACATACCCCCAAAACTAAAACGATTGGGATAAAATATTTGAATTTAACTAAGAAAGTATCAATTAAATAGTAATAAAATTCAAATCTCAGATAGTAATAAATTGGACAATAAAACGAGTCACACATGAGCGTATAGCGGGCTAAGAAGGATTCAACAGTAACAGATAAACATTATTGAGGGTGAATTGAGAGTTAGTAAGCCGATATTGTTATATATTGACAATTACAAATTAAAGCAATTTCTAATGTTGATACATTACAAATTTAGTGCTTTGTGTTAATACTACAATTTTCACTTTTTTATAGTACAAAACTAATTGAATTACTATAACAGTTGAGTTTATATTGCACGTAACCTAGCTTGCTTGTTTATAGTAAGTTGTTTTTTTCATACGGATTATGATTTTATAAATCATTAAAGATAATGCGATTTTAGACAAAAATTAACGTTTACGCCTGCTTTTTAATAGATTATAGTTATATTACCGAATAAAGGCTTCAGCACTAAATCTAACCCTCTTAGCTGAAAGTAATTAGTTTGTATAAACATCATTAATAGAACAAAAACTACCACCATTAGAATTTGAAATGAAATTAATTAAAATAAATTCTGCTCGACAATATCAATAATATCTACAATAACCAACATAGCTCCAAAAATGGTTTTTATTTAAGTCAGTAAAATCTGCACTACTCTAATGAATCATTTGTTTCGTACTTGTTATTAACAAATGATATTTTTGAGAAATACACTAACGAGAGCAAGAGAAATTAAATAATTAAGGTGTAATTCCTGTTGTCTAACAAAACCTATAGCTTATCTGAAAGATTTCCGATATCAAAACACTCAATCTGCTGTGACTTACATAAGTGTTACATTTGTAAATTGCAGTTAAAATTAATTATAATCAAAAGGACAATGTTTCAGGGCTAAACTATAGAAATAGCAAGGTAACACTCATTTATTACTAATTTCAACCAATGTAATTATCTCAACCCTCTTCATCAATGGTATGCTAATCTCACAACTCAGAAGAAGTAAATTTACCATAGATTCATAGTAGATTATAGAGTACAAGAATATCTTAACCGTAATAAACAAAATGTGTACTTATTAGTAAAACATAAAGAGTTTGTTAATGCACAACTAATGTATAATTAATTACAATTGACTTCTCCTTAATACCGCCAACACTTCTAAGTAATTTATTTACGAATTGGAGGTTATAAACTCTAACACTTGCCACTTTGACGTCTGTATTCGTTCAATTAATTTGGTGATTGATTGCTTTTTTATATTAATCTTAAATTTCTAGAATAAAGAATTGTTGCCTACATAAATCATTGACATTACTGAATTTTACTCCACAATTTAGTGATTATAACGAAAATCAATAGTTAAAACACAATATGGGAAAAGCGCAAGCCTAAAAGATCAAATTACAAAATTTAAAGAGATCCAATTGTACAGAAAACTGAATTTTCTAGATGTCACAAACTACAAAATATTTTTGATTAAATTTGAATTGTTGTATATACAGTATAGTATCTTCTTTCCTACATAATAAACTCGTCTAATAATAGCATTTTGAACTTCTAAACTTTACAAAATTGATAGATTCATGAGTGTTTTGGTATTTCGATGCAAATACAAAATCTTATAAGATATATTAATTTATTAAATTTTTAAACGAGTAGAAGACAGAATTAAAGTAATTAATTTTCCAATTTTTTTATAATTGAGAATCTATACTTCGATTTCTGATCACATATAACTGAATAATTCATTTTATACTATTTTTCTATTATTATGTTTATTTAATATTTGAAAACGATCTCATCTCTATATCAGTTCATGCATCAAATCGTAATTTTTAGAAGGTAAGTTACACTACGCTGATATTTAAAATAATTAATTGTTTAATTTTAAGAGACATTTTTAATTCTTGTAATATTTCCTCAAAAAAGTCCCGAAAAAAGATGTTACAAAGACATTACTCAACTACTATCAGCTTATAAACTTTAATCACCTATAGAAACTGAAAAACACCAAAAACGATGTTTAATAATTCATCATTTCTTTCGGTTGTCTAATTAGTGTTAATTTATTACAAATATAGTAATATTTATTAATTTTGTCATAATTCAGATTTTTTACAATGCGAAATTTTTTTAATAGTCGATTGAGAAAGTAACATCATCTGATCAATTGTGTATTTGTGGAGTGCGAAATCATATTTACTTTTCTCAATTACTAAAATTCTCTTCTT
		</sequence>
		<sequence>
			<taxon idref="NC_033978.1"/>
			TTATATCTGAATGTAGATTAAGCAACGAAACACATCTATCAACTAGCACCAAAAATATTAGCCGAACCCTAATTCATAAACAGGGACGGTGTAGCTTGACTAAAATCTAGAGATCACGGGTGGCAAAAAGTGAATCTTAGTCAAATTTTAAATGAGAAGAAAATGGATCCGGAGCACGTTAGAGTTAGATTGTTCTCAATTTTAATATCAGTATTTTATAACACGGTCATATGAAAGGACCAACTACTCATATTTATTATCCGTAAATAGTAACCTATCTAATTCGTTCTTGCTCGTTTTTTATTTCCCAGCGCCTTGTACATTTTATAAATTTTCATAGTCTTTATCTCTATCTAAAAATCCGAGTTATTTTTGCAAAAGTATTCTTTAATTCATGACAAAAAAGATATCCAGTTTCCCACGAAAAGGATTTTTAAATACTACCGTCTCTCTATCGTTCTTAGTTGTTTTATAACCGGTCGACGAGAAGTATCTAAGATACTGTATTACTAATGTTCCTGCTCGCTTATTAAAAAGGCCGAAATAAATGGACAGAAATTTAAGATGGTCAATAGTCTTTTGGAATTAACTATTAGATTATTTCAAGTTAAATATTCAAGGTCCCTCTGAAATTCTTTGGTAACTGTCAAGGATAATTTTGATAATATTCTTCTGGTAAGCTTACAACTATAAAAATTGCTATCAGACGTCAATAATTTACGCAAATAATATACTTTCTGTGTATATAAACCAGCTTATTTAAAAAAAAAGAACACAATACAGGAGCAGAAATAATGCTAATATGAATTAGATAAACATAGTTTTACATATAATTCCATCATGTCAAACCCAAAGGATCGAAGCTTATCATCTTGACAAGTTTAGTCGATACAACATTAATTGATCATTGATAAGAAGATATCAACTGCCACGGATTGATAGTTTAGTGTCACCTAAAAATAATTATACTGTTATAGTTATTAGAAGCTCTGAATGCAATTTGATCTTTTTACTGTAATTTCTCTAAATGGACAATGAAAACATGTAAATAAGTTTTTAAATTAAAAATTTAAAAAAGATATACTACAAGTAAGGCGTTTTCTAATTTTTTAAAAATTTGACAAATAATATGAATATAGTTTTAAAGTTATGCGGAAAATGAATTGGCAGAGTTTCATAATTTAATTTGAATTCCCCATAACAAATGGAAATTAGGATTTGAATTAGATATCTGAATAGCGACTTTGGCAACAGGACATAGATGAATTTAAAGTATTCCGCCAAATAGTGCAAATATAAAAAGGATTCTAATGAATGACGCTTAGCAACATGTTGAAAAGCTTTTGGTAAAATACGCTGCTTTCTTCCAATAATCACATTATTATAATAACCCCTCAAAAACGTAATCGCTATCGTATAGACCATACTGAAATAAGTTCTATTTAATAACCAGTTCTAAGTATGTTACATTAACACTGTATTGACTTATCTATAACACCTATCTTACGACAATAATTAATATTACTCATACACTTTACACGTATACGTAATAAATTCTCCCACTTATATATTTTATAATAACTCTAAAAATTACAAAGTTCTAGAGGACCAAACACTTCTTATTGACTATAATCTAGCTTCATACAACATTCCTAAAGGTGTAAACTTAAACAAAACATATTCATCCTGATCATAAAAAGTCCAAATCTTAACATCACGAACATGAATTGATTTATCCACTTGGGGTACGGTGATTAAGCCAATTTAGTTTAAATAAAATCAAACGGACATATGTCTAAATTTCTAAAACCTCTGACGAAATGATACTTCAACCTTTCATTGATATCAATTTAAGTGTTTGAAAAGTATATCGTTTGATATGTATGAACTGAAGGCTGGGCAAGAACTTAATAAGTTTTTTATCTATACGTATTATACTTTGCTTCTTTCTTTTTACCTACTGTCACTTTTATGTTTTAAATTTTTTGTTTTGTTATTTCTCCTTTCATTTATTGACCTTTTTCTTTTTATTTTTCTATTTCTTTACATTTACGTATAAGCGTTTTATTTTTATGTAACGTGGTGAGTTATACGTGTTATTGTAGTACGCTGTCTATTAAGATCATTTTTAATTTCAATGTGTTGCTATTTAATGTATACTACAGTTTAACTGTAATGCTTCTTGTATCTAATGATCTCACGTGGTAGCAATGTGAAAGGTATTATCTTTTTGTAAATTTAGGCAATTCCATACTGACCGCCATGTCTCATTATGATGACAAAGACCCGCAGAGACGAATAAGTTCACCAAGCAGCGACTATTCTGTGCCAATACTCTTATTTTCACCAAATTATTAATTATTATACCTTCTTTGAGAGTTACTCAGCAATAATGATTATATCTTATCTTTTTGATTTTTGATCACTTTTTCACCTTGATTCCAAATAAATAAAAAACAACAGTAGTTGACATACCGTAAGTATATATATCTACGAATTAGTATGATATCGTACATGGACCTTAGCGTATTAACTTGATCTTTATTTTATTTTGAAGTTTTATTAGAGAACTCTTCATATTGGAGAAGTAAATAGGTAATTTTACAGAGTTTACAGACCGCAGTTTAAAAGTGTGGATTATCAGCCAAACAACACATGTCTAAATATCATATTTATGTTTCTAAAATAATGTAGAGTACACATGAACTAAATCAAGATAGCTAAATTTACGAATTGTATGTTATTATTAGGTTTGTCATTATTAGAATTAATCTTGACATGTTAAATAAAATGGATGTTTCACTTGTAGTTGTACTTTAATTAGCATTTGTTTCGTGTATTTGAAAACTGTGTTTGACTTTTAGCAACTGGTTTTCAATTTTAGCTATTGCTTAGTTATTATTCATAAAATACACAAAAAGTATAACGTAGGTAGATTTTAAATTCTGATGCTAAAATCAATTGGGTTGCGAACGAATACCTTTCACTTTTCTACTGATTTAATAACCTTTCAAATTTGTGGACTCTCTACGTAAATGGCAATCATTATTTTTACATATAAATACATCTAACATTGATTTTGCTGCTTACAAAAATACTAGCTTCTAATATTCTACGAAGTTTTTACTTATTCAAGAATCTCAGGACTTAAGTATTAACTGTATTTTGCTAATCTTCCTTTTTATGCCGTATCAAATAGGAAAATAAACGTGAGTATTAATATCAAAGTTAATTTAACAAATTTTATTTATGAATTTTACATGCTTCGAATAAACCATGCATATCTAGTGTGTTAATTGTATAAAGTTTCAAATTATTTTCAAACGGTCTAAGTATTGTACAACTAATAATTAACATTTCATTTGGATAACAATTTTTGAACTAAATAAATGGTTGATACTGTTCTAGATTACTGAAATAAGTACATAATTTAAAAATTATTTTAGATGTTAAAATGATAAAATAATATGGCATTATCACAAATATATTATATCTGTTGCACTTTAGAATTGCAGCAATGTTACAATAAAACTAGACAAGCAAAACAAAAATCCCTTAACATACCCCCAAAACTAAAACGATTGGGATAAAATATTTGAATTTAACTAAGAAAGTATCAATTAAATAGTAATAAAATTCAAATCTCAGATAGTAATAAATTGGACAATAAAACGAGTCACACATGAGCGTATAGCGGGCTAAGAAGGATTCAACAGTAACAGATAAACATTATTGAGGGTGAATTGAGAGTTAGTAAGCCGATATTGTTATATATTGACAATTACAAATTAAAGCAATTTCTAATGTTGATACATTACAAATTTAGTGCTTTGTGTAAATACTACAATTTTCACTTTTTTATAGTACAAAACTAATTGAATTACTATAACAGTTGAGTTTATATTGCACGTAACCTAGCTTGCTTGTTTATAGTAAGTTGTTTTTTTCATACGGATTATGATTTTATAAATCATTAAAGATAATGCGATTTTAGACAAAAATTAACGTTTACGCCTGCTTTTTAATAGATTATAGTTATATTACCGAATAAAGGCTTCAGCACTAAATCTAACCCTCTTAGCTGAAAGTAATTAGTTTGTATAAACATCATTAATAGAACAAAAACTACCACCATTAGAATTTGAAATGAAATTAATTAAAATAAATTCTGCTCGACAATATCAATAATATCTACAATAACCAACATAGCTCCAAAAATGGTTTTTATTTAAGTCAGTAAAATCTGCACTACTCTAATGAATCATTTGTTTCGTACTTGTTATTAACAAATGATATTTTTGAGAAATACACTAACGAGAGCAAGAGAAATTAAATAATTAAGGTGTAATTCCTGTTGTCTAACAAAACCTATAGCTTATCTGAAAGATTTCCGATATCAAAACACTCAATCTGCTGTGACTTACATAAGTGTTACATTTGTAAATTGCAGTTAAAATTAATTATAATCAAAAGGACAATGTTTCAGGGCTAAACTATAGAAATAGCAAGGTAACACTCATTTATTACTAATTTCAACCAATGTAATTATCTCAACCCTCTTCATCAATGGTATGCTAATCTCACAACTCAGAACAAGTAAATTTACCATAGATTCATAGTAGATTATAGAGTACAAGAATATCTTAACCGTAATAAACAAAATGTGTACTTATTAGTAAAACATAAAGAGTTTGTTAATGCACAACTAATGTATAATTAATTACAATTGACTTCTCCTTAATACCGCCAACACTTCTAAGTAATTTATTTACGAATTGGAGGTTATAAACTCTAACACTTGCCACTTTGACGTCTGTATTCGTTCAATTAATTTGGTGATTGATTGCTTTTTTATATTAATCTTAAATTTCTAGAATAAAGAATTGTTGCCTACATAAATCATTGACATTACTGAATTTTACTCCACAATTTAGTGATTATAACGAAAATCAATAGTTAAAACACAATATGGGAAAAGCGCAAGCCTAAAAGATCAAATTACAAAATTTAAAGAGATCCAATTGTACAGAAAACTGAATTTTCTAGATGTCACAAACTACAAAATATTTTTGATTAAATTTGAATTGTTGTATATACAGTATAGTATCTTCTTTCCTACATAATAAACTCGTCTAATAATAGCATTTTGAACTTCTAAACTTTACAAAATTGATAGATTCATGAGTGTTTTGGTATTTCGATGCAAATACAAAATCTTATAAGATATATTAATTTATTAAATTTTTAAACGAGTAGAAGACAGAATTAAAGTAATTAATTTTCCAATTTTTTTATAATTGAGAATCTATACTTCGATTTCTGATCACATATAACTGAATAATTCATTTTATACTATTTTTCTATTATTATGTTTATTTAATATTTGAAAACGATCTCATCTCTATATCAGTTCATGCATCAAATCGTAATTTTTAGAAGGTAAGTTACACTACGCTGATATTTAAAATAATTAATTGTTTAATTTTAAGAGACATTTTTAATTCTTGTAACATTTCCTCAAAAAAGTCCCGAAAAAAGATGTTACAAAGACATTACTCAACTACTATCAGCTTATAAACTTTAATCACCTATAGAAACTGAAAAACACCAAAAACGATGTTTAATAATTCATCATTTCTTTCGGTTGTCTAATTAGTGTTAATTTATTACAAATATAGTAATATTTATTAATTTTGTCATAATTCAGATTTTTTACAATGCGAAATTTTTTTAATAGTCGATTGAGAAAGTAACATCATCTGATCAATTGTGTATTTGTGGAGTGCGAAATCATATTTACTTTTCTCAATTACTAAAATTCTCTTCTT
		</sequence>
		<sequence>
			<taxon idref="KX703002.1"/>
			TTATATCTGAATGTAGATTAAGCAACGAAACACATCTATCAACTAGCACCAAAAATATTAGCCGAACCCTAATTCATAAACAGGGACGGTGTAGCTTGACTAAAATCTAGAGATCACGGGTGGCAAAAAGTGAATCTTAGTCAAATTTTAAATGAGAAGAAAATGGATCCGGAGCACGTTAGAGTTAGATTGTTCTCAATTTTAATATCAGTATTTTATAACACGGTCATATGAAAGGACCAACTACTCATATTTATTATCCGTAAATAGTAACCTATCTAATTCGTTCTTGCTCGTTTTTTATTTCCCAGCGCCTTGTACATTTTATAAATTTTCATAGTCTTTATCTCTATCTAAAAATCCGAGTTATTTTTGCAAAAGTATTCTTTAATTCATGACAAAAAAGATATCCAGTTTCCCACGAAAAGGATTTTTAAATACTACCGTCTCTCTATCGTTCTTAGTTGTTTTATAACCGGTCGACGAGAAGTATCTAAGATACTGTATTACTAATGTTCCTGCTCGCTTATTAAAAAGGCCGAAATAAATGGACAGAAATTTAAGATGGTCAATAGTCTTTTGGAATTAACTATTAGATTATTTCAAGTTAAATATTCAAGGTCCCTCTGAAATTCTTTGGTAACTGTCAAGGATAATTTTGATAATATTCTTCTGGTAAGCTTACAACTATAAAAATTGCTATCAGACGTCAATAATTTACGCAAATAATATACTTTCTGTGTATATAAACCAGCTTATTTAAAAAAAAAGAACACAATACAGGAGCAGAAATAATGCTAATATGAATTAGATAAACATAGTTTTACATATAATTCCATCATGTCAAACCCAAAGGATCGAAGCTTATCATCTTGACAAGTTTAGTCGATACAACATTAATTGATCATTGATAAGAAGATATCAACTGCCACGGATTGATAGTTTAGTGTCACCTAAAAATAATTATACTGTTATAGTTATTAGAAGCTCTGAATGCAATTTGATCTTTTTACTGTAATTTCTCTAAATGGACAATGAAAACATGTAAATAAGTTTTTAAATTAAAAATTTAAAAAAGATATACTACAAGTAAGGCGTTTTCTAATTTTTTAAAAATTTGACAAATAATATGAATATAGTTTTAAAGTTATGCGGAAAATGAATTGGCAGAGTTTCATAATTTAATTTGAATTCCCCATAACAAATGGAAATTAGGATTTGAATTAGATATCTGAATAGCGACTTTGGCAACAGGACATAGATGAATTTAAAGTATTCCGCCAAATAGTGCAAATATAAAAAGGATTCTAATGAATGACGCTTAGCAACATGTTGAAAAGCTTTTGGTAAAATACGCTGCTTTCTTCCAATAATCACATTATTATAATAACCCCTCAAAAACGTAATCGCTATCGTATAGACCATACTGAAATAAGTTCTATTTAATAACCAGTTCTAAGTATGTTACATTAACACTGTATTGACTTATCTATAACACCTATCTTACGACAATAATTAATATTACTCATACACTTTACACGTATACGTAATAAATTCTCCCACTTATATATTTTATAATAACTCTAAAAATTACAAAGTTCTAGAGGACCAAACACTTCTTATTGACTATAATCTAGCTTCATACAACATTCCTAAAGGTGTAAACTTAAACAAAACATATTCATCCTGATCATAAAAAGTCCAAATCTTAACATCACGAACATGAATTGATTTATCCACTTGGGGTACGGTGATTAAGCCAATTTAGTTTAAATAAAATCAAACGGACATATGTCTAAATTTCTAAAACCTCTGACGAAATGATACTTCAACCTTTCATTGATATCAATTTAAGTGTTTGAAAAGTATATCGTTTGATATGTATGAACTGAAGGCTGGGCAAGAACTTAATAAGTTTTTTATCTATACGTATTATACTTTGCTTCTTTCTTTTTACCTACTGTCACTTTTATGTTTTAAATTTTTTGTTTTGTTATTTCTCCTTTCATTTATTGACCTTTTTCTTTTTATTTTTCTATTTCTTTACATTTACGTATAAGCGTTTTATTTTTATGTAACGTGGTGAGTTATACGTGTTATTGTAGTACGCTGTCTATTAAGATCATTTTTAATTTCAATGTGTTGCTATTTAATGTATACTACAGTTTAACTGTAATGCTTCTTGTATCTAATGATCTCACGTGGTAGCAATGTGAAAGGTATTATCTTTTTGTAAATTTAGGCAATTCCATACTGACCGCCATGTCTCATTATGATGACAAAGACCCGCAGAGACGAATAAGTTCACCAAGCAGCGACTATTCTGTGCCAATACTCTTATTTTCACCAAATTATTAATTATTATACCTTCTTTGAGAGTTACTCAGCAATAATGATTATATCTTATCTTTTTGATTTTTGATCACTTTTTCACCTTGATTCCAAATAAATAAAAAACAACAGTAGTTGACATACCGTAAGTATATATATCTACGAATTAGTATGATATCGTACATGGACCTTAGCGTATTAACTTGATCTTTATTTTATTTTGAAGTTTTATTAGAGAACTCTTCATATTGGAGAAGTAAATAGGTAATTTTACAGAGTTTACAGACCGCAGTTTAAAAGTGTGGATTATCAGCCAAACAACACATGTCTAAATATCATATTTATGTTTCTAAAATAATGTAGAGTACACATGAACTAAATCAAGATAGCTAAATTTACGAATTGTATGTTATTATTAGGTTTGTCATTATTAGAATTAATCTTGACATGTTAAATAAAATGGATGTTTCACTTGTAGTTGTACTTTAATTAGCATTTGTTTCGTGTATTTGAAAACTGTGTTTGACTTTTAGCAACTGGTTTTCAATTTTAGCTATTGCTTAGTTATTATTCATAAAATACACAAAAAGTATAACGTAGGTAGATTTTAAATTCTGATGCTAAAATCAATTGGGTTGCGAACGAATACCTTTCACTTTTCTACTGATTTAATAACCTTTCAAATTTGTGGACTCTCTACGTAAATGGCAATCATTATTTTTACATATAAATACATCTAACATTGATTTTGCTGCTTACAAAAATACTAGCTTCTAATATTCTACGAAGTTTTTACTTATTCAAGAATCTCAGGACTTAAGTATTAACTGTATTTTGCTAATCTTCCTTTTTATGCCGTATCAAATAGGAAAATAAACGTGAGTATTAATATCAAAGTTAATTTAACAAATTTTATTTATGAATTTTACATGCTTCGAATAAACCATGCATATCTAGTGTGTTAATTGTATAAAGTTTCAAATTATTTTCAAACGGTCTAAGTATTGTACAACTAATAATTAACATTTCATTTGGATAACAATTTTTGAACTAAATAAATGGTTGATACTGTTCTAGATTACTGAAATAAGTACATAATTTAAAAATTATTTTAGATGTTAAAATGATAAAATAATATGGCATTATCACAAATATATTATATCTGTTGCACTTTAGAATTGCAGCAATGTTACAATAAAACTAGACAAGCAAAACAAAAATCCCTTAACATACCCCCAAAACTAAAACGATTGGGATAAAATATTTGAATTTAACTAAGAAAGTATCAATTAAATAGTAATAAAATTCAAATCTCAGATAGTAATAAATTGGACAATAAAACGAGTCACACATGAGCGTATAGCGGGCTAAGAAGGATTCAACAGTAACAGATAAACATTATTGAGGGTGAATTGAGAGTTAGTAAGCCGATATTGTTATATATTGACAATTACAAATTAAAGCAATTTCTAATGTTGATACATTACAAATTTAGTGCTTTGTGTAAATACTACAATTTTCACTTTTTTATAGTACAAAACTAATTGAATTACTATAACAGTTGAGTTTATATTGCACGTAACCTAGCTTGCTTGTTTATAGTAAGTTGTTTTTTTCATACGGATTATGATTTTATAAATCATTAAAGATAATGCGATTTTAGACAAAAATTAACGTTTACGCCTGCTTTTTAATAGATTATAGTTATATTACCGAATAAAGGCTTCAGCACTAAATCTAACCCTCTTAGCTGAAAGTAATTAGTTTGTATAAACATCATTAATAGAACAAAAACTACCACCATTAGAATTTGAAATGAAATTAATTAAAATAAATTCTGCTCGACAATATCAATAATATCTACAATAACCAACATAGCTCCAAAAATGGTTTTTATTTAAGTCAGTAAAATCTGCACTACTCTAATGAATCATTTGTTTCGTACTTGTTATTAACAAATGATATTTTTGAGAAATACACTAACGAGAGCAAGAGAAATTAAATAATTAAGGTGTAATTCCTGTTGTCTAACAAAACCTATAGCTTATCTGAAAGATTTCCGATATCAAAACACTCAATCTGCTGTGACTTACATAAGTGTTACATTTGTAAATTGCAGTTAAAATTAATTATAATCAAAAGGACAATGTTTCAGGGCTAAACTATAGAAATAGCAAGGTAACACTCATTTATTACTAATTTCAACCAATGTAATTATCTCAACCCTCTTCATCAATGGTATGCTAATCTCACAACTCAGAACAAGTAAATTTACCATAGATTCATAGTAGATTATAGAGTACAAGAATATCTTAACCGTAATAAACAAAATGTGTACTTATTAGTAAAACATAAAGAGTTTGTTAATGCACAACTAATGTATAATTAATTACAATTGACTTCTCCTTAATACCGCCAACACTTCTAAGTAATTTATTTACGAATTGGAGGTTATAAACTCTAACACTTGCCACTTTGACGTCTGTATTCGTTCAATTAATTTGGTGATTGATTGCTTTTTTATATTAATCTTAAATTTCTAGAATAAAGAATTGTTGCCTACATAAATCATTGACATTACTGAATTTTACTCCACAATTTAGTGATTATAACGAAAATCAATAGTTAAAACACAATATGGGAAAAGCGCAAGCCTAAAAGATCAAATTACAAAATTTAAAGAGATCCAATTGTACAGAAAACTGAATTTTCTAGATGTCACAAACTACAAAATATTTTTGATTAAATTTGAATTGTTGTATATACAGTATAGTATCTTCTTTCCTACATAATAAACTCGTCTAATAATAGCATTTTGAACTTCTAAACTTTACAAAATTGATAGATTCATGAGTGTTTTGGTATTTCGATGCAAATACAAAATCTTATAAGATATATTAATTTATTAAATTTTTAAACGAGTAGAAGACAGAATTAAAGTAATTAATTTTCCAATTTTTTTATAATTGAGAATCTATACTTCGATTTCTGATCACATATAACTGAATAATTCATTTTATACTATTTTTCTATTATTATGTTTATTTAATATTTGAAAACGATCTCATCTCTATATCAGTTCATGCATCAAATCGTAATTTTTAGAAGGTAAGTTACACTACGCTGATATTTAAAATAATTAATTGTTTAATTTTAAGAGACATTTTTAATTCTTGTAACATTTCCTCAAAAAAGTCCCGAAAAAAGATGTTACAAAGACATTACTCAACTACTATCAGCTTATAAACTTTAATCACCTATAGAAACTGAAAAACACCAAAAACGATGTTTAATAATTCATCATTTCTTTCGGTTGTCTAATTAGTGTTAATTTATTACAAATATAGTAATATTTATTAATTTTGTCATAATTCAGATTTTTTACAATGCGAAATTTTTTTAATAGTCGATTGAGAAAGTAACATCATCTGATCAATTGTGTATTTGTGGAGTGCGAAATCATATTTACTTTTCTCAATTACTAAAATTCTCTTCTT
		</sequence>
		<sequence>
			<taxon idref="MK888853.1"/>
			TTATATATGAATGTAGATTAAGCAACGAAACACATCTATCAACTAGCACCAAAAATATTAGCCGAACCCTAATTCATAAACAGGGACGTTGTAGCTTGACTAAAATCTAGAGATCACGGGTGGCAAAAAGTGAATCTTAGTCAAATTTTAAATGAGAAGAAAATGGATCCGGAGCACGTTAGAGTTAGATTGTTCTCAATTTTAATATCAGTATTTTATAACACGGTCATATGAAAGGACCAACTACTCATATTTATTATCCGTAAATAGTAACCTATCTAATTCGTTCTTGCTCGTTTTTTATTTCCCAGCGCCTTGTACATTTTATAAATTTTCATAGTCTTTATCTCTATCTAAAAATCCGAGTTATTTTTGCAGAAGTATTCTTTAATTCATGACAAAAAAGATATCCAGTTTCCCACGAAAAGGATTTTTAAGTACTACCGTCTCTCTATCGTTCTTAGTTGTTTTATAACCGGTCGACGAGAAGTATCTAAGATACTGTATTACTAATGTTCCTGCTCGCTTATTAAAAAGGCCGAAATAAATGGACAGAAATTTAAGATGGTCAATAGTCTTTTGGAATTAACTATTAGATTATTTCAAGTTAAATATTCAAGGTCCCTCTGAAATTCTTTGGTAACTGTCAAGGATAATTTTGATAATATTCTTCTGGTAAGCTTACAACTATAAAAATTGCTATCAGACGTCAATAATTTACGCAAATAATATACTTTCTGTGTATATAAACCAGCTTATTTAAAAAAAAAGAACACAATACAGGAGCAGAAATAATGCTAATATGAATTAGATAAACATAGTTTTACATATAATTCCATCATGTCAAACCCAAAGGATCGAAGCTTATCATCTTGACAAGTTTAGTCGATACAACATTAATTGATCATTGATAAGAAGATATCAACTGCCACGGATTGATAGTTTAGTGTCACCTAAAAATAATTATACTGTTATAGTTATTAGAAGCTCTGAATGCAATTTGATCTTTTTACTGTAATTTCTCTAAATGGACAATGAAAACATGTAAATAAGTTTTTAAATTAAAAATTTAAAAAAGATATACTACAAGTAAGGCGTTTTCTAATTTTTTAAAAATTTGACAAATAATATGAATATAGTTTTAAAGTTATGCGGAAAATGAATTGGCAGAGTTTCATAATTTAATTTGAATTCCCCATAACAAATGGAAATTAGGATTTGAATTAGATATCTGAATAGCGACTTTGGCAACAGGACATAGATGAATTTAAAGTATTCCGCCAAATAGTGCAAATATAAAAAGGATTCTAATGAATGACGCTTAGCAACATGTTGAAAAGCTTTTGGTAAAATACGCTGCTTTCTTCCAATAATCACATTATTATAATAACCCCTCAAAAACGTAATCGCTATCGTATAGACCATACTGAAATAAGTTCTATTTAATAACCAGTTCTAAGTATGTTACATTAACACTGTATTGACTTATCTATAACACCTATCTTACGACAATAATTAATATTACTCATACACTTTACACGTATACGTAATAAATTCTCCCACTTATATATTTTATAATAACTCTAAAAATTACAAAGTTCTAGAGGACCAAACACTTCTTATTGACTATAATCTAGCTTCATACAACATTCCTAAAGGTGTAAACTTAAACAAAACATATTCATCCTGATCATAAAAAGTCCAAATCTTAACATCACGAACATGAATTGATTTATCCACTTGGGGTACGGTGATTAAGCCAATTTAGTTTAAATAAAATCAAACGGACATATGTCTAAATTTCTAAAACCTCTGACGAAATGATACTTCAACCTTTCATTGATATCAATTTAAGTGTTTGAAAAGTATATCGTTTGATATGTATGAACTGAAGGCTGGGCAAGAACTTAATAAGTTTTTTATCTATACGTATTATACTTTGCTTCTTTCTTTTTACCTACTGTCACTTTTATGTTTTAAATTTTTTGTTTTGTTATTTCTCCTTTCATTTATTGACCTTTTTCTTTTTATTTTTCTATTTCTTTACATTTACGTATAAGCGTTTTATTTTTATGTAACGTGGTGAGTTATACGTGTTATTGTAGTACGCTGTCTATTAAGATCATTTTTAATTTCAATGTGTTGCTATTTAATGTATACTACAGTTTAACTGTAATGCTTCTTGTATCTAATGATCTCACGTGGTAGCAATGTGAAAGGTATTATCTTTTTGTAAATTTAGGCAATTCCATACTGACCGCCATGTCTCATTATGATGACAAAGACCCGCAGAGACGAATAAGTTCACCAAGCAGCGACTATTCTGTGCCAATACTCTTATTTTCACCAAATTATTAATTATTATACCTTCTTTGAGAGTTACTCAGCAATAATGATTATATCTTATCTTTTTGATTTTTGATCACTTTTTCACCTTGATTCCAAGTAAATAAAAAACAACAGTAGTTGACATACCGTAAGTATATATATCTACGAATTAGTATGATATCGTACATGGACCTTAGCGTATTAACTTGATCTTTATTTTATTTTGAAGTTTTATTAGAGAACTCTTCATATTGGAGAAGTAAATAGGTAATTTTACAGAGTTTACAGACCGCAGTTTAAAAGTGTGGATTATCAGCCAAACAACACATGTCTAAATATCATATTTATGTTTCTAAAATAATGTAGAGTACACATGAACTAAATCAAGATAGCTAAATTTACGAATTGTATGTTATTATTAAGTTTGTCATTATTAGAATTAATCTTGACATGTTAAATAAAATGGATGTTTCACTTGTAGTTGTACTTTAATTAGCATTTGTTTCGTGTATTTGAAAACTGTGTTTGACTTTTAGCAACTGGTTTTCAATTTTAGCTATTGCTTAGTTATTATTCATAAAATACACAAAAAGTATAACGTAGATAGATTTTAAATTCTGATGCTAAAATCAATTGGGTTGCGAACGAATACCTTTCACTTTTCTACTGATTTAATAACCTTTCAAATTTGTGGACTCTCTACGTAAATGGCAATCATTATTTTTACATATAAATACATCTAACATTGATTTTGCTGCTTACAAAAATACTAGCTTCTAATATTCTACGAAGTTTTTACTTATTCAAGAATCTCAGGACTTAAGTATTAACTGTATTTTGCTAATCTTCCTTTTTATGCCGTATCAAATAGGAAAATAAACGTAAGTATTAATATCAAAGTTAATTTAACAAATTTTATTTATGAATTTTACATGCTTCGAATAAACCATGCATATCTAGTGTGTTAATTGTATAAAGTTTCAAATTATTTTCAAACGGTCTAAGTATTGTACAACTTATAATTAACATTTCATTTGGATAACAATTTTTGAACTAAATAAATGGTTGATACTGTTCTAGATTACTGAAATAAGTAGATAATTTAAAAATTATTTTAGATGTTAAAATGATAAAATAATATGGCATTATCACAAATATATTATATCTGTTGCACTTTAGAATTGCAGCAATGTTACAATAAAACTAGACAAGCAAAACAAAAATCCCTTAACATACCCCCAAAACTAAAACGATTGGGATAAAATATTTGAATTTAACTAAGAAAGTATCAATTAAATAGTAATAAAATTCAAATCTCAGATAGTAATAAATTGGACAATAAAACGAGTCACACATGAGCGTATAGCGGGCTAAGAAGGATTCAACAGTAACAGATAAACATTATTGAGGGTGAATTGAGATTTAGTAAGCCGATATTGTTATATATTGACAATTACAAATTAAAGCAATTTCTAATGTTGATACATTACAAATTTAGTGCTTTGTGTAAATACTACAATTTTCACTTTTTTATAGTACAAAACTAATTGAATTACTATAACAGTTGAGTTTATATTGCACGTAACCTAGCTTGCTTGTTTATAGTAAGTTGTTTTTTTCATACGGATTATGATTTTATAAATCATTAAAGATAATGCGATTTTAGACAAAAATTAACGTTTACGCCTGCTTTTTAATAGATTATAGTTATATTACCGAATAAAGGCTTCAGCACTAAATCTAACCCTCTTAGCTGAAAGTAATTAGTTTGTATAACCATCATTAATAGAACAAAAACTACCACCATTAGAATTTGAAATGAAATTAATTAAAATAAATTCTGCTCGACAATATCAATAATATCTACAATAACCAACATAGCTCCAAAAATGGTTTTTATTTAAGTCAGTAAAATCTGCACTACTCTAATGAATCATTTGTTTCGTACTTGTTATTAACAAATGATATTTTTGAGAAATACACTAACGAGAGCAAGAGAAATTAAATAATTAAGGTGTAATTCCTGTTGTCTAACAAAACCTATAGCTTATCTGAAAGATTTCCGATATCAAAACACTCAATCTGCTGTGACTTACATAAGTGTTACATTTGTAAATTGCAGTTAAAATTAATTATAATCAAAAGGACAATGTTTCAGGGCTCAACTATAGAAATAGCAAGGTAACACTCATTTATTACTAATTTCAACCAATGTAATTATCTCAACCCTCTTCATCAATGGTATGCTAATCTCACAACTCAGAAGAAGTAAATTTACCATAGATTCATAGTAGATTATAGAGTACAAGAATATCTTAACCGTAATAAACAAAATGTGTACTTATTAGTAAAACATAAAGAGTTTGTTAATGCACAACTAATGTATAATTAATTACAATTGACTTCTCCTTAATACCGCCAACACTTCTAAGTAATTTATTTACGAATTGGAGGTTATAAACTCTAACACTTGCCACTTTGACGTCTGTATTCGTTCAATCAATTTGGTGATTGATTGCTTTTTTATATTAATCTTAAATTTCTAGAATAAAGAATTGTTGCCTACATAAATCATTGACATTACTGAATTTTACTCCATAATTTAGTGATTATAACGAAAATCAATAGTTAAAACACAATATGGGAAAAGCGCAAGCCTAAAAGATAAAATTACAAAATCTAAAGAGATCCAATTGTACAGAAAACTGAATTTTCTAGATGTCACAAACTACAAAATATTTTTGATTAAATTTGAATTGTTGTATATACAGTATAGTATCTTCTTTCCTACATAATAAACTCGTCTAATAATAGCATTTTGAACTTCTAAACTTTACAAAATTGATAGATTCATGAGTGTTTTGGTATTTCGATGCAAATACAAAATCTTATAAGATATATTAATTTATTAAATTTTTAAACTAGTAGAAGACAGAATTAAAGTAATTAATTTTCCAATTTTTTTATAATTGAGAATCTATACTTCGATTTCTGATCACATATAACTGAATAATTTATTTTATACTATTTTTCTATTATTATGTTAATTTAATATTTGAAAACTATCTCATCTCTATATCAGTTCATGCATCAAATCGTAATTTTTAGAAGGTAAGTTACACTACGCTGATATTTAAAATAATTAATTGTTTAATTTTAAGAGACATTTTTAATTCTTGTAACATTTCCTCAAAAAAGTCCCGAAAAAAGATGTTACAAAGACATTACTCAACTACTATCAGCTTATAAACTTTAATCACCTATAGAAACTGAAAAACACCAAAAACGATGTTTAATAACTTATCATTTCTTTCGGTTGTCTAATTAGTGTTAATTTATTACAAATATAGTATTATTTATTAATTTTGTCATAATTCAGATTTTTTACAATGCGAAATTTTTTTAATAGTCGATTGAGAAAGTAACATCATCTGATCAATTGTGTATTTGTTGAGTGCGAAATCATATTTACTTTTCTCAATTACTAAAATTCTCTTCTT
		</sequence>
		<sequence>
			<taxon idref="MT872524.1"/>
			TTATATCTGAATGTAGATTAAGCAACGAAACACATCTATCAACTAGCACCAAAAATATTAGCCGAACCCTAATTCATAAACAGGGACGTTGTAGCTTGACTAAAATCTAGAGATCACGGGTGGCAAAAAGTGAATCTTAGTCAAATTTTAAATGAGAAGAAAATGGATCCGGAGCACGTTAGAGTTAGATTGTTCTCAATTTTAATATCAGTATTTTATAACACGGTCATATGAAAGGACCAACTACTCATATTTATTATCCGTAAATAGTAACCTATCTAATTCGTTCTTGCTCGTTTTTTATTTCCCAGCGCCTTGTACATTTTATAAATTTTCATAGTCTTTATCTCTATCTAAAAATCCGAGTTATTTTTGCAAAAGTATTCTTTAATTCATGACAAAAAAGATATCCAGTTTCCCACGAAAAGGATTTTTAAATACTACCGTCTCTCTATCGTTCTTAGTTGTTTTATAACCGGTCGACGAGAAGTATCTAAGATACTGTATTACTAATGTTCCTGCTCGCTTATTAAAAAGGCCGAAATAAATGGACAGAAATTTAAGATGGTCAATAGTCTTTTGGAATTAACTATTAGATTATTTCAAGTTAAATATTCAAGGTCCCTCTGAAATTCTTTGGTAACTGTCAAGGATAATTTTGATAATATTCTTCTGGTAAGCTTACAACTATAAAAATTGCTATCAGACGTCAATAATTTACGCAAATAATATACTTTCTGTGTATATAAACCAGCTTATTTAAAAAAAAAGAACACAATACAGGAGCAGAAATAATGCTAATATGAATTAGATAAACATAGTTTTACATATAATTCCATCATGTCAAACCCAAAGGATCGAAGCTTATCATCTTGACAAGTTTAGTCGATACAACATTAATTGATCATTGATAAGAAGATATCAACTGCCACGGATTGATAGTTTAGTGTCACCTAAAAATAATTATACTGTTATAGTTATTAGAAGCTCTGAATGCAATTTGATCTTTTTACTGTAATTTCTCTAAATGGACAATGAAAACATGTAAATAAGTTTTTAAATTAAAAATTTAAAAAAGATATACTACAAGTAAGGCGTTTTCTAATTTTTTAAAAATTTGACAAATAATATGAATATAGTTTTAAAGTTATGCGGAAAATGAATTGGCAGAGTTTCATAATTTAATTTGAATTCCCCATAACAAATGGAAATTAGGATTTGAATTAGATATCTGAATAGCGACTTTGGCAACAGGACATAGATGAATTTAAAGTATTCCGCCAAATAGTGCAAATATAAAAAGGATTCTAATGAATGACGCTTAGCAACATGTTGAAAAGCTTTTGGTAAAATACGCTGCTTTCTTCCAATAATCACATTATTATAATAACCCCTCAAAAACGTAATCGCTATCGTATAGACCATACTGAAATAAGTTCTATTTAATAACCAGTTCTAAGTATGTTACATTAACACTGTATTGACTTATCTATAACACCTATCTTACGACAATAATTAATATTACTCATACACTTTACACGTATACGTAATAAATTCTCCCACTTATATATTTTATAATAACTCTAAAAATTACAAAGTTCTAGAGGACCAAACACTTCTTATTGACTATAATCTAGCTTCATACAACATTCCTAAAGGTGTAAACTTAAACAAAACATATTCATCCTGATCATAAAAAGTCCAAATCTTAACATCACGAACATGAATTGATTTATCCACTTGGGGTACGGTGATTAAGCCAATTTAGTTTAAATAAAATCAAACGGACATATGTCTAAATTTCTAAAACCTCTGACGAAATGATACTTCAACCTTTCATTGATATCAATTTAAGTGTTTGAAAAGTATATCGTTTGATATGTATGAACTGAAGGCTGGGCAAGAACTTAATAAGTTTTTTATCTATACGTATTATACTTTGCTTCTTTCTTTTTACCTACTGTCACTTTTATGTTTTAAATTTTTTGTTTTGTTATTTCTCCTTTCATTTATTGACCTTTTTCTTTTTATTTTTCTATTTCTTTACATTTACGTATAAGCGTTTTATTTTTATGTAACGTGGTGAGTTATACGTGTTATTGTAGTACGCTGTCTATTAAGATCATTTTTAATTTCAATGTGTTGCTATTTAATGTATACTACAGTTTAACTGTAATGCTTCTTGTATCTAATGATCTCACGTGGTAGCAATGTGAAAGGTATTATCTTTTTGTAAATTTAGGCAATTCCATACTGACCGCCATGTCTCATTATGATGACAAAGACCCGCAGAGACGAATAAGTTCACCAAGCAGCGACTATTCTGTGCCAATACTCTTATTTTCACCAAATTATTAATTATTATACCTTCTTTGAGAGTTACTCAGCAATAATGATTATATCTTATCTTTTTGATTTTTGATCACTTTTTCACCTTGATTCCAAATAAATAAAAAACAACAGTAGTTGACATACCGTAAGTATATATATCTACGAATTAGTATGATATCGTACATGGACCTTAGCGTATTAACTTGATCTTTATTTTATTTTGAAGTTTTATTAGAGAACTCTTCATATTGGAGAAGTAAATAGGTAATTTTACAGAGTTTACAGACCGCAGTTTAAAAGTGTGGATTATCAGCCAAACAACACATGTCTAAATATCATATTTATGTTTCTAAAATAATGTAGAGTACACATGAACTAAATCAAGATAGCTAAATTTACGAATTGTATGTTATTATTAGGTTTGTCATTATTAGAATTAATCTTGACATGTTAAATAAAATGGATGTTTCACTTGTAGTTGTACTTTAATTAGCATTTGTTTCGTGTATTTGAAAACTGTGTTTGACTTTTAGCAACTGGTTTTCAATTTTAGCTATTGCTTAGTTATTATTCATAAAATACACAAAAAGTATAACGTAGGTAGATTTTAAATTCTGATGCTAAAATCAATTGGGTTGCGAACGAATACCTTTCACTTTTCTACTGATTTAATAACCTTTCAAATTTGTGGACTCTCTACGTAAATGGCAATCATTATTTTTACATATAAATACATCTAACATTGATTTTGCTGCTTACAAAAATACTAGCTTCTAATATTCTACGAAGTTTTTACTTATTCAAGAATCTCAGGACTTAAGTATTAACTGTATTTTGCTAATCTTCCTTTTTATGCCGTATCAAATAGGAAAATAAACGTGAGTATTAATATCAAAGTTAATTTAACAAATTTTATTTATGAATTTTACATGCTTCGAATAAACCATGCATATCTAGTGTGTTAATTGTATAAAGTTTCAAATTATTTTCAAACGGTCTAAGTATTGTACAACTAATAATTAACATTTCATTTGGATAACAATTTTTGAACTAAATAAATGGTTGATACTGTTCTAGATTACTGAAATAAGTACATAATTTAAAAATTATTTTAGATGTTAAAATGATAAAATAATATGGCATTATCACAAATATATTATATCTGTTGCACTTTAGAATTGCAGCAATGTTACAATAAAACTAGACAAGCAAAACAAAAATCCCTTAACATACCCCCAAAACTAAAACGATTGGGATAAAATATTTGAATTTAACTAAGAAAGTATCAATTAAATAGTAATAAAATTCAAATCTCAGATAGTAATAAATTGGACAATAAAACGAGTCACACATGAGCGTATAGCGGGCTAAGAAGGATTCAACAGTAACAGATAAACATTATTGAGGGTGAATTGAGAGTTAGTAAGCCGATATTGTTATATATTGACAATTACAAATTAAAGCAATTTCTAATGTTGATACATTACAAATTTAGTGCTTTGTGTTAATACTACAATTTTCACTTTTTTATAGTACAAAACTAATTGAATTACTATAACAGTTGAGTTTATATTGCACGTAACCTAGCTTGCTTGTTTATAGTAAGTTGTTTTTTTCATACGGATTATGATTTTATAAATCATTAAAGATAATGCGATTTTAGACAAAAATTAACGTTTACGCCTGCTTTTTAATAGATTATAGTTATATTACCGAATAAAGGCTTCAGCACTAAATCTAACCCTCTTAGCTGAAAGTAATTAGTTTGTATAAACATCATTAATAGAACAAAAACTACCACCATTAGAATTTGAAATGAAATTAATTAAAATAAATTCTGCTCGACAATATCAATAATATCTACAATAACCAACATAGCTCCAAAAATGGTTTTTATTTAAGTCAGTAAAATCTGCACTACTCTAATGAATCATTTGTTTCGTACTTGTTATTAACAAATGATATTTTTGAGAAATACACTAACGAGAGCAAGAGAAATTAAATAATTAAGGTGTAATTCCTGTTGTCTAACAAAACCTATAGCTTATCTGAAAGATTTCCGATATCAAAACACTCAATCTGCTGTGACTTACATAAGTGTTACATTTGTAAATTGCAGTTAAAATTAATTATAATCAAAAGGACAATGTTTCAGGGCTAAACTATAGAAATAGCAAGGTAACACTCATTTATTACTAATTTCAACCAATGTAATTATCTCAACCCTCTTCATCAATGGTATGCTAATCTCACAACTCAGAACAAGTAAATTTACCATAGATTCATAGTAGATTATAGAGTACAAGAATATCTTAACCGTAATAAACAAAATGTGTACTTATTAGTAAAACATAAAGAGTTTGTTAATGCACAACTAATGTATAATTAATTACAATTGACTTCTCCTTAATACCGCCAACACTTCTAAGTAATTTATTTACGAATTGGAGGTTATAAACTCTAACACTTGCCACTTTGACGTCTGTATTCGTTCAATTAATTTGGTGATTGATTGCTTTTTTATATTAATCTTAAATTTCTAGAATAAAGAATTGTTGCCTACATAAATCATTGACATTACTGAATTTTACTCCACAATTTAGTGATTATAACGAAAATCAATAGTTAAAACACAATATGGGAAAAGCGCAAGCCTAAAAGATCAAATTACAAAATTTAAAGAGATCCAATTGTACAGAAAACTGAATTTTCTAGATGTCACAAACTACAAAATATTTTTGATTAAATTTGAATTGTTGTATATACAGTATAGTATCTTCTTTCCTACATAATAAACTCGTCTAATAATAGCATTTTGAACTTCTAAACTTTACAAAATTGATAGATTCATGAGTGTTTTGGTATTTCGATGCAAATACAAAATCTTATAAGATATATTAATTTATTAAATTTTTAAACGAGTAGAAGACAGAATTAAAGTAATTAATTTTCCAATTTTTTTATAATTGAGAATCTATACTTCGATTTCTGATCACATATAACTGAATAATTCATTTTATACTATTTTTCTATTATTATGTTTATTTAATATTTGAAAACGATCTCATCTCTATATCAGTTCATGCATCAAATCGTAATTTTTAGAAGGTAAGTTACACTACGCTGATATTTAAAATAATTAATTGTTTAATTTTAAGAGACATTTTTAATTCTTGTAACATTTCCTCAAAAAAGTCCCGAAAAAAGATGTTACAAAGACATTACTCAACTACTATCAGCTTATAAACTTTAATCACCTATAGAAACTGAAAAACACCAAAAACGATGTTTAATAATTCATCATTTCTTTCGGTTGTCTAATTAGTGTTAATTTATTACAAATATAGTAATATTTATTAATTTTGTCATAATTCAGATTTTTTACAATGCGAAATTTTTTTAATAGTCGATTGAGAAAGTAACATCATCTGATCAATTGTGTATTTGTGGAGTGCGAAATCATATTTACTTTTCTCAAGTACTAAAATTCTCTTCTT
		</sequence>
		<sequence>
			<taxon idref="MT872530.1"/>
			TTATATCTGAATGTAGATTAAGCAACGAAACACATCTATCAACTAGCACCAAAAATATTAGCCGAACCCTAATTCATAAACAGGGACGTTGTAGCTTGACTAAAATCTAGAGATCACGGGTGGCAAAAAGTGAATCTTAGTCAAATTTTAAATGAGAAGAAAATGGATCCGGAGCACGTTAGAGTTAGATTGTTCTCAATTTTAATATCAGTATTTTATAACACGGTCATATGAAAGGACCAACTACTCATATTTATTATCCGTAAATAGTAACCTATCTAATTCGTTCTTGCTCGTTTTTTATTTCCCAGCGCCTTGTACATTTTATAAATTTTCATAGTCTTTATCTCTATCTAAAAATCCGAGTTATTTTTGCAAAAGTATTCTTTAATTCATGACAAAAAAGATATCCAGTTTCCCACGAAAAGGATTTTTAAATACTACCGTCTCTCTATCGTTCTTAGTTGTTTTATAACCGGTCGACGAGAAGTATCTAAGATACTGTATTACTAATGTTCCTGCTCGCTTATTAAAAAGGCCGAAATAAATGGACAGAAATTTAAGATGGTCAATAGTCTTTTGGAATTAACTATTAGATTATTTCAAGTTAAATATTCAAGGTCCCTCTGAAATTCTTTGGTAACTGTCAAGGATAATTTTGATAATATTCTTCTGGTAAGCTTACAACTATAAAAATTGCTATCAGACGTCAATAATTTACGCAAATAATATACTTTCTGTGTATATAAACCAGCTTATTTAAAAAAAAAGAACACAATACAGGAGCAGAAATAATGCTAATATGAATTAGATAAACATAGTTTTACATATAATTCCATCATGTCAAACCCAAAGGATCGAAGCTTATCATCTTGACAAGTTTAGTCGATACAACATTAATTGATCATTGATAAGAAGATATCAACTGCCACGGATTGATAGTTTAGTGTCACCTAAAAATAATTATACTGTTATAGTTATTAGAAGCTCTGAATGCAATTTGATCTTTTTACTGTAATTTCTCTAAATGGACAATGAAAACATGTAAATAAGTTTTTAAATTAAAAATTTAAAAAAGATATACTACAAGTAAGGCGTTTTCTAATTTTTTAAAAATTTGACAAATAATATGAATATAGTTTTAAAGTTATGCGGAAAATGAATTGGCAGAGTTTCATAATTTAATTTGAATTCCCCATAACAAATGGAAATTAGGATTTGAATTAGATATCTGAATAGCGACTTTGGCAACAGGACATAGATGAATTTAAAGTATTCCGCCAAATAGTGCAAATATAAAAAGGATTCTAATGAATGACGCTTAGCAACATGTTGAAAAGCTTTTGGTAAAATACGCTGCTTTCTTCCAATAATCACATTATTATAATAACCCCTCAAAAACGTAATCGCTATCGTATAGACCATACTGAAATAAGTTCTATTTAATAACCAGTTCTAAGTATGTTACATTAACACTGTATTGACTTATCTATAACACCTATCTTACGACAATAATTAATATTACTCATACACTTTACACGTATACGTAATAAATTCTCCCACTTATATATTTTATAATAACTCTAAAAATTACAAAGTTCTAGAGGACCAAACACTTCTTATTGACTATAATCTAGCTTCATACAACATTCCTAAAGGTGTAAACTTAAACAAAACATATTCATCCTGATCATAAAAAGTCCAAATCTTAACATCACGAACATGAATTGATTTATCCACTTGGGGTACGGTGATTAAGCCAATTTAGTTTAAATAAAATCAAACGGACATATGTCTAAATTTCTAAAACCTCTGACGAAATGATACTTCAACCTTTCATTGATATCAATTTAAGTGTTTGAAAAGTATATCGTTTGATATGTATGAACTGAAGGCTGGGCAAGAACTTAATAAGTTTTTTATCTATACGTATTATACTTTGCTTCTTTCTTTTTACCTACTGTCACTTTTATGTTTTAAATTTTTTGTTTTGTTATTTCTCCTTTCATTTATTGACCTTTTTCTTTTTATTTTTCTATTTCTTTACATTTACGTATAAGCGTTTTATTTTTATGTAACGTGGTGAGTTATACGTGTTATTGTAGTACGCTGTCTATTAAGATCATTTTTAATTTCAATGTGTTGCTATTTAATGTATACTACAGTTTAACTGTAATGCTTCTTGTATCTAATGATCTCACGTGGTAGCAATGTGAAAGGTATTATCTTTTTGTAAATTTAGGCAATTCCATACTGACCGCCATGTCTCATTATGATGACAAAGACCCGCAGAGACGAATAAGTTCACCAAGCAGCGACTATTCTGTGCCAATACTCTTATTTTCACCAAATTATTAATTATTATACCTTCTTTGAGAGTTACTCAGCAATAATGATTATATCTTATCTTTTTGATTTTTGATCACTTTTTCACCTTGATTCCAAATAAATAAAAAACAACAGTAGTTGACATACCGTAAGTATATATATCTACGAATTAGTATGATATCGTACATGGACCTTAGCGTATTAACTTGATCTTTATTTTATTTTGAAGTTTTATTAGAGAACTCTTCATATTGGAGAAGTAAATAGGTAATTTTACAGAGTTTACAGACCGCAGTTTAAAAGTGTGGATTATCAGCCAAACAACACATGTCTAAATATCATATTTATGTTTCTAAAATAATGTAGAGTACACATGAACTAAATCAAGATAGCTAAATTTACGAATTGTATGTTATTATTAGGTTTGTCATTATTAGAATTAATCTTGACATGTTAAATAAAATGGATGTTTCACTTGTAGTTGTACTTTAATTAGCATTTGTTTCGTGTATTTGAAAACTGTGTTTGACTTTTAGCAACTGGTTTTCAATTTTAGCTATTGCTTAGTTATTATTCATAAAATACACAAAAAGTATAACGTAGGTAGATTTTAAATTCTGATGCTAAAATCAATTGGGTTGCGAACGAATACCTTTCACTTTTCTACTGATTTAATAACCTTTCAAATTTGTGGACTCTCTACGTAAATGGCAATCATTATTTTTACATATAAATACATCTAACATTGATTTTGCTGCTTACAAAAATACTAGCTTCTAATATTCTACGAAGTTTTTACTTATTCAAGAATCTCAGGACTTAAGTATTAACTGTATTTTGCTAATCTTCCTTTTTATGCCGTATCAAATAGGAAAATAAACGTGAGTATTAATATCAAAGTTAATTTAACAAATTTTATTTATGAATTTTACATGCTTCGAATAAACCATGCATATCTAGTGTGTTAATTGTATAAAGTTTCAAATTATTTTCAAACGGTCTAAGTATTGTACAACTAATAATTAACATTTCATTTGGATAACAATTTTTGAACTAAATAAATGGTTGATACTGTTCTAGATTACTGAAATAAGTACATAATTTAAAAATTATTTTAGATGTTAAAATGATAAAATAATATGGCATTATCACAAATATATTATATCTGTTGCACTTTAGAATTGCAGCAATGTTACAATAAAACTAGACAAGCAAAACAAAAATCCCTTAACATACCCCCAAAACTAAAACGATTGGGATAAAATATTTGAATTTAACTAAGAAAGTATCAATTAAATAGTAATAAAATTCAAATCTCAGATAGTAATAAATTGGACAATAAAACGAGTCACACATGAGCGTATAGCGGGCTAAGAAGGATTCAACAGTAACAGATAAACATTATTGAGGGTGAATTGAGAGTTAGTAAGCCGATATTGTTATATATTGACAATTACAAATTAAAGCAATTTCTAATGTTGATACATTACAAATTTAGTGCTTTGTGTAAATACTACAATTTTCACTTTTTTATAGTACAAAACTAATTGAATTACTATAACAGTTGAGTTTATATTGCACGTAACCTAGCTTGCTTGTTTATAGTAAGTTGTTTTTTTCATACGGATTATGATTTTATAAATCATTAAAGATAATGCGATTTTAGACAAAAATTAACGTTTACGCCTGCTTTTTAATAGATTATAGTTATATTACCGAATAAAGGCTTCAGCACTAAATCTAACCCTCTTAGCTGAAAGTAATTAGTTTGTATAAACATCATTAATAGAACAAAAACTACCACCATTAGAATTTGAAATGAAATTAATTAAAATAAATTCTGCTCGACAATATCAATAATATCTACAATAACCAACATAGCTCCAAAAATGGTTTTTATTTAAGTCAGTAAAATCTGCACTACTCTAATGAATCATTTGTTTCGTACTTGTTATTAACAAATGATATTTTTGAGAAATACACTAACGAGAGCAAGAGAAATTAAATAATTAAGGTGTAATTCCTGTTGTCTAACAAAACCTATAGCTTATCTGAAAGATTTCCGATATCAAAACACTCAATCTGCTGTGACTTACATAAGTGTTACATTTGTAAATTGCAGTTAAAATTAATTATAATCAAAAGGACAATGTTTCAGGGCTAAACTATAGAAATAGCAAGGTAACACTCATTTATTACTAATTTCAACCAATGTAATTATCTCAACCCTCTTCATCAATGGTATGCTAATCTCACAACTCAGAACAAGTAAATTTACCATAGATTCATAGTAGATTATAGAGTACAAGAATATCTTAACCGTAATAAACAAAATGTGTACTTATTAGTAAAACATAAAGAGTTTGTTAATGCACAACTAATGTATAATTAATTACAATTGACTTCTCCTTAATACCGCCAACACTTCTAAGTAATTTATTTACGAATTGGAGGTTATAAACTCTAACACTTGCCACTTTGACGTCTGTATTCGTTCAATTAATTTGGTGATTGATTGCTTTTTTATATTAATCTTAAATTTCTAGAATAAAGAATTGTTGCCTACATAAATCATTGACATTACTGAATTTTACTCCACAATTTAGTGATTATAACGAAAATCAATAGTTAAAACACAATATGGGAAAAGCGCAAGCCTAAAAGATCAAATTACAAAATTTAAAGAGATCCAATTGTACAGAAAACTGAATTTTCTAGATGTCACAAACTACAAAATATTTTTGATTAAATTTGAATTGTTGTATATACAGTATAGTATCTTCTTTCCTACATAATAAACTCGTCTAATAATAGCATTTTGAACTTCTAAACTTTACAAAATTGATAGATTCATGAGTGTTTTGGTATTTCGATGCAAATACAAAATCTTATAAGATATATTAATTTATTAAATTTTTAAACGAGTAGAAGACAGAATTAAAGTAATTAATTTTCCAATTTTTTTATAATTGAGAATCTATACTTCGATTTCTGATCACATATAACTGAATAATTCATTTTATACTATTTTTCTATTATTATGTTTATTTAATATTTGAAAACGATCTCATCTCTATATCAGTTCATGCATCAAATCGTAATTTTTAGAAGGTAAGTTACACTACGCTGATATTTAAAATAATTAATTGTTTAATTTTAAGAGACATTTTTAATTCTTGTAACATTTCCTCAAAAAAGTCCCGAAAAAAGATGTTACAAAGACATTACTCAACTACTATCAGCTTATAAACTTTAATCACCTATAGAAACTGAAAAACACCAAAAACGATGTTTAATAATTCATCATTTCTTTCGGTTGTCTAATTAGTGTTAATTTATTACAAATATAGTAATATTTATTAATTTTGTCATAATTCAGATTTTTTACAATGCGAAATTTTTTTAATAGTCGATTGAGAAAGTAACATCATCTGATCAATTGTGTATTTGTGGAGTGCGAAATCATATTTACTTTTCTCAATTACTAAAATTCTCTTCTT
		</sequence>
		<sequence>
			<taxon idref="MT872529.1"/>
			TTATATCTGAATGTAGATTAAGCAACGAAACACATCTATCAACTAGCACCAAAAATATTAGCCGAACCCTAATTCATAAACAGGGACGTTGTAGCTTGACTAAAATCTAGAGATCACGGGTGGCAAAAAGTGAATCTTAGTCAAATTTTAAATGAGAAGAAAATGGATCCGGAGCACGTTAGAGTTAGATTGTTCTCAATTTTAATATCAGTATTTTATAACACGGTCATATGAAAGGACCAACTACTCATATTTATTATCCGTAAATAGTAACCTATCTAATTCGTTCTTGCTCGTTTTTTATTTCCCAGCGCCTTGTACATTTTATAAATTTTCATAGTCTTTATCTCTATCTAAAAATCCGAGTTATTTTTGCAAAAGTATTCTTTAATTCATGACAAAAAAGATATCCAGTTTCCCACGAAAAGGATTTTTAAATACTACCGTCTCTCTATCGTTCTTAGTTGTTTTATAACCGGTCGACGAGAAGTATCTAAGATACTGTATTACTAATGTTCCTGCTCGCTTATTAAAAAGGCCGAAATAAATGGACAGAAATTTAAGATGGTCAATAGTCTTTTGGAATTAACTATTAGATTATTTCAAGTTAAATATTCAAGGTCCCTCTGAAATTCTTTGGTAACTGTCAAGGATAATTTTGATAATATTCTTCTGGTAAGCTTACAACTATAAAAATTGCTATCAGACGTCAATAATTTACGCAAATAATATACTTTCTGTGTATATAAACCAGCTTATTTAAAAAAAAAGAACACAATACAGGAGCAGAAATAATGCTAATATGAATTAGATAAACATAGTTTTACATATAATTCCATCATGTCAAACCCAAAGGATCGAAGCTTATCATCTTGACAAGTTTAGTCGATACAACATTAATTGATCATTGATAAGAAGATATCAACTGCCACGGATTGATAGTTTAGTGTCACCTAAAAATAATTATACTGTTATAGTTATTAGAAGCTCTGAATGCAATTTGATCTTTTTACTGTAATTTCTCTAAATGGACAATGAAAACATGTAAATAAGTTTTTAAATTAAAAATTTAAAAAAGATATACTACAAGTAAGGCGTTTTCTAATTTTTTAAAAATTTGACAAATAATATGAATATAGTTTTAAAGTTATGCGGAAAATGAATTGGCAGAGTTTCATAATTTAATTTGAATTCCCCATAACAAATGGAAATTAGGATTTGAATTAGATATCTGAATAGCGACTTTGGCAACAGGACATAGATGAATTTAAAGTATTCCGCCAAATAGTGCAAATATAAAAAGGATTCTAATGAATGACGCTTAGCAACATGTTGAAAAGCTTTTGGTAAAATACGCTGCTTTCTTCCAATAATCACATTATTATAATAACCCCTCAAAAACGTAATCGCTATCGTATAGACCATACTGAAATAAGTTCTATTTAATAACCAGTTCTAAGTATGTTACATTAACACTGTATTGACTTATCTATAACACCTATCTTACGACAATAATTAATATTACTCATACACTTTACACGTATACGTAATAAATTCTCCCACTTATATATTTTATAATAACTCTAAAAATTACAAAGTTCTAGAGGACCAAACACTTCTTATTGACTATAATCTAGCTTCATACAACATTCCTAAAGGTGTAAACTTAAACAAAACATATTCATCCTGATCATAAAAAGTCCAAATCTTAACATCACGAACATGAATTGATTTATCCACTTGGGGTACGGTGATTAAGCCAATTTAGTTTAAATAAAATCAAACGGACATATGTCTAAATTTCTAAAACCTCTGACGAAATGATACTTCAACCTTTCATTGATATCAATTTAAGTGTTTGAAAAGTATATCGTTTGATATGTATGAACTGAAGGCTGGGCAAGAACTTAATAAGTTTTTTATCTATACGTATTATACTTTGCTTCTTTCTTTTTACCTACTGTCACTTTTATGTTTTAAATTTTTTGTTTTGTTATTTCTCCTTTCATTTATTGACCTTTTTCTTTTTATTTTTCTATTTCTTTACATTTACGTATAAGCGTTTTATTTTTATGTAACGTGGTGAGTTATACGTGTTATTGTAGTACGCTGTCTATTAAGATCATTTTTAATTTCAATGTGTTGCTATTTAATGTATACTACAGTTTAACTGTAATGCTTCTTGTATCTAATGATCTCACGTGGTAGCAATGTGAAAGGTATTATCTTTTTGTAAATTTAGGCAATTCCATACTGACCGCCATGTCTCATTATGATGACAAAGACCCGCAGAGACGAATAAGTTCACCAAGCAGCGACTATTCTGTGCCAATACTCTTATTTTCACCAAATTATTAATTATTATACCTTCTTTGAGAGTTACTCAGCAATAATGATTATATCTTATCTTTTTGATTTTTGATCACTTTTTCACCTTGATTCCAAATAAATAAAAAACAACAGTAGTTGACATACCGTAAGTATATATATCTACGAATTAGTATGATATCGTACATGGACCTTAGCGTATTAACTTGATCTTTATTTTATTTTGAAGTTTTATTAGAGAACTCTTCATATTGGAGAAGTAAATAGGTAATTTTACAGAGTTTACAGACCGCAGTTTAAAAGTGTGGATTATCAGCCAAACAACACATGTCTAAATATCATATTTATGTTTCTAAAATAATGTAGAGTACACATGAACTAAATCAAGATAGCTAAATTTACGAATTGTATGTTATTATTAGGTTTGTCATTATTAGAATTAATCTTGACATGTTAAATAAAATGGATGTTTCACTTGTAGTTGTACTTTAATTAGCATTTGTTTCGTGTATTTGAAAACTGTGTTTGACTTTTAGCAACTGGTTTTCAATTTTAGCTATTGCTTAGTTATTATTCATAAAATACACAAAAAGTATAACGTAGGTAGATTTTAAATTCTGATGCTAAAATCAATTGGGTTGCGAACGAATACCTTTCACTTTTCTACTGATTTAATAACCTTTCAAATTTGTGGACTCTCTACGTAAATGGCAATCATTATTTTTACATATAAATACATCTAACATTGATTTTGCTGCTTACAAAAATACTAGCTTCTAATATTCTACGAAGTTTTTACTTATTCAAGAATCTCAGGACTTAAGTATTAACTGTATTTTGCTAATCTTCCTTTTTATGCCGTATCAAATAGGAAAATAAACGTGAGTATTAATATCAAAGTTAATTTAACAAATTTTATTTATGAATTTTACATGCTTCGAATAAACCATGCATATCTAGTGTGTTAATTGTATAAAGTTTCAAATTATTTTCAAACGGTCTAAGTATTGTACAACTAATAATTAACATTTCATTTGGATAACAATTTTTGAACTAAATAAATGGTTGATACTGTTCTAGATTACTGAAATAAGTACATAATTTAAAAATTATTTTAGATGTTAAAATGATAAAATAATATGGCATTATCACAAATATATTATATCTGTTGCACTTTAGAATTGCAGCAATGTTACAATAAAACTAGACAAGCAAAACAAAAATCCCTTAACATACCCCCAAAACTAAAACGATTGGGATAAAATATTTGAATTTAACTAAGAAAGTATCAATTAAATAGTAATAAAATTCAAATCTCAGATAGTAATAAATTGGACAATAAAACGAGTCACACATGAGCGTATAGCGGGCTAAGAAGGATTCAACAGTAACAGATAAACATTATTGAGGGTGAATTGAGAGTTAGTAAGCCGATATTGTTATATATTGACAATTACAAATTAAAGCAATTTCTAATGTTGATACATTACAAATTTAGTGCTTTGTGTAAATACTACAATTTTCACTTTTTTATAGTACAAAACTAATTGAATTACTATAACAGTTGAGTTTATATTGCACGTAACCTAGCTTGCTTGTTTATAGTAAGTTGTTTTTTTCATACGGATTATGATTTTATAAATCATTAAAGATAATGCGATTTTAGACAAAAATTAACGTTTACGCCTGCTTTTTAATAGATTATAGTTATATTACCGAATAAAGGCTTCAGCACTAAATCTAACCCTCTTAGCTGAAAGTAATTAGTTTGTATAAACATCATTAATAGAACAAAAACTACCACCATTAGAATTTGAAATGAAATTAATTAAAATAAATTCTGCTCGACAATATCAATAATATCTACAATAACCAACATAGCTCCAAAAATGGTTTTTATTTAAGTCAGTAAAATCTGCACTACTCTAATGAATCATTTGTTTCGTACTTGTTATTAACAAATGATATTTTTGAGAAATACACTAACGAGAGCAAGAGAAATTAAATAATTAAGGTGTAATTCCTGTTGTCTAACAAAACCTATAGCTTATCTGAAAGATTTCCGATATCAAAACACTCAATCTGCTGTGACTTACATAAGTGTTACATTTGTAAATTGCAGTTAAAATTAATTATAATCAAAAGGACAATGTTTCAGGGCTAAACTATAGAAATAGCAAGGTAACACTCATTTATTACTAATTTCAACCAATGTAATTATCTCAACCCTCTTCATCAATGGTATGCTAATCTCACAACTCAGAACAAGTAAATTTACCATAGATTCATAGTAGATTATAGAGTACAAGAATATCTTAACCGTAATAAACAAAATGTGTACTTATTAGTAAAACATAAAGAGTTTGTTAATGCACAACTAATGTATAATTAATTACAATTGACTTCTCCTTAATACCGCCAACACTTCTAAGTAATTTATTTACGAATTGGAGGTTATAAACTCTAACACTTGCCACTTTGACGTCTGTATTCGTTCAATTAATTTGGTGATTGATTGCTTTTTTATATTAATCTTAAATTTCTAGAATAAAGAATTGTTGCCTACATAAATCATTGACATTACTGAATTTTACTCCACAATTTAGTGATTATAACGAAAATCAATAGTTAAAACACAATATGGGAAAAGCGCAAGCCTAAAAGATCAAATTACAAAATTTAAAGAGATCCAATTGTACAGAAAACTGAATTTTCTAGATGTCACAAACTACAAAATATTTTTGATTAAATTTGAATTGTTGTATATACAGTATAGTATCTTCTTTCCTACATAATAAACTCGTCTAATAATAGCATTTTGAACTTCTAAACTTTACAAAATTGATAGATTCATGAGTGTTTTGGTATTTCGATGCAAATACAAAATCTTATAAGATATATTAATTTATTAAATTTTTAAACGAGTAGAAGACAGAATTAAAGTAATTAATTTTCCAATTTTTTTATAATTGAGAATCTATACTTCGATTTCTGATCACATATAACTGAATAATTCATTTTATACTATTTTTCTATTATTATGTTTATTTAATATTTGAAAACGATCTCATCTCTATATCAGTTCATGCATCAAATCGTAATTTTTAGAAGGTAAGTTACACTACGCTGATATTTAAAATAATTAATTGTTTAATTTTAAGAGACATTTTTAATTCTTGTAACATTTCCTCAAAAAAGTCCCGAAAAAAGATGTTACAAAGACATTACTCAACTACTATCAGCTTATAAACTTTAATCACCTATAGAAACTGAAAAACACCAAAAACGATGTTTAATAATTCATCATTTCTTTCGGTTGTCTAATTAGTGTTAATTTATTACAAATATAGTAATATTTATTAATTTTGTCATAATTCAGATTTTTTACAATGCGAAATTTTTTTAATAGTCGATTGAGAAAGTAACATCATCTGATCAATTGTGTATTTGTGGAGTGCGAAATCATATTTACTTTTCTCAATTACTAAAATTCTCTTCTT
		</sequence>
		<sequence>
			<taxon idref="MT872528.1"/>
			TTATATCTGAATGTAGATTAAGCAACGAAACACATCTATCAACTAGCACCAAAAATATTAGCCGAACCCTAATTCATAAACAGGGACGTTGTAGCTTGACTAAAATCTAGAGATCACGGGTGGCAAAAAGTGAATCTTAGTCAAATTTTAAATGAGAAGAAAATGGATCCGGAGCACGTTAGAGTTAGATTGTTCTCAATTTTAATATCAGTATTTTATAACACGGTCATATGAAAGGACCAACTACTCATATTTATTATCCGTAAATAGTAACCTATCTAATTCGTTCTTGCTCGTTTTTTATTTCCCAGCGCCTTGTACATTTTATAAATTTTCATAGTCTTTATCTCTATCTAAAAATCCGAGTTATTTTTGCAAAAGTATTCTTTAATTCATGACAAAAAAGATATCCAGTTTCCCACGAAAAGGATTTTTAAATACTACCGTCTCTCTATCGTTCTTAGTTGTTTTATAACCGGTCGACGAGAAGTATCTAAGATACTGTATTACTAATGTTCCTGCTCGCTTATTAAAAAGGCCGAAATAAATGGACAGAAATTTAAGATGGTCAATAGTCTTTTGGAATTAACTATTAGATTATTTCAAGTTAAATATTCAAGGTCCCTCTGAAATTCTTTGGTAACTGTCAAGGATAATTTTGATAATATTCTTCTGGTAAGCTTACAACTATAAAAATTGCTATCAGACGTCAATAATTTACGCAAATAATATACTTTCTGTGTATATAAACCAGCTTATTTAAAAAAAAAGAACACAATACAGGAGCAGAAATAATGCTAATATGAATTAGATAAACATAGTTTTACATATAATTCCATCATGTCAAACCCAAAGGATCGAAGCTTATCATCTTGACAAGTTTAGTCGATACAACATTAATTGATCATTGATAAGAAGATATCAACTGCCACGGATTGATAGTTTAGTGTCACCTAAAAATAATTATACTGTTATAGTTATTAGAAGCTCTGAATGCAATTTGATCTTTTTACTGTAATTTCTCTAAATGGACAATGAAAACATGTAAATAAGTTTTTAAATTAAAAATTTAAAAAAGATATACTACAAGTAAGGCGTTTTCTAATTTTTTAAAAATTTGACAAATAATATGAATATAGTTTTAAAGTTATGCGGAAAATGAATTGGCAGAGTTTCATAATTTAATTTGAATTCCCCATAACAAATGGAAATTAGGATTTGAATTAGATATCTGAATAGCGACTTTGGCAACAGGACATAGATGAATTTAAAGTATTCCGCCAAATAGTGCAAATATAAAAAGGATTCTAATGAATGACGCTTAGCAACATGTTGAAAAGCTTTTGGTAAAATACGCTGCTTTCTTCCAATAATCACATTATTATAATAACCCCTCAAAAACGTAATCGCTATCGTATAGACCATACTGAAATAAGTTCTATTTAATAACCAGTTCTAAGTATGTTACATTAACACTGTATTGACTTATCTATAACACCTATCTTACGACAATAATTAATATTACTCATACACTTTACACGTATACGTAATAAATTCTCCCACTTATATATTTTATAATAACTCTAAAAATTACAAAGTTCTAGAGGACCAAACACTTCTTATTGACTATAATCTAGCTTCATACAACATTCCTAAAGGTGTAAACTTAAACAAAACATATTCATCCTGATCATAAAAAGTCCAAATCTTAACATCACGAACATGAATTGATTTATCCACTTGGGGTACGGTGATTAAGCCAATTTAGTTTAAATAAAATCAAACGGACATATGTCTAAATTTCTAAAACCTCTGACGAAATGATACTTCAACCTTTCATTGATATCAATTTAAGTGTTTGAAAAGTATATCGTTTGATATGTATGAACTGAAGGCTGGGCAAGAACTTAATAAGTTTTTTATCTATACGTATTATACTTTGCTTCTTTCTTTTTACCTACTGTCACTTTTATGTTTTAAATTTTTTGTTTTGTTATTTCTCCTTTCATTTATTGACCTTTTTCTTTTTATTTTTCTATTTCTTTACATTTACGTATAAGCGTTTTATTTTTATGTAACGTGGTGAGTTATACGTGTTATTGTAGTACGCTGTCTATTAAGATCATTTTTAATTTCAATGTGTTGCTATTTAATGTATACTACAGTTTAACTGTAATGCTTCTTGTATCTAATGATCTCACGTGGTAGCAATGTGAAAGGTATTATCTTTTTGTAAATTTAGGCAATTCCATACTGACCGCCATGTCTCATTATGATGACAAAGACCCGCAGAGACGAATAAGTTCACCAAGCAGCGACTATTCTGTGCCAATACTCTTATTTTCACCAAATTATTAATTATTATACCTTCTTTGAGAGTTACTCAGCAATAATGATTATATCTTATCTTTTTGATTTTTGATCACTTTTTCACCTTGATTCCAAATAAATAAAAAACAACAGTAGTTGACATACCGTAAGTATATATATCTACGAATTAGTATGATATCGTACATGGACCTTAGCGTATTAACTTGATCTTTATTTTATTTTGAAGTTTTATTAGAGAACTCTTCATATTGGAGAAGTAAATAGGTAATTTTACAGAGTTTACAGACCGCAGTTTAAAAGTGTGGATTATCAGCCAAACAACACATGTCTAAATATCATATTTATGTTTCTAAAATAATGTAGAGTACACATGAACTAAATCAAGATAGCTAAATTTACGAATTGTATGTTATTATTAGGTTTGTCATTATTAGAATTAATCTTGACATGTTAAATAAAATGGATGTTTCACTTGTAGTTGTACTTTAATTAGCATTTGTTTCGTGTATTTGAAAACTGTGTTTGACTTTTAGCAACTGGTTTTCAATTTTAGCTATTGCTTAGTTATTATTCATAAAATACACAAAAAGTATAACGTAGGTAGATTTTAAATTCTGATGCTAAAATCAATTGGGTTGCGAACGAATACCTTTCACTTTTCTACTGATTTAATAACCTTTCAAATTTGTGGACTCTCTACGTAAATGGCAATCATTATTTTTACATATAAATACATCTAACATTGATTTTGCTGCTTACAAAAATACTAGCTTCTAATATTCTACGAAGTTTTTACTTATTCAAGAATCTCAGGACTTAAGTATTAACTGTATTTTGCTAATCTTCCTTTTTATGCCGTATCAAATAGGAAAATAAACGTGAGTATTAATATCAAAGTTAATTTAACAAATTTTATTTATGAATTTTACATGCTTCGAATAAACCATGCATATCTAGTGTGTTAATTGTATAAAGTTTCAAATTATTTTCAAACGGTCTAAGTATTGTACAACTAATAATTAACATTTCATTTGGATAACAATTTTTGAACTAAATAAATGGTTGATACTGTTCTAGATTACTGAAATAAGTACATAATTTAAAAATTATTTTAGATGTTAAAATGATAAAATAATATGGCATTATCACAAATATATTATATCTGTTGCACTTTAGAATTGCAGCAATGTTACAATAAAACTAGACAAGCAAAACAAAAATCCCTTAACATACCCCCAAAACTAAAACGATTGGGATAAAATATTTGAATTTAACTAAGAAAGTATCAATTAGATAGTAATAAAATTCAAATCTCAGATAGTAATAAATTGGACAATAAAACGAGTCACACATGAGCGTATAGCGGGCTAAGAAGGATTCAACAGTAACAGATAAACATTATTGAGGGTGAATTGAGAGTTAGTAAGCCGATATTGTTATATATTGACAATTACAAATTAAAGCAATTTCTAATGTTGATACATTACAAATTTAGTGCTTTGTGTAAATACTACAATTTTCACTTTTTTATAGTACAAAACTAATTGAATTACTATAACAGTTGAGTTTATATTGCACGTAACCTAGCTTGCTTGTTTATAGTAAGTTGTTTTTTTCATACGGATTATGATTTTATAAATCATTAAAGATAATGCGATTTTAGACAAAAATTAACGTTTACGCCTGCTTTTTAATAGATTATAGTTATATTACCGAATAAAGGCTTCAGCACTAAATCTAACCCTCTTAGCTGAAAGTAATTAGTCTGTATAAACATCATTAATAGAACAAAAACTACCACCATTAGAATTTGAAATGAAATTAATTAAAATAAATTCTGCTCGACAATATCAATAATATCTACAATAACCAACATAGCTCCAAAAATGGTTTTTATTTAAGTCAGTAAAATCTGCACTACTCTAATGAATCATTTGTTTCGTACTTGTTATTAACAAATGATATTTTTGAGAAATACACTAACGAGAGCAAGAGAAATTAAATAATTAAGGTGTAATTCCTGTTGTCTAACAAAACCTATAGCTTATCTGAAAGATTTCCGATATCAAAACACTCAATCTGCTGTGACTTACATAAGTGTTACATTTGTAAATTGCAGTTAAAATTAATTATAATCAAAAGGACAATGTTTCAGGGCTAAACTATAGAAATAGCAAGGTAACACTCATTTATTACTAATTTCAACCAATGTAATTATCTCAACCCTCTTCATCAATGGTATGCTAATCTCACAACTCAGAACAAGTAAATTTACCATAGATTCATAGTAGATTATAGAGTACAAGAATATCTTAACCGTAATAAACAAAATGTGTACTTATTAGTAAAACATAAAGAGTTTGTTAATGCACAACTAATGTATAATTAATTACAATTGACTTCTCCTTAATACCGCCAACACTTCTAAGTAATTTATTTACGAATTGGAGGTTATAAACTCTAACACTTGCCACTTTGACGTCTGTATTCGTTCAATTAATTTGGTGATTGATTGCTTTTTTATATTAATCTTAAATTTCTAGAATAAAGAATTGTTGCCTACATAAATCATTGACATTACTGAATTTTACTCCACAATTTAGTGATTATAACGAAAATCAATAGTTAAAACACAATATGGGAAAAGCGCAAGCCTAAAAGATCAAATTACAAAATTTAAAGAGATCCAATTGTACAGAAAACTGAATTTTCTAGATGTCACAAACTACAAAATATTTTTGATTAAATTTGAATTGTTGTATATACAGTATAGTATCTTCTTTCCTACATAATAAACTCGTCTAATAATAGCATTTTGAACTTCTAAACTTTACAAAATTGATAGATTCATGAGTGTTTTGGTATTTCGATGCAAATACAAAATCTTATAAGATATATTAATTTATTAAATTTTTAAACGAGTAGAAGACAGAATTAAAGTAATTAATTTTCCAATTTTTTTATAATTGAGAATCTATACTTCGATTTCTGATCACATATAACTGAATAATTCATTTTATACTATTTTTCTATTATTATGTTTATTTAATATTTGAAAACGATCTCATCTCTATATCAGTTCATGCATCAAATCGTAATTTTTAGAAGGTAAGTTACACTACGCTGATATTTAAAATAATTAATTGTTTAATTTTAAGAGACATTTTTAATTCTTGTAACATTTCCTCAAAAAAGTCCCGAAAAAAGATGTTACAAAGACATTACTCAACTACTATCAGCTTATAAACTTTAATCACCTATAGAAACTGAAAAACACCAAAAACGATGTTTAATAATTCATCATTTCTTTCGGTTGTCTAATTAGTGTTAATTTATTACAAATATAGTAATATTTATTAATTTTGTCATAATTCAGATTTTTTACAATGCGAAATTTTTTTAATAGTCGATTGAGAAAGTAACATCATCTGATCAATTGTGTATTTGTGGAGTGCGAAATCATATTTACTTTTCTCAATTACTAAAATTCTCTTCTT
		</sequence>
		<sequence>
			<taxon idref="MT872527.1"/>
			TTATATCTGAATGTAGATTAAGCAACGAAACACATCTATCAACTAGCACCAAAAATATTAGCCGAACCCTAATTCATAAACAGGGACGTTGTAGCTTGACTAAAATCTAGAGATCACGGGTGGCAAAAAGTGAATCTTAGTCAAATTTTAAATGAGAAGAAAATGGATCCGGAGCACGTTAGAGTTAGATTGTTCTCAATTTTAATATCAGTATTTTATAACACGGTCATATGAAAGGACCAACTACTCATATTTATTATCCGTAAATAGTAACCTATCTAATTCGTTCTTGCTCGTTTTTTATTTCCCAGCGCCTTGTACATTTTATAAATTTTCATAGTCTTTATCTCTATCTAAAAATCCGAGTTATTTTTGCAAAAGTATTCTTTAATTCATGACAAAAAAGATATCCAGTTTCCCACGAAAAGGATTTTTAAATACTACCGTCTCTCTATCGTTCTTAGTTGTTTTATAACCGGTCGACGAGAAGTATCTAAGATACTGTATTACTAATGTTCCTGCTCGCTTATTAAAAAGGCCGAAATAAATGGACAGAAATTTAAGATGGTCAATAGTCTTTTGGAATTAACTATTAGATTATTTCAAGTTAAATATTCAAGGTCCCTCTGAAATTCTTTGGTAACTGTCAAGGATAATTTTGATAATATTCTTCTGGTAAGCTTACAACTATAAAAATTGCTATCAGACGTCAATAATTTACGCAAATAATATACTTTCTGTGTATATAAACCAGCTTATTTAAAAAAAAAGAACACAATACAGGAGCAGAAATAATGCTAATATGAATTAGATAAACATAGTTTTACATATAATTCCATCATGTCAAACCCAAAGGATCGAAGCTTATCATCTTGACAAGTTTAGTCGATACAACATTAATTGATCATTGATAAGAAGATATCAACTGCCACGGATTGATAGTTTAGTGTCACCTAAAAATAATTATACTGTTATAGTTATTAGAAGCTCTGAATGCAATTTGATCTTTTTACTGTAATTTCTCTAAATGGACAATGAAAACATGTAAATAAGTTTTTAAATTAAAAATTTAAAAAAGATATACTACAAGTAAGGCGTTTTCTAATTTTTTAAAAATTTGACAAATAATATGAATATAGTTTTAAAGTTATGCGGAAAATGAATTGGCAGAGTTTCATAATTTAATTTGAATTCCCCATAACAAATGGAAATTAGGATTTGAATTAGATATCTGAATAGCGACTTTGGCAACAGGACATAGATGAATTTAAAGTATTCCGCCAAATAGTGCAAATATAAAAAGGATTCTAATGAATGACGCTTAGCAACATGTTGAAAAGCTTTTGGTAAAATACGCTGCTTTCTTCCAATAATCACATTATTATAATAACCCCTCAAAAACGTAATCGCTATCGTATAGACCATACTGAAATAAGTTCTATTTAATAACCAGTTCTAAGTATGTTACATTAACACTGTATTGACTTATCTATAACACCTATCTTACGACAATAATTAATATTACTCATACACTTTACACGTATACGTAATAAATTCTCCCACTTATATATTTTATAATAACTCTAAAAATTACAAAGTTCTAGAGGACCAAACACTTCTTATTGACTATAATCTAGCTTCATACAACATTCCTAAAGGTGTAAACTTAAACAAAACATATTCATCCTGATCATAAAAAGTCCAAATCTTAACATCACGAACATGAATTGATTTATCCACTTGGGGTACGGTGATTAAGCCAATTTAGTTTAAATAAAATCAAACGGACATATGTCTAAATTTCTAAAACCTCTGACGAAATGATACTTCAACCTTTCATTGATATCAATTTAAGTGTTTGAAAAGTATATCGTTTGATATGTATGAACTGAAGGCTGGGCAAGAACTTAATAAGTTTTTTATCTATACGTATTATACTTTGCTTCTTTCTTTTTACCTACTGTCACTTTTATGTTTTAAATTTTTTGTTTTGTTATTTCTCCTTTCATTTATTGACCTTTTTCTTTTTATTTTTCTATTTCTTTACATTTACGTATAAGCGTTTTATTTTTATGTAACGTGGTGAGTTATACGTGTTATTGTAGTACGCTGTCTATTAAGATCATTTTTAATTTCAATGTGTTGCTATTTAATGTATACTACAGTTTAACTGTAATGCTTCTTGTATCTAATGATCTCACGTGGTAGCAATGTGAAAGGTATTATCTTTTTGTAAATTTAGGCAATTCCATACTGACCGCCATGTCTCATTATGATGACAAAGACCCGCAGAGACGAATAAGTTCACCAAGCAGCGACTATTCTGTGCCAATACTCTTATTTTCACCAAATTATTAATTATTATACCTTCTTTGAGAGTTACTCAGCAATAATGATTATATCTTATCTTTTTGATTTTTGATCACTTTTTCACCTTGATTCCAAATAAATAAAAAACAACAGTAGTTGACATACCGTAAGTATATATATCTACGAATTAGTATGATATCGTACATGGACCTTAGCGTATTAACTTGATCTTTATTTTATTTTGAAGTTTTATTAGAGAACTCTTCATATTGGAGAAGTAAATAGGTAATTTTACAGAGTTTACAGACCGCAGTTTAAAAGTGTGGATTATCAGCCAAACAACACATGTCTAAATATCATATTTATGTTTCTAAAATAATGTAGAGTACACATGAACTAAATCAAGATAGCTAAATTTACGAATTGTATGTTATTATTAGGTTTGTCATTATTAGAATTAATCTTGACATGTTAAATAAAATGGATGTTTCACTTGTAGTTGTACTTTAATTAGCATTTGTTTCGTGTATTTGAAAACTGTGTTTGACTTTTAGCAACTGGTTTTCAATTTTAGCTATTGCTTAGTTATTATTCATAAAATACACAAAAAGTATAACGTAGGTAGATTTTAAATTCTGATGCTAAAATCAATTGGGTTGCGAACGAATACCTTTCACTTTTCTACTGATTTAATAACCTTTCAAATTTGTGGACTCTCTACGTAAATGGCAATCATTATTTTTACATATAAATACATCTAACATTGATTTTGCTGCTTACAAAAATACTAGCTTCTAATATTCTACGAAGTTTTTACTTATTCAAGAATCTCAGGACTTAAGTATTAACTGTATTTTGCTAATCTTCCTTTTTATGCCGTATCAAATAGGAAAATAAACGTGAGTATTAATATCAAAGTTAATTTAACAAATTTTATTTATGAATTTTACATGCTTCGAATAAACCATGCATATCTAGTGTGTTAATTGTATAAAGTTTCAAATTATTTTCAAACGGTCTAAGTATTGTACAACTAATAATTAACATTTCATTTGGATAACAATTTTTGAACTAAATAAATGGTTGATACTGTTCTAGATTACTGAAATAAGTACATAATTTAAAAATTATTTTAGATGTTAAAATGATAAAATAATATGGCATTATCACAAATATATTATATCTGTTGCACTTTAGAATTGCAGCAATGTTACAATAAAACTAGACAAGCAAAACAAAAATCCCTTAACATACCCCCAAAACTAAAACGATTGGGATAAAATATTTGAATTTAACTAAGAAAGTATCAATTAAATAGTAATAAAATTCAAATCTCAGATAGTAATAAATTGGACAATAAAACGAGTCACACATGAGCGTATAGCGGGCTAAGAAGGATTCAACAGTAACAGATAAACATTATTGAGGGTGAATTGAGAGTTAGTAAGCCGATATTGTTATATATTGACAATTACAAATTAAAGCAATTTCTAATGTTGATACATTACAAATTTAGTGCTTTGTGTAAATACTACAATTTTCACTTTTTTATAGTACAAAACTAATTGAATTACTATAACAGTTGAGTTTATATTGCACGTAACCTAGCTTGCTTGTTTATAGTAAGTTGTTTTTTTCATACGGATTATGATTTTATAAATCATTAAAGATAATGCGATTTTAGACAGAAATTAACGTTTACGCGTGCTTTTTAATAGATTATAGTTATATTACCGAATAAAGGCTTCAGCACTAAATCTAACCCTCTTAGCTGAAAGTAATTAGTTTGTATAAACATCATTAATAGAACAAAAACTACCACCATTAGAATTTGAAATGAAATTAATTAAAATAAATTCTGCTCGACAATATCAATAATATCTACAATAACCAACATAGCTCCAAAAATGGTTTTTATTTAAGTCAGTAAAATCTGCACTACTCTAATGAATCATTTGTTTCGTACTTGTTATTAACAAATGATATTTTTGAGAAATACACTAACGAGAGCAAGAGAAATTAAATAATTAAGGTGTAATTCCTGTTGTCTAACAAAACCTATAGCTTATCTGAAAGATTTCCGATATCAAAACACTCAATCTGCTGTGACTTACATAAGTGTTACATTTGTAAATTGCAGTTAAAATTAATTATAATCAAAAGGACAATGTTTCAGGGCTAAACTATAGAAATAGCAAGGTAACACTCATTTATTACTAATTTCAACCAATGTAATTATCTCAACCCTCTTCATCAATGGTATGCTAATCTCACAACTCAGAACAAGTAAATTTACCATAGATTCATAGTAGATTATAGAGTACAAGAATATCTTAACCGTAATAAACAAAATGTGTACTTATTAGTAAAACATAAAGAGTTTGTTAATGCACAACTAATGTATAATTAATTACAATTGACTTCTCCTTAATACCGCCAACACTTCTAAGTAATTTATTTACGAATTGGAGGTTATAAACTCTAACACTTGCCACTTTGACGTCTGTATTCGTTCAATTAATTTGGTGATTGATTGCTTTTTTATATTAATCTTAAATTTCTAGAATAAAGAATTGTTGCCTACATAAATCATTGACATTACTGAATTTTACTCCACAATTTAGTGATTATAACGAAAATCAATAGTTAAAACACAATATGGGAAAAGCGCAAGCCTAAAAGATCAAATTACAAAATTTAAAGAGATCCAATTGTACAGAAAACTGAATTTTCTAGATGTCACAAACTACAAAATATTTTTGATTAAATTTGAATTGTTGTATATACAGTATAGTATCTTCTTTCCTACATAATAAACTCGTCTAATAATAGCATTTTGAACTTCTAAACTTTACAAAATTGATAGATTCATGAGTGTTTTGGTATTTCGATGCAAATACAAAATCTTATAAGATATATTAATTTATTAAATTTTTAAACGAGTAGAAGACAGAATTAAAGTAATTAATTTTCCAATTTTTTTATAATTGAGAATCTATACTTCGATTTCTGATCACATATAACTGAATAATTCATTTTATACTATTTTTCTATTATTATGTTTATTTAATATTTGAAAACGATCTCATCTCTATATCAGTTCATGCATCAAATCGTAATTTTTAGAAGGTAAGTTACACTACGCTGATATTTAAAATAATTAATTGTTTAATTTTAAGAGACATTTTTAATTCTTGTAACATTTCCTCAAAAAAGTCCCGAAAAAAGATGTTACAAAGACATTACTCAACTACTATCAGCTTATAAACTTTAATCACCTATAGAAACTGAAAAACACCAAAAACGATGTTTAATAATTCATCATTTCTTTCGGTTGTCTAATTAGTGTTAATTTATTACAAATATAGTAATATTTATTAATTTTGTCATAATTCAGATTTTTTACAATGCGAAATTTTTTTAATAGTCGATTGAGAAAGTAACATCATCTGATCAATTGTGTATTTGTGGAGTGCGAAATCATATTTACTTTTCTCAATTACTAAAATTCTCTTCTT
		</sequence>
		<sequence>
			<taxon idref="MT872526.1"/>
			TTATATCTGAATGTAGATTAAGCAACGAAACACATCTATCAACTAGCACCAAAAATATTAGCCGAACCCTAATTCATAAACAGGGACGTTGTAGCTTGACTAAAATCTAGAGATCACGGGTGGCAAAAAGTGAATCTTAGTCAAATTTTAAATGAGAAGAAAATGGATCCGGAGCACGTTAGAGTTAGATTGTTCTCAATTTTAATATCAGTATTTTATAACACGGTCATATGAAAGGACCAACTACTCATATTTATTATCCGTAAATAGTAACCTATCTAATTCGTTCTTGCTCGTTTTTTATTTCCCAGCGCCTTGTACATTTTATAAATTTTCATAGTCTTTATCTCTATCTAAAAATCCGAGTTATTTTTGCAAAAGTATTCTTTAATTCATGACAAAAAAGATATCCAGTTTCCCACGAAAAGGATTTTTAAATACTACCGTCTCTCTATCGTTCTTAGTTGTTTTATAACCGGTCGACGAGAAGTATCTAAGATACTGTATTACTAATGTTCCTGCTCGCTTATTAAAAAGGCCGAAATAAATGGACAGAAATTTAAGATGGTCAATAGTCTTTTGGAATTAACTATTAGATTATTTCAAGTTAAATATTCAAGGTCCCTCTGAAATTCTTTGGTAACTGTCAAGGATAATTTTGATAATATTCTTCTGGTAAGCTTACAACTATAAAAATTGCTATCAGACGTCAATAATTTACGCAAATAATATACTTTCTGTGTATATAAACCAGCTTATTTAAAAAAAAAGAACACAATACAGGAGCAGAAATAATGCTAATATGAATTAGATAAACATAGTTTTACATATAATTCCATCATGTCAAACCCAAAGGATCGAAGCTTATCATCTTGACAAGTTTAGTCGATACAACATTAATTGATCATTGATAAGAAGATATCAACTGCCACGGATTGATAGTTTAGTGTCACCTAAAAATAATTATACTGTTATAGTTATTAGAAGCTCTGAATGCAATTTGATCTTTTTACTGTAATTTCTCTAAATGGACAATGAAAACATGTAAATAAGTTTTTAAATTAAAAATTTAAAAAAGATATACTACAAGTAAGGCGTTTTCTAATTTTTTAAAAATTTGACAAATAATATGAATATAGTTTTAAAGTTATGCGGAAAATGAATTGGCAGAGTTTCATAATTTAATTTGAATTCCCCATAACAAATGGAAATTAGGATTTGAATTAGATATCTGAATAGCGACTTTGGCAACAGGACATAGATGAATTTAAAGTATTCCGCCAAATAGTGCAAATATAAAAAGGATTCTAATGAATGACGCTTAGCAACATGTTGAAAAGCTTTTGGTAAAATACGCTGCTTTCTTCCAATAATCACATTATTATAATAACCCCTCAAAAACGTAATCGCTATCGTATAGACCATACTGAAATAAGTTCTATTTAATAACCAGTTCTAAGTATGTTACATTAACACTGTATTGACTTATCTATAACACCTATCTTACGACAATAATTAATATTACTCATACACTTTACACGTATACGTAATAAATTCTCCCACTTATATATTTTATAATAACTCTAAAAATTACAAAGTTCTAGAGGACCAAACACTTCTTATTGACTATAATCTAGCTTCATACAACATTCCTAAAGGTGTAAACTTAAACAAAACATATTCATCCTGATCATAAAAAGTCCAAATCTTAACATCACGAACATGAATTGATTTATCCACTTGGGGTACGGTGATTAAGCCAATTTAGTTTAAATAAAATCAAACGGACATATGTCTAAATTTCTAAAACCTCTGACGAAATGATACTTCAACCTTTCATTGATATCAATTTAAGTGTTTGAAAAGTATATCGTTTGATATGTATGAACTGAAGGCTGGGCAAGAACTTAATAAGTTTTTTATCTATACGTATTATACTTTGCTTCTTTCTTTTTACCTACTGTCACTTTTATGTTTTAAATTTTTTGTTTTGTTATTTCTCCTTTCATTTATTGACCTTTTTCTTTTTATTTTTCTATTTCTTTACATTTACGTATAAGCGTTTTATTTTTATGTAACGTGGTGAGTTATACGTGTTATTGTAGTACGCTGTCTATTAAGATCATTTTTAATTTCAATGTGTTGCTATTTAATGTATACTACAGTTTAACTGTAATGCTTCTTGTATCTAATGATCTCACGTGGTAGCAATGTGAAAGGTATTATCTTTTTGTAAATTTAGGCAATTCCATACTGACCGCCATGTCTCATTATGATGACAAAGACCCGCAGAGACGAATAAGTTCACCAAGCAGCGACTATTCTGTGCCAATACTCTTATTTTCACCAAATTATTAATTATTATACCTTCTTTGAGAGTTACTCAGCAATAATGATTATATCTTATCTTTTTGATTTTTGATCACTTTTTCACCTTGATTCCAAATAAATAAAAAACAACAGTAGTTGACATACCGTAAGTATATATATCTACGAATTAGTATGATATCGTACATGGACCTTAGCGTATTAACTTGATCTTTATTTTATTTTGAAGTTTTATTAGAGAACTCTTCATATTGGAGAAGTAAATAGGTAATTTTACAGAGTTTACAGACCGCAGTTTAAAAGTGTGGATTATCAGCCAAACAACACATGTCTAAATATCATATTTATGTTTCTAAAATAATGTAGAGTACACATGAACTAAATCAAGATAGCTAAATTTACGAATTGTATGTTATTATTAGGTTTGTCATTATTAGAATTAATCTTGACATGTTAAATAAAATGGATGTTTCACTTGTAGTTGTACTTTAATTAGCATTTGTTTCGTGTATTTGAAAACTGTGTTTGACTTTTAGCAACTGGTTTTCAATTTTAGCTATTGCTTAGTTATTATTCATAAAATACACAAAAAGTATAACGTAGGTAGATTTTAAATTCTGATGCTAAAATCAATTGGGTTGCGAACGAATACCTTTCACTTTTCTACTGATTTAATAACCTTTCAAATTTGTGGACTCTCTACGTAAATGGCAATCATTATTTTTACATATAAATACATCTAACATTGATTTTGCTGCTTACAAAAATACTAGCTTCTAATATTCTACGAAGTTTTTACTTATTCAAGAATCTCAGGACTTAAGTATTAACTGTATTTTGCTAATCTTCCTTTTTATGCCGTATCAAATAGGAAAATAAACGTGAGTATTAATATCAAAGTTAATTTAACAAATTTTATTTATGAATTTTACATGCTTCGAATAAACCATGCATATCTAGTGTGTTAATTGTATAAAGTTTCAAATTATTTTCAAACGGTCTAAGTATTGTACAACTAATAATTAACATTTCATTTGGATAACAATTTTTGAACTAAATAAATGGTTGATACTGTTCTAGATTACTGAAATAAGTACATAATTTAAAAATTATTTTAGATGTTAAAATGATAAAATAATATGGCATTATCACAAATATATTATATCTGTTGCACTTTAGAATTGCAGCAATGTTACAATAAAACTAGACAAGCAAAACAAAAATCCCTTAACATACCCCCAAAACTAAAACGATTGGGATAAAATATTTGAATTTAACTAAGAAAGTATCAATTAAATAGTAATAAAATTCAAATCTCAGATAGTAATAAATTGGACAATAAAACGAGTCACACATGAGCGTATAGCGGGCTAAGAAGGATTCAACAGTAACAGATAAACATTATTGAGGGTGAATTGAGAGTTAGTAAGCCGATATTGTTATATATTGACAATTACAAATTAAAGCAATTTCTAATGTTGATACATTACAAATTTAGTGCTTTGTGTAAATACTACAATTTTCACTTTTTTATAGTACAAAACTAATTGAATTACTATAACAGTTGAGTTTATATTGCACGTAACCTAGCTTGCTTGTTTATAGTAAGTTGTTTTTTTCATACGGATTATGATTTTATAAATCATTAAAGATAATGCGATTTTAGACAGAAATTAACGTTTACGCGTGCTTTTTAATAGATTATAGTTATATTACCGAATAAAGGCTTCAGCACTAAATCTAACCCTCTTAGCTGAAAGTAATTAGTTTGTATAAACATCATTAATAGAACAAAAACTACCACCATTAGAATTTGAAATGAAATTAATTAAAATAAATTCTGCTCGACAATATCAATAATATCTACAATAACCAACATAGCTCCAAAAATGGTTTTTATTTAAGTCAGTAAAATCTGCACTACTCTAATGAATCATTTGTTTCGTACTTGTTATTAACAAATGATATTTTTGAGAAATACACTAACGAGAGCAAGAGAAATTAAATAATTAAGGTGTAATTCCTGTTGTCTAACAAAACCTATAGCTTATCTGAAAGATTTCCGATATCAAAACACTCAATCTGCTGTGACTTACATAAGTGTTACATTTGTAAATTGCAGTTAAAATTAATTATAATCAAAAGGACAATGTTTCAGGGCTAAACTATAGAAATAGCAAGGTAACACTCATTTATTACTAATTTCAACCAATGTAATTATCTCAACCCTCTTCATCAATGGTATGCTAATCTCACAACTCAGAACAAGTAAATTTACCATAGATTCATAGTAGATTATAGAGTACAAGAATATCTTAACCGTAATAAACAAAATGTGTACTTATTAGTAAAACATAAAGAGTTTGTTAATGCACAACTAATGTATAATTAATTACAATTGACTTCTCCTTAATACCGCCAACACTTCTAAGTAATTTATTTACGAATTGGAGGTTATAAACTCTAACACTTGCCACTTTGACGTCTGTATTCGTTCAATTAATTTGGTGATTGATTGCTTTTTTATATTAATCTTAAATTTCTAGAATAAAGAATTGTTGCCTACATAAATCATTGACATTACTGAATTTTACTCCACAATTTAGTGATTATAACGAAAATCAATAGTTAAAACACAATATGGGAAAAGCGCAAGCCTAAAAGATCAAATTACAAAATTTAAAGAGATCCAATTGTACAGAAAACTGAATTTTCTAGATGTCACAAACTACAAAATATTTTTGATTAAATTTGAATTGTTGTATATACAGTATAGTATCTTCTTTCCTACATAATAAACTCGTCTAATAATAGCATTTTGAACTTCTAAACTTTACAAAATTGATAGATTCATGAGTGTTTTGGTATTTCGATGCAAATACAAAATCTTATAAGATATATTAATTTATTAAATTTTTAAACGAGTAGAAGACAGAATTAAAGTAATTAATTTTCCAATTTTTTTATAATTGAGAATCTATACTTCGATTTCTGATCACATATAACTGAATAATTCATTTTATACTATTTTTCTATTATTATGTTTATTTAATATTTGAAAACGATCTCATCTCTATATCAGTTCATGCATCAAATCGTAATTTTTAGAAGGTAAGTTACACTACGCTGATATTTAAAATAATTAATTGTTTAATTTTAAGAGACATTTTTAATTCTTGTAACATTTCCTCAAAAAAGTCCCGAAAAAAGATGTTACAAAGACATTACTCAACTACTATCAGCTTATAAACTTTAATCACCTATAGAAACTGAAAAACACCAAAAACGATGTTTAATAATTCATCATTTCTTTCGGTTGTCTAATTAGTGTTAATTTATTACAAATATAGTAATATTTATTAATTTTGTCATAATTCAGATTTTTTACAATGCGAAATTTTTTTAATAGTCGATTGAGAAAGTAACATCATCTGATCAATTGTGTATTTGTGGAGTGCGAAATCATATTTACTTTTCTCAATTACTAAAATTCTCTTCTT
		</sequence>
		<sequence>
			<taxon idref="MT872525.1"/>
			TTATATCTGAATGTAGATTAAGCAACGAAACACATCTATCAACTAGCACCAAAAATATTAGCCGAACCCTAATTCATAAACAGGGACGTTGTAGCTTGACTAAAATCTAGAGATCACGGGTGGCAAAAAGTGAATCTTAGTCAAATTTTAAATGAGAAGAAAATGGATCCGGAGCACGTTAGAGTTAGATTGTTCTCAATTTTAATATCAGTATTTTATAACACGGTCATATGAAAGGACCAACTACTCATATTTATTATCCGTAAATAGTAACCTATCTAATTCGTTCTTGCTCGTTTTTTATTTCCCAGCGCCTTGTACATTTTATAAATTTTCATAGTCTTTATCTCTATCTAAAAATCCGAGTTATTTTTGCAAAAGTATTCTTTAATTCATGACAAAAAAGATATCCAGTTTCCCACGAAAAGGATTTTTAAATACTACCGTCTCTCTATCGTTCTTAGTTGTTTTATAACCGGTCGACGAGAAGTATCTAAGATACTGTATTACTAATGTTCCTGCTCGCTTATTAAAAAGGCCGAAATAAATGGACAGAAATTTAAGATGGTCAATAGTCTTTTGGAATTAACTATTAGATTATTTCAAGTTAAATATTCAAGGTCCCTCTGAAATTCTTTGGTAACTGTCAAGGATAATTTTGATAATATTCTTCTGGTAAGCTTACAACTATAAAAATTGCTATCAGACGTCAATAATTTACGCAAATAATATACTTTCTGTGTATATAAACCAGCTTATTTAAAAAAAAAGAACACAATACAGGAGCAGAAATAATGCTAATATGAATTAGATAAACATAGTTTTACATATAATTCCATCATGTCAAACCCAAAGGATCGAAGCTTATCATCTTGACAAGTTTAGTCGATACAACATTAATTGATCATTGATAAGAAGATATCAACTGCCACGGATTGATAGTTTAGTGTCACCTAAAAATAATTATACTGTTATAGTTATTAGAAGCTCTGAATGCAATTTGATCTTTTTACTGTAATTTCTCTAAATGGACAATGAAAACATGTAAATAAGTTTTTAAATTAAAAATTTAAAAAAGATATACTACAAGTAAGGCGTTTTCTAATTTTTTAAAAATTTGACAAATAATATGAATATAGTTTTAAAGTTATGCGGAAAATGAATTGGCAGAGTTTCATAATTTAATTTGAATTCCCCATAACAAATGGAAATTAGGATTTGAATTAGATATCTGAATAGCGACTTTGGCAACAGGACATAGATGAATTTAAAGTATTCCGCCAAATAGTGCAAATATAAAAAGGATTCTAATGAATGACGCTTAGCAACATGTTGAAAAGCTTTTGGTAAAATACGCTGCTTTCTTCCAATAATCACATTATTATAATAACCCCTCAAAAACGTAATCGCTATCGTATAGACCATACTGAAATAAGTTCTATTTAATAACCAGTTCTAAGTATGTTACATTAACACTGTATTGACTTATCTATAACACCTATCTTACGACAATAATTAATATTACTCATACACTTTACACGTATACGTAATAAATTCTCCCACTTATATATTTTATAATAACTCTAAAAATTACAAAGTTCTAGAGGACCAAACACTTCTTATTGACTATAATCTAGCTTCATACAACATTCCTAAAGGTGTAAACTTAAACAAAACATATTCATCCTGATCATAAAAAGTCCAAATCTTAACATCACGAACATGAATTGATTTATCCACTTGGGGTACGGTGATTAAGCCAATTTAGTTTAAATAAAATCAAACGGACATATGTCTAAATTTCTAAAACCTCTGACGAAATGATACTTCAACCTTTCATTGATATCAATTTAAGTGTTTGAAAAGTATATCGTTTGATATGTATGAACTGAAGGCTGGGCAAGAACTTAATAAGTTTTTTATCTATACGTATTATACTTTGCTTCTTTCTTTTTACCTACTGTCACTTTTATGTTTTAAATTTTTTGTTTTGTTATTTCTCCTTTCATTTATTGACCTTTTTCTTTTTATTTTTCTATTTCTTTACATTTACGTATAAGCGTTTTATTTTTATGTAACGTGGTGAGTTATACGTGTTATTGTAGTACGCTGTCTATTAAGATCATTTTTAATTTCAATGTGTTGCTATTTAATGTATACTACAGTTTAACTGTAATGCTTCTTGTATCTAATGATCTCACGTGGTAGCAATGTGAAAGGTATTATCTTTTTGTAAATTTAGGCAATTCCATACTGACCGCCATGTCTCATTATGATGACAAAGACCCGCAGAGACGAATAAGTTCACCAAGCAGCGACTATTCTGTGCCAATACTCTTATTTTCACCAAATTATTAATTATTATACCTTCTTTGAGAGTTACTCAGCAATAATGATTATATCTTATCTTTTTGATTTTTGATCACTTTTTCACCTTGATTCCAAATAAATAAAAAACAACAGTAGTTGACATACCGTAAGTATATATATCTACGAATTAGTATGATATCGTACATGGACCTTAGCGTATTAACTTGATCTTTATTTTATTTTGAAGTTTTATTAGAGAACTCTTCATATTGGAGAAGTAAATAGGTAATTTTACAGAGTTTACAGACCGCAGTTTAAAAGTGTGGATTATCAGCCAAACAACACATGTCTAAATATCATATTTATGTTTCTAAAATAATGTAGAGTACACATGAACTAAATCAAGATAGCTAAATTTACGAATTGTATGTTATTATTAGGTTTGTCATTATTAGAATTAATCTTGACATGTTAAATAAAATGGATGTTTCACTTGTAGTTGTACTTTAATTAGCATTTGTTTCGTGTATTTGAAAACTGTGTTTGACTTTTAGCAACTGGTTTTCAATTTTAGCTATTGCTTAGTTATTATTCATAAAATACACAAAAAGTATAACGTAGGTAGATTTTAAATTCTGATGCTAAAATCAATTGGGTTGCGAACGAATACCTTTCACTTTTCTACTGATTTAATAACCTTTCAAATTTGTGGACTCTCTACGTAAATGGCAATCATTATTTTTACATATAAATACATCTAACATTGATTTTGCTGCTTACAAAAATACTAGCTTCTAATATTCTACGAAGTTTTTACTTATTCAAGAATCTCAGGACTTAAGTATTAACTGTATTTTGCTAATCTTCCTTTTTATGCCGTATCAAATAGGAAAATAAACGTGAGTATTAATATCAAAGTTAATTTAACAAATTTTATTTATGAATTTTACATGCTTCGAATAAACCATGCATATCTAGTGTGTTAATTGTATAAAGTTTCAAATTATTTTCAAACGGTCTAAGTATTGTACAACTAATAATTAACATTTCATTTGGATAACAATTTTTGAACTAAATAAATGGTTGATACTGTTCTAGATTACTGAAATAAGTACATAATTTAAAAATTATTTTAGATGTTAAAATGATAAAATAATATGGCATTATCACAAATATATTATATCTGTTGCACTTTAGAATTGCAGCAATGTTACAATAAAACTAGACAAGCAAAACAAAAATCCCTTAACATACCCCCAAAACTAAAACGATTGGGATAAAATATTTGAATTTAACTAAGAAAGTATCAATTAAATAGTAATAAAATTCAAATCTCAGATAGTAATAAATTGGACAATAAAACGAGTCACACATGAGCGTATAGCGGGCTAAGAAGGATTCAACAGTAACAGATAAACATTATTGAGGGTGAATTGAGAGTTAGTAAGCCGATATTGTTATATATTGACAATTACAAATTAAAGCAATTTCTAATGTTGATACATTACAAATTTAGTGCTTTGTGTAAATACTACAATTTTCACTTTTTTATAGTACAAAACTAATTGAATTACTATAACAGTTGAGTTTATATTGCACGTAACCTAGCTTGCTTGTTTATAGTAAGTTGTTTTTTTCATACGGATTATGATTTTATAAATCATTAAAGATAATGCGATTTTAGACAAAAATTAACGTTTACGCCTGCTTTTTAATAGATTATAGTTATATTACCGAATAAAGGCTTCAGCACTAAATCTAACCCTCTTAGCTGAAAGTAATTAGTTTGTATAAACATCATTAATAGAACAAAAACTACCACCATTAGAATTTGAAATGAAATTAATTAAAATAAATTCTGCTCGACAATATCAATAATATCTACAATAACCAACATAGCTCCAAAAATGGTTTTTATTTAAGTCAGTAAAATCTGCACTACTCTAATGAATCATTTGTTTCGTACTTGTTATTAACAAATGATATTTTTGAGAAATACACTAACGAGAGCAAGAGAAATTAAATAATTAAGGTGTAATTCCTGTTGTCTAACAAAACCTATAGCTTATCTGAAAGATTTCCGATATCAAAACACTCAATCTGCTGTGACTTACATAAGTGTTACATTTGTAAATTGCAGTTAAAATTAATTATAATCAAAAGGACAATGTTTCAGGGCTAAACTATAGAAATAGCAAGGTAACACTCATTTATTACTAATTTCAACCAATGTAATTATCTCAACCCTCTTCATCAATGGTATGCTAATCTCACAACTCAGAACAAGTAAATTTACCATAGATTCATAGTAGATTATAGAGTACAAGAATATCTTAACCGTAATAAACAAAATGTGTACTTATTAGTAAAACATAAAGAGTTTGTTAATGCACAACTAATGTATAATTAATTACAATTGACTTCTCCTTAATACCGCCAACACTTCTAAGTAATTTATTTACGAATTGGAGGTTATAAACTCTAACACTTGCCACTTTGACGTCTGTATTCGTTCAATTAATTTGGTGATTGATTGCTTTTTTATATTAATCTTAAATTTCTAGAATAAAGAATTGTTGCCTACATAAATCATTGACATTACTGAATTTTACTCCACAATTTAGTGATTATAACGAAAATCAATAGTTAAAACACAATATGGGAAAAGCGCAAGCCTAAAAGATCAAATTACAAAATTTAAAGAGATCCAATTGTACAGAAAACTGAATTTTCTAGATGTCACAAACTACAAAATATTTTTGATTAAATTTGAATTGTTGTATATACAGTATAGTATCTTCTTTCCTACATAATAAACTCGTCTAATAATAGCATTTTGAACTTCTAAACTTTACAAAATTGATAGATTCATGAGTGTTTTGGTATTTCGATGCAAATACAAAATCTTATAAGATATATTAATTTATTAAATTTTTAAACGAGTAGAAGACAGAATTAAAGTAATTAATTTTCCAATTTTTTTATAATTGAGAATCTATACTTCGATTTCTGATCACATATAACTGAATAATTCATTTTATACTATTTTTCTATTATTATGTTTATTTAATATTTGAAAACGATCTCATCTCTATATCAGTTCATGCATCAAATCGTAATTTTTAGAAGGTAAGTTACACTACGCTGATATTTAAAATAATTAATTGTTTAATTTTAAGAGACATTTTTAATTCTTGTAACATTTCCTCAAAAAAGTCCCGAAAAAAGATGTTACAAAGACATTACTCAACTACTATCAGCTTATAAACTTTAATCACCTATAGAAACTGAAAAACACCAAAAACGATGTTTAATAATTCATCATTTCTTTCGGTTGTCTAATTAGTGTTAATTTATTACAAATATAGTAATATTTATTAATTTTGTCATAATTCAGATTTTTTACAATGCGAAATTTTTTTAATAGTCGATTGAGAAAGTAACATCATCTGATCAATTGTGTATTTGTGGAGTGCGAAATCATATTTACTTTTCTCAATTACTAAAATTCTCTTCTT
		</sequence>
		<sequence>
			<taxon idref="MT310900.1"/>
			TTATATCTGAATGTAGATTAAGCAACGAAACACATCTATCAACTAGCACCAAAAATATTAGCCGAACCCTAATTCATAAACAGGGACGTTGTAGCTTGACTAAAATCTAGAGATCACGGGTGGCAAAAAGTGAATCTTAGTCAAATTTTAAATGAGAAGAAAATGGATCCGGAGCACGTTAGAGTTAGATTGTTCTCAATTTTAATATCAGTATTTTATAACACGGTCATATGAAAGGACCAACTACTCATATTTATTATCCGTAAATAGTAACCTATCTAATTCGTTCTTGCTCGTTTTTTATTTCCCAGCGCCTTGTACATTTTATAAATTTTCATAGTCTTTATCTCTATCTAAAAATCCGAGTTATTTTTGCAAAAGTATTCTTTAATTCATGACAAAAAAGATATCCAGTTTCCCACGAAAAGGATTTTTAAATACTACCGTCTCTCTATCGTTCTTAGTTGTTTTATAACCGGTCGACGAGAAGTATCTAAGATACTGTATTACTAATGTTCCTGCTCGCTTATTAAAAAGGCCGAAATAAATGGACAGAAATTTAAGATGGTCAATAGTCTTTTGGAATTAACTATTAGATTATTTCAAGTTAAATATTCAAGGTCCCTCTGAAATTCTTTGGTAACTGTCAAGGATAATTTTGATAATATTCTTCTGGTAAGCTTACAACTATAAAAATTGCTATCAGACGTCAATAATTTACGCAAATAATATACTTTCTGTGTATATAAACCAGCTTATTTAAAAAAAAAGAACACAATACAGGAGCAGAAATAATGCTAATATGAATTAGATAAACATAGTTTTACATATAATTCCATCATGTCAAACCCAAAGGATCGAAGCTTATCATCTTGACAAGTTTAGTCGATACAACATTAATTGATCATTGATAAGAAGATATCAACTGCCACGGATTGATAGTTTAGTGTCACCTAAAAATAATTATACTGTTATAGTTATTAGAAGCTCTGAATGCAATTTGATCTTTTTACTGTAATTTCTCTAAATGGACAATGAAAACATGTAAATAAGTTTTTAAATTAAAAATTTAAAAAAGATATACTACAAGTAAGGCGTTTTCTAATTTTTTAAAAATTTGACAAATAATATGAATATAGTTTTAAAGTTATGCGGAAAATGAATTGGCAGAGTTTCATAATTTAATTTGAATTCCCCATAACAAATGGAAATTAGGATTTGAATTAGATATCTGAATAGCGACTTTGGCAACAGGACATAGATGAATTTAAAGTATTCCGCCAAATAGTTCAAATATAAAAAGGATTCTAATGAATGACGCTTAGCAACATGTTGAAAAGCTTTTGGTAAAATACGCTGCTTTCTTCCAATAATCACATTATTATAATAACCCCTCAAAAACGTAATCGCTATCGTATAGACCATACTGAAATAAGTTCTATTTAATAACCAGTTCTAAGTATGTTACATTAACACTGTATTGACTTATCTATAACACCTATCTTACGACAATAATTAATATTACTCATACACTTTACACGTATACGTAATAAATTCTCCCACTTATATATTTTATAATAACTCTAAAAATTACAAAGTTCTAGAGGACCAAACACTTCTTATTGACTATAATCTAGCTTCATACAACATTCCTAAAGGTGTAAACTTAAACAAAACATATTCATCCTGATCATAAAAAGTCCAAATCTTAACATCACGAACATGAATTGATTTATCCACTTGGGGTACGGTGATTAAGCCAATTTAGTTTAAATAAAATCAAACGGACATATGTCTAAATTTCTAAAACCTCTGACGAAATGATACTTCAACCTTTCATTGATATCAATTTAAGTGTTTGAAAAGTATATCGTTTGATATGTATGAACTGAAGGCTGGGCAAGAACTTAATAAGTTTTTTATCTATACGTATTATACTTTGCTTCTTTCTTTTTACCTACTGTCACTTTTATGTTTTAAATTTTTTGTTTTGTTATTTCTCCTTTCATTTATTGACCTTTTTCTTTTTATTTTTCTATTTCTTTACATTTACGTATAAGCGTTTTATTTTTATGTAACGTGGTGAGTTATACGTGTTATTGTAGTACGCTGTCTATTAAGATCATTTTTAATTTCAATGTGTTGCTATTTAATGTATACTACAGTTTAACTGTAATGCTTCTTGTATCTAATGATCTCACGTGGTAGCAATGTGAAAGGTATTATCTTTTTGTAAATTTAGGCAATTCCATACTGACCGCCATGTCTCATTATGATGACAAAGACCCGCAGAGACGAATAAGTTCACCAAGCAGCGACTATTCTGTGCCAATACTCTTATTTTCACCAAATTATTAATTATTATACCTTCTTTGAGAGTTACTCAGCAATAATGATTATATCTTATCTTTTTGATTTTTGATCACTTTTTCACCTTGATTCCAAATAAATAAAAAACAACAGTAGTTGACATACCGTAAGTATATATATCTACGAATTAGTATGATATCGTACATGGACCTTAGCGTATTAACTTGATCTTTATTTTATTTTGAAGTTTTATTAGAGAACTCTTCATATTGGAGAAGTAAATAGGTAATTTTACAGAGTTTACAGACCGCAGTTTAAAAGTGTGGATTATCAGCCAAACAACACATGTCTAAATATCATATTTATGTTTCTAAAATAATGTAGAGTACACATGAACTAAATCAAGATAGCTAAATTTACGAATTGTATGTTATTATTAGGTTTGTCATTATTAGAATTAATCTTGACATGTTAAATAAAATGGATGTTTCACTTGTAGTTGTACTTTAATTAGCATTTGTTTCGTGTATTTGAAAACTGTGTTTGACTTTTAGCAACTGGTTTTCAATTTTAGCTATTGCTTAGTTATTATTCATAAAATACACAAAAAGTATAACGTAGGTAGATTTTAAATTCTGATGCTAAAATCAATTGGGTTGCGAACGAATACCTTTCACTTTTCTACTGATTTAATAACCTTTCAAATTTGTGGACTCTCTACGTAAATGGCAATCATTATTTTTACATATAAATACATCTAACATTGATTTTGCTGCTTACAAAAATACTAGCTTCTAATATTCTACGAAGTTTTTACTTATTCAAGAATCTCAGGACTTAAGTATTAACTGTATTTTGCTAATCTTCCTTTTTATGCCGTATCAAATAGGAAAATAAACGTGAGTATTAATATCAAAGTTAATTTAACAAATTTTATTTATGAATTTTACATGCTTCGAATAAACCATGCATATCTAGTGTGTTAATTGTATAAAGTTTCAAATTATTTTCAAACGGTCTAAGTATTGTACAACTAATAATTAACATTTCATTTGGATAACAATTTTTGAACTAAATAAATGGTTGATACTGTTCTAGATTACTGAAATAAGTACATAATTTAAAAATTATTTTAGATGTTAAAATGATAAAATAATATGGCATTATCACAAATATATTATATCTGTTGCACTTTAGAATTGCAGCAATGTTACAATAAAACTAGACAAGCAAAACAAAAATCCCTTAACATACCCCCAAAACTAAAACGATTGGGATAAAATATTTGAATTTAACTAAGAAAGTATCAATTAAATAGTAATAAAATTCAAATCTCAGATAGTAATAAATTGGACAATAAAACGAGTCACACATGAGCGTATAGCGGGCTAAGAAGGATTCAACAGTAACAGATAAACATTATTGAGGGTGAATTGAGAGTTAGTAAGCCGATATTGTTATATATTGACAATTACAAATTAAAGCAATTTCTAATGTTGATACATTACAAATTTAGTGCTTTGTGTAAATACTACAATTTTCACTTTTTTATAGTACAAAACTAATTGAATTACTATAACAGTTGAGTTTATATTGCACGTAACCTAGCTTGCTTGTTTATAGTAAGTTGTTTTTTTCATACGGATTATGATTTTATAAATCATTAAAGATAATGCGATTTTAGACAAAAATTAACGTTTACGCCTGCTTTTTAATAGATTATAGTTATATTACCGAATAAAGGCTTCAGCACTAAATCTAACCCTCTTAGCTGAAAGTAATTAGTTTGTATAAACATCATTAATAGAACAAAAACTACCACCATTAGAATTTGAAATGAAATTAATTAAAATAAATTCTGCTCGACAATATCAATAATATCTACAATAACCAACATAGCTCCAAAAATGGTTTTTATTTAAGTCAGTAAAATCTGCACTACTCTAATGAATCATTTGTTTCGTACTTGTTATTAACAAATGATATTTTTGAGAAATACACTAACGAGAGCAAGAGAAATTAAATAATTAAGGTGTAATTCCTGTTGTCTAACAAAACCTATAGCTTATCTGAAAGATTTCCGATATCAAAACACTCAATCTGCTGTGACTTACATAAGTGTTACATTTGTAAATTGCAGTTAAAATTAATTATAATCAAAAGGACAATGTTTCAGGGCTAAACTATAGAAATAGCAAGGTAACACTCATTTATTACTAATTTCAACCAATGTAATTATCTCAACCCTCTTCATCAATGGTATGCTAATCTCACAACTCAGAACAAGTAAATTTACCATAGATTCATAGTAGATTATAGAGTACAAGAATATCTTAACCGTAATAAACAAAATGTGTACTTATTAGTAAAACATAAAGAGTTTGTTAATGCACAACTAATGTATAATTAATTACAATTGACTTCTCCTTAATACCGCCAACACTTCTAAGTAATTTATTTACGAATTGGAGGTTATAAACTCTAACACTTGCCACTTTGACGTCTGTATTCGTTCAATTAATTTGGTGATTGATTGCTTTTTTATATTAATCTTAAATTTCTAGAATAAAGAATTGTTGCCTACATAAATCATTGACATTACTGAATTTTACTCCACAATTTAGTGATTATAACGAAAATCAATAGTTAAAACACAATATGGGAAAAGCGCAAGCCTAAAAGATCAAATTACAAAATTTAAAGAGATCCAATTGTACAGAAAACTGAATTTTCTAGATGTCACAAACTACAAAATATTTTTGATTAAATTTGAATTGTTGTATATACAGTATAGTATCTTCTTTCCTACATAATAAACTCGTCTAATAATAGCATTTTGAACTTCTAAACTTTACAAAATTGATAGATTCATGAGTGTTTTGGTATTTCGATGCAAATACAAAATCTTATAAGATATATTAATTTATTAAATTTTTAAACGAGTAGAAGACAGAATTAAAGTAATTAATTTTCCAATTTTTTTATAATTGAGAATCTATACTTCGATTTCTGATCACATATAACTGAATAATTCATTTTATACTATTTTTCTATTATTATGTTTATTTAATATTTGAAAACGATCTCATCTCTATATCAGTTCATGCATCAAATCGTAATTTTTAGAAGGTAAGTTACACTACGCTGATATTTAAAATAATTAATTGTTTAATTTTAAGAGACATTTTTAATTCTTGTAACATTTCCTCAAAAAAGTCCCGAAAAAAGATGTTACAAAGACATTACTCAACTACTATCAGCTTATAAACTTTAATCACCTATAGAAACTGAAAAACACCAAAAACGATGTTTAATAATTCATCATTTCTTTCGGTTGTCTAATTAGTGTTAATTTATTACAAATATAGTAATATTTATTAATTTTGTCATAATTCAGATTTTTTACAATGCGAAATTTTTTTAATAGTCGATTGAGAAAGTAACATCATCTGATCAATTGTGTATTTGTGGAGTGCGAAATCATATTTACTTTTCTCAATTACTAAAATTCTCTTCTT
		</sequence>
		<sequence>
			<taxon idref="MH205735.1"/>
			TTATATCTGAATGTAGATTAAGCAACGAAACACATCTATCAACTAGCACCAAAAATATTAGCCGAACCCTAATTCATAAACAGGGACGTTGTAGCTTGACTAAAATCTAGAGATCACGGGTGGCAAAAAGTGAATCTTAGTCAAATTTTAAATGAGAAGAAAATGGATCCGGAGCACGTTAGAGTTAGATTGTTCTCAATTTTAATATCAGTATTTTATAACACGGTCATATGAAAGGACCAACTACTCATATTTATTATCCGTAAATAGTAACCTATCTAATTCGTTCTTGCTCGTTTTTTATTTCCCAGCGCCTTGTACATTTTATAAATTTTCATAGTCTTTATCTCTATCTAAAAATCCGAGTTATTTTTGCAAAAGTATTCTTTAATTCATGACAAAAAAGATATCCAGTTTCCCACGAAAAGGATTTTTAAATACTACCGTCTCTCTATCGTTCTTAGTTGTTTTATAACCGGTCGACGAGAAGTATCTAAGATACTGTATTACTAATGTTCCTGCTCGCTTATTAAAAAGGCCGAAATAAATGGACAGAAATTTAAGATGGTCAATAGTCTTTTGGAATTAACTATTAGATTATTTCAAGTTAAATATTCAAGGTCCCTCTGAAATTCTTTGGTAACTGTCAAGGATAATTTTGATAATATTCTTCTGGTAAGCTTACAACTATAAAAATTGCTATCAGACGTCAATAATTTACGCAAATAATATACTTTCTGTGTATATAAACCAGCTTATTTAAAAAAAAAGAACACAATACAGGAGCAGAAATAATGCTAATATGAATTAGATAAACATAGTTTTACATATAATTCCATCATGTCAAACCCAAAGGATCGAAGCTTATCATCTTGACAAGTTTAGTCGATACAACATTAATTGATCATTGATAAGAAGATATCAACTGCCACGGATTGATAGTTTAGTGTCACCTAAAAATAATTATACTGTTATAGTTATTAGAAGCTCTGAATGCAATTTGATCTTTTTACTGTAATTTCTCTAAATGGACAATGAAAACATGTAAATAAGTTTTTAAATTAAAAATTTAAAAAAGATATACTACAAGTAAGGCGTTTTCTAATTTTTTAAAAATTTGACAAATAATATGAATATAGTTTTAAAGTTATGCGGAAAATGAATTGGCAGAGTTTCATAATTTAATTTGAATTCCCCATAACAAATGGAAATTAGGATTTGAATTAGATATCTGAATAGCGACTTTGGCAACAGGACATAGATGAATTTAAAGTATTCCGCCAAATAGTGCAAATATAAAAAGGATTCTAATGAATGACGCTTAGCAACATGTTGAAAAGCTTTTGGTAAAATACGCTGCTTTCTTCCAATAATCACATTATTATAATAACCCCTCAAAAACGTAATCGCTATCGTATAGACCATACTGAAATAAGTTCTATTTAATAACCAGTTCTAAGTATGTTACATTAACACTGTATTGACTTATCTATAACACCTATCTTACGACAATAATTAATATTACTCATACACTTTACACGTATACGTAATAAATTCTCCCACTTATATATTTTATAATAACTCTAAAAATTACAAAGTTCTAGAGGACCAAACACTTCTTATTGACTATAATCTAGCTTCATACAACATTCCTAAAGGTGTAAACTTAAACAAAACATATTCATCCTGATCATAAAAAGTCCAAATCTTAACATCACGAACATGAATTGATTTATCCACTTGGGGTACGGTGATTAAGCCAATTTAGTTTAAATAAAATCAAACGGACATATGTCTAAATTTCTAAAACCTCTGACGAAATGATACTTCAACCTTTCATTGATATCAATTTAAGTGTTTGAAAAGTATATCGTTTGATATGTATGAACTGAAGGCTGGGCAAGAACTTAATAAGTTTTTTATCTATACGTATTATACTTTGCTTCTTTCTTTTTACCTACTGTCACTTTTATGTTTTAAATTTTTTGTTTTGTTATTTCTCCTTTCATTTATTGACCTTTTTCTTTTTATTTTTCTATTTCTTTACATTTACGTATAAGCGTTTTATTTTTATGTAACGTGGTGAGTTATACGTGTTATTGTAGTACGCTGTCTATTAAGATCATTTTTAATTTCAATGTGTTGCTATTTAATGTATACTACAGTTTAACTGTAATGCTTCTTGTATCTAATGATCTCACGTGGTAGCAATGTGAAAGGTATTATCTTTTTGTAAATTTAGGCAATTCCATACTGACCGCCATGTCTCATTATGATGACAAAGACCCGCAGAGACGAATAAGTTCACCAAGCAGCGACTATTCTGTGCCAATACTCTTATTTTCACCAAATTATTAATTATTATACCTTCTTTGAGAGTTACTCAGCAATAATGATTATATCTTATCTTTTTGATTTTTGATCACTTTTTCACCTTGATTCCAAATAAATAAAAAACAACAGTAGTTGACATACCGTAAGTATATATATCTACGAATTAGTATGATATCGTACATGGACCTTAGCGTATTAACTTGATCTTTATTTTATTTTGAAGTTTTATTAGAGAACTCTTCATATTGGAGAAGTAAATAGGTAATTTTACAGAGTTTACAGACCGCAGTTTAAAAGTGTGGATTATCAGCCAAACAACACATGTCTAAATATCATATTTATGTTTCTAAAATAATGTAGAGTACACATGAACTAAATCAAGATAGCTAAATTTACGAATTGTATGTTATTATTAGGTTTGTCATTATTAGAATTAATCTTGACATGTTAAATAAAATGGATGTTTCACTTGTAGTTGTACTTTAATTAGCATTTGTTTCGTGTATTTGAAAACTGTGTTTGACTTTTAGCAACTGGTTTTCAATTTTAGCTATTGCTTAGTTATTATTCATAAAATACACAAAAAGTATAACGTAGGTAGATTTTAAATTCTGATGCTAAAATCAATTGGGTTGCGAACGAATACCTTTCACTTTTCTACTGATTTAATAACCTTTCAAATTTGTGGACTCTCTACGTAAATGGCAATCATTATTTTTACATATAAATACATCTAACATTGATTTTGCTGCTTACAAAAATACTAGCTTCTAATATTCTACGAAGTTTTTACTTATTCAAGAATCTCAGGACTTAAGTATTAACTGTATTTTGCTAATCTTCCTTTTTATGCCGTATCAAATAGGAAAATAAACGTGAGTATTAATATCAAAGTTAATTTAACAAATTTTATTTATGAATTTTACATGCTTCGAATAAACCATGCATATCTAGTGTGTTAATTGTATAAAGTTTCAAATTATTTTCAAACGGTCTAAGTATTGTACAACTAATAATTAACATTTCATTTGGATAACAATTTTTGAACTAAATAAATGGTTGATACTGTTCTAGATTACTGAAATAAGTACATAATTTAAAAATTATTTTAGATGTTAAAATGATAAAATAATATGGCATTATCACAAATATATTATATCTGTTGCACTTTAGAATTGCAGCAATGTTACAATAAAACTAGACAAGCAAAACAAAAATCCCTTAACATACCCCCAAAACTAAAACGATTGGGATAAAATATTTGAATTTAACTAAGAAAGTATCAATTAGATAGTAATAAAATTCAAATCTCAGATAGTAATAAATTGGACAATAAAACGAGTCACACATGAGCGTATAGCGGGCTAAGAAGGATTCAACAGTAACAGATAAACATTATTGAGGGTGAATTGAGAGTTAGTAAGCCGATATTGTTATATATTGACAATTACAAATTAAAGCAATTTCTAATGTTGATACATTACAAATTTAGTGCTTTGTGTAAATACTACAATTTTCACTTTTTTATAGTACAAAACTAATTGAATTACTATAACAGTTGAGTTTATATTGCACGTAACCTAGCTTGCTTGTTTATAGTAAGTTGTTTTTTTCATACGGATTATGATTTTATAAATCATTAAAGATAATGCGATTTTAGACAAAAATTAACGTTTACGCCTGCTTTTTAATAGATTATAGTTATATTACCGAATAAAGGCTTCAGCACTAAATCTAACCCTCTTAGCTGAAAGTAATTAGTTTGTATAAACATCATTAATAGAACAAAAACTACCACCATTAGAATTTGAAATGAAATTAATTAAAATAAATTCTGCTCGACAATATCAATAATATCTACAATAACCAACATAGCTCCAAAAATGGTTTTTATTTAAGTCAGTAAAATCTGCACTACTCTAATGAATCATTTGTTTCGTACTTGTTATTAACAAATGATATTTTTGAGAAATACACTAACGAGAGCAAGAGAAATTAAATAATTAAGGTGTAATTCCTGTTGTCTAACAAAACCTATAGCTTATCTGAAAGATTTCCGATATCAAAACACTCAATCTGCTGTGACTTACATAAGTGTTACATTTGTAAATTGCAGTTAAAATTAATTATAATCAAAAGGACAATGTTTCAGGGCTAAACTATAGAAATAGCAAGGTAACACTCATTTATTACTAATTTCAACCAATGTAATTATCTCAACCCTCTTCATCAATGGTATGCTAATCTCACAACTCAGAACAAGTAAATTTACCATAGATTCATAGTAGATTATAGAGTACAAGAATATCTTAACCGTAATAAACAAAATGTGTACTTATTAGTAAAACATAAAGAGTTTGTTAATGCACAACTAATGTATAATTAATTACAATTGACTTCTCCTTAATACCGCCAACACTTCTAAGTAATTTATTTACGAATTGGAGGTTATAAACTCTAACACTTGCCACTTTGACGTCTGTATTCGTTCAATTAATTTGGTGATTGATTGCTTTTTTATATTAATCTTAAATTTCTAGAATAAAGAATTGTTGCCTACATAAATCATTGACATTACTGAATTTTACTCCACAATTTAGTGATTATAACGAAAATCAATAGTTAAAACACAATATGGGAAAAGCGCAAGCCTAAAAGATCAAATTACAAAATTTAAAGAGATCCAATTGTACAGAAAACTGAATTTTCTAGATGTCACAAACTACAAAATATTTTTGATTAAATTTGAATTGTTGTATATACAGTATAGTATCTTCTTTCCTACATAATAAACTCGTCTAATAATAGCATTTTGAACTTCTAAACTTTACAAAATTGATAGATTCATGAGTGTTTTGGTATTTCGATGCAAATACAAAATCTTATAAGATATATTAATTTATTAAATTTTTAAACGAGTAGAAGACAGAATTAAAGTAATTAATTTTCCAATTTTTTTATAATTGAGAATCTATACTTCGATTTCTGATCACATATAACTGAATAATTCATTTTATACTATTTTTCTATTATTATGTTTATTTAATATTTGAAAACGATCTCATCTCTATATCAGTTCATGCATCAAATCGTAATTTTTAGAAGGTAAGTTACACTACGCTGATATTTAAAATAATTAATTGTTTAATTTTAAGAGACATTTTTAATTCTTGTAACATTTCCTCAAAAAAGTCCCGAAAAAAGATGTTACAAAGACATTACTCAACTACTATCAGCTTATAAACTTTAATCACCTATAGAAACTGAAAAACACCAAAAACGATGTTTAATAATTCATCATTTCTTTCGGTTGTCTAATTAGTGTTAATTTATTACAAATATAGTAATATTTATTAATTTTGTCATAATTCAGATTTTTTACAATGCGAAATTTTTTTAATAGTCGATTGAGAAAGTAACATCATCTGATCAATTGTGTATTTGTGGAGTGCGAAATCATATTTACTTTTCTCAATTACTAAAATTCTCTTCTT
		</sequence>
		<sequence>
			<taxon idref="NC_039996.1"/>
			TTATATCTGAATGTAGATTAAGCAACGAAACACATCTATCAACTAGCACCAAAAATATTAGCCGAACCCTAATTCATAAACAGGGACGGTGTAGCTTGACTAAAATCTAGAGATCACGGGTGGCAAAAAGTGAATCTTAGTCAAATTTTAAATGAGAAGAAAATGGATCCGGAGCACGTTAGAGTTAGATTGTTCTCAATTTTAATATCAGTATTTTATAACACGGTCATATGAAAGGACCAACTACTCATATTTATTATCCGTAAATAGTAACCTATCTAATTCGTTCTTGCTCGTTTTTTATTTCCCAGCGCCTTGTACATTTTATAAATTTTCATAGTCTTTATCTCTATCTAAAAATCCGAGTTATTTTTGCAAAAGTATTCTTTAATTCATGACAAAAAAGATATCCAGTTTCCCACGAAAAGGATTTTTAAATACTACCGTCTCTCTATCGTTCTTAGTTGTTTTATAACCGGTCGACGAGAAGTATCTAAGATACTGTATTACTAATGTTCCTGCTCGCTTATTAAAAAGGCCGAAATAAATGGACAGAAATTTAAGATGGTCAATAGTCTTTTGGAATTAACTATTAGATTATTTCAAGTTAAATATTCAAGGTCCCTCTGAAATTCTTTGGTAACTGTCAAGGATAATTTTGATAATATTCTTCTGGTAAGCTTACAACTATAAAAATTGCTATCAGACGTCAATAATTTACGCAAATAATATACTTTCTGTGTATATAAACCAGCTTATTTAAAAAAAAAGAACACAATACAGGAGCAGAAATAATGCTAATATGAATTAGATAAACATAGTTTTACATATAATTCCATCATGTCAAACCCAAAGGATCGAAGCTTATCATCTTGACAAGTTTAGTCGATACAACATTAATTGATCATTGATAAGAAGATATCAACTGCCACGGATTGATAGTTTAGTGTCACCTAAAAATAATTATACTGTTATAGTTATTAGAAGCTCTGAATGCAATTTGATCTTTTTACTGTAATTTCTCTAAATGGACAATGAAAACATGTAAATAAGTTTTTAAATTAAAAATTTAAAAAAGATATACTACAAGTAAGGCGTTTTCTAATTTTTTAAAAATTTGACAAATAATATGAATATAGTTTTAAAGTTATGCGGAAAATGAATTGGCAGAGTTTCATAATTTAATTTGAATTCCCCATAACAAATGGAAATTAGGATTTGAATTAGATATCTGAATAGCGACTTTGGCAACAGGACATAGATGAATTTAAAGTATTCCGCCAAATAGTGCAAATATAAAAAGGATTCTAATGAATGACGCTTAGCAACATGTTGAAAAGCTTTTGGTAAAATACGCTGCTTTCTTCCAATAATCACATTATTATAATAACCCCTCAAAAACGTAATCGCTATCGTATAGACCATACTGAAATAAGTTCTATTTAATAACCAGTTCTAAGTATGTTACATTAACACTGTATTGACTTATCTATAACACCTATCTTACGACAATAATTAATATTACTCATACACTTTACACGTATACGTAATAAATTCTCCCACTTATATATTTTATAATAACTCTAAAAATTACAAAGTTCTAGAGGACCAAACACTTCTTATTGACTATAATCTAGCTTCATACAACATTCCTAAAGGTGTAAACTTAAACAAAACATATTCATCCTGATCATAAAAAGTCCAAATCTTAACATCACGAACATGAATTGATTTATCCACTTGGGGTACGGTGATTAAGCCAATTTAGTTTAAATAAAATCAAACGGACATATGTCTAAATTTCTAAAACCTCTGACGAAATGATACTTCAACCTTTCATTGATATCAATTTAAGTGTTTGAAAAGTATATCGTTTGATATGTATGAACTGAAGGCTGGGCAAGAACTTAATAAGTTTTTTATCTATACGTATTATACTTTGCTTCTTTCTTTTTACCTACTGTCACTTTTATGTTTTAAATTTTTTGTTTTGTTATTTCTCCTTTCATTTATTGACCTTTTTCTTTTTATTTTTCTATTTCTTTACATTTACGTATAAGCGTTTTATTTTTATGTAACGTGGTGAGTTATACGTGTTATTGTAGTACGCTGTCTATTAAGATCATTTTTAATTTCAATGTGTTGCTATTTAATGTATACTACAGTTTAACTGTAATGCTTCTTGTATCTAATGATCTCACGTGGTAGCAATGTGAAAGGTATTATCTTTTTGTAAATTTAGGCAATTCCATACTGACCGCCATGTCTCATTATGATGACAAAGACCCGCAGAGACGAATAAGTTCACCAAGCAGCGACTATTCTGTGCCAATACTCTTATTTTCACCAAATTATTAATTATTATACCTTCTTTGAGAGTTACTCAGCAATAATGATTATATCTTATCTTTTTGATTTTTGATCACTTTTTCACCTTGATTCCAAATAAATAAAAAACAACAGTAGTTGACATACCGTAAGTATATATATCTACGAATTAGTATGATATCGTACATGGACCTTAGCGTATTAACTTGATCTTTATTTTATTTTGAAGTTTTATTAGAGAACTCTTCATATTGGAGAAGTAAATAGGTAATTTTACAGAGTTTACAGACCGCAGTTTAAAAGTGTGGATTATCAGCCAAACAACACATGTCTAAATATCATATTTATGTTTCTAAAATAATGTAGAGTACACATGAACTAAATCAAGATAGCTAAATTTACGAATTGTATGTTATTATTAGGTTTGTCATTATTAGAATTAATCTTGACATGTTAAATAAAATGGATGTTTCACTTGTAGTTGTACTTTAATTAGCATTTGTTTCGTGTATTTGAAAACTGTGTTTGACTTTTAGCAACTGGTTTTCAATTTTAGCTATTGCTTAGTTATTATTCATAAAATACACAAAAAGTATAACGTAGGTAGATTTTAAATTCTGATGCTAAAATCAATTGGGTTGCGAACGAATACCTTTCACTTTTCTACTGATTTAATAACCTTTCAAATTTGTGGACTCTCTACGTAAATGGCAATCATTATTTTTACATATAAATACATCTAACATTGATTTTGCTGCTTACAAAAATACTAGCTTCTAATATTCTACGAAGTTTTTACTTATTCAAGAATCTCAGGACTTAAGTATTAACTGTATTTTGCTAATCTTCCTTTTTATGCCGTATCAAATAGGAAAATAAACGTGAGTATTAATATCAAAGTTAATTTAACAAATTTTATTTATGAATTTTACATGCTTCGAATAAACCATGCATATCTAGTGTGTTAATTGTATAAAGTTTCAAATTATTTTCAAACGGTCTAAGTATTGTACAACTAATAATTAACATTTCATTTGGATAACAATTTTTGAACTAAATAAATGGTTGATACTGTTCTAGATTACTGAAATAAGTACATAATTTAAAAATTATTTTAGATGTTAAAATGATAAAATAATATGGCATTATCACAAATATATTATATCTGTTGCACTTTAGAATTGCAGCAATGTTACAATAAAACTAGACAAGCAAAACAAAAATCCCTTAACATACCCCCAAAACTAAAACGATTGGGATAAAATATTTGAATTTAACTAAGAAAGTATCAATTAAATAGTAATAAAATTCAAATCTCAGATAGTAATAAATTGGACAATAAAACGAGTCACACATGAGCGTATAGCGGGCTAAGAAGGATTCAACAGTAACAGATAAACATTATTGAGGGTGAATTGAGAGTTAGTAAGCCGATATTGTTATATATTGACAATTACAAATTAAAGCAATTTCTAATGTTGATACATTACAAATTTAGTGCTTTGTGTAAATACTACAATTTTCACTTTTTTATAGTACAAAACTAATTGAATTACTATAACAGTTGAGTTTATATTGCACGTAACCTAGCTTGCTTGTTTATAGTAAGTTGTTTTTTTCATACGGATTATGATTTTATAAATCATTAAAGATAATGCGATTTTAGACAAAAATTAACGTTTACGCCTGCTTTTTAATAGATTATAGTTATATTACCGAATAAAGGCTTCAGCACTAAATCTAACCCTCTTAGCTGAAAGTAATTAGTTTGTATAAACATCATTAATAGAACAAAAACTACCACCATTAGAATTTGAAATGAAATTAATTAAAATAAATTCTGCTCGACAATATCAATAATATCTACAATAACCAACATAGCTCCAAAAATGGTTTTTATTTAAGTCAGTAAAATCTGCACTACTCTAATGAATCATTTGTTTCGTACTTGTTATTAACAAATGATATTTTTGAGAAATACACTAACGAGAGCAAGAGAAATTAAATAATTAAGGTGTAATTCCTGTTGTCTAACAAAACCTATAGCTTATCTGAAAGATTTCCGATATCAAAACACTCAATCTGCTGTGACTTACATAAGTGTTACATTTGTAAATTGCAGTTAAAATTAATTATAATCAAAAGGACAATGTTTCAGGGCTAAACTATAGAAATAGCAAGGTAACACTCATTTATTACTAATTTCAACCAATGTAATTATCTCAACCCTCTTCATCAATGGTATGCTAATCTCACAACTCAGAACAAGTAAATTTACCATAGATTCATAGTAGATTATAGAGTACAAGAATATCTTAACCGTAATAAACAAAATGTGTACTTATTAGTAAAACATAAAGAGTTTGTTAATGCACAACTAATGTATAATTAATTACAATTGACTTCTCCTTAATACCGCCAACACTTCTAAGTAATTTATTTACGAATTGGAGGTTATAAACTCTAACACTTGCCACTTTGACGTCTGTATTCGTTCAATTAATTTGGTGATTGATTGCTTTTTTATATTAATCTTAAATTTCTAGAATAAAGAATTGTTGCCTACATAAATCATTGACATTACTGAATTTTACTCCACAATTTAGTGATTATAACGAAAATCAATAGTTAAAACACAATATGGGAAAAGCGCAAGCCTAAAAGATCAAATTACAAAATTTAAAGAGATCCAATTGTACAGAAAACTGAATTTTCTAGATGTCACAAACTACAAAATATTTTTGATTAAATTTGAATTGTTGTATATACAGTATAGTATCTTCTTTCCTACATAATAAACTCGTCTAATAATAGCATTTTGAACTTCTAAACTTTACAAAATTGATAGATTCATGAGTGTTTTGGTATTTCGATGCAAATACAAAATCTTATAAGATATATTAATTTATTAAATTTTTAAACGAGTAGAAGACAGAATTAAAGTAATTAATTTTCCAATTTTTTTATAATTGAGAATCTATACTTCGATTTCTGATCACATATAACTGAATAATTCATTTTATACTATTTTTCTATTATTATGTTTATTTAATATTTGAAAACGATCTCATCTCTATATCAGTTCATGCATCAAATCGTAATTTTTAGAAGGTAAGTTACACTACGCTGATATTTAAAATAATTAATTGTTTAATTTTAAGAGACATTTTTAATTCTTGTAACATTTCCTCAAAAAAGTCCCGAAAAAAGATGTTACAAAGACATTACTCAACTACTATCAGCTTATAAACTTTAATCACCTATAGAAACTGAAAAACACCAAAAACGATGTTTAATAATTCATCATTTCTTTCGGTTGTCTAATTAGTGTTAATTTATTACAAATATAGTAATATTTATTAATTTTGTCATAATTCAGATTTTTTACAATGCGAAATTTTTTTAATAGTCGATTGAGAAAGTAACATCATCTGATCAATTGTGTATTTGTGGAGTGCGAAATCATATTTACTTTTCTCAATTACTAAAATTCTCTTCTT
		</sequence>
		<sequence>
			<taxon idref="NC_039995.1"/>
			TTATATCTGAATGTAGATTAAGCAACGAAACACATCTATCAACTAGCACCAAAAATATTAGCCGAACCCTAATTCATAAACAGGGACGTTGTAGCTTGACTAAAATCTAGAGATCACGGGTGGCAAAAAGTTAATCTTAGTCAAATTTTAAATGAGAAGAAAATGGATCCGGAGCACGTTAGAGTTAGATTGTTCTCAATTTTAATATCAGTATTTTATAACACGGTCATATGAAAGGACCAACTACTCATATTTATTATCCGTAAATAGTAACCTATCTAATTCGTTCTTGCTCGTTTTTTATTTCCCAGCGCCTTGTACATTTTATAAATTTTCATAGTCTTTATCTCTATCTAAAAATCCGAGTTATTTTTGCAAAAGTATTCTTTAATTCATGACAAAAAAGATATCCAGTTTCCCACGAAAAGGATTTTTAAGTACTACCGTCTCTCTATCGTTCTTAGTTGTTTTATAACCGGTCGACGAGAAGTATCTAAGATACTGTATTACTAATGTTCCTGCTCGCTTATTAAAAAGGCCGAAATAAATGGACAGAAATTTAAGATGGTCAATAGTCTTTTGGAATTAACTATTAGATTATTTCAAGTTAAATATTCAAGGTCCCTCTGAAATTCTTTGGTAACTGTCAAGGATAATTTTGATAATATTCTTCTGGTAAGCTTACAACTATAAAAATTGCTATCAGACGTCAATAATTTACGCAAATAATATACTTTCTGTGTATATAAACCAGCTTATTTAAAAAAAAAGAACACAATACAGGAGCAGAAATAATGCTAATATGAATTAGATAAACATAGTTTTACATATAATTCCATCATGTCAAACCCAAAGGATCGAAGCTTATCATCTTGACAAGTTTAGTCGATACAACATTAATTGATCATTGATAAGAAGATATCAACTGCCACGGATTGATAGTTTAGTGTCACCTAAAAATAATTATACTGTTATAGTTATTAGAAGCTCTGAATGCAATTTGATCTTTTTACTGTAATTTCTCTAAATGGACAATGAAAACATGTAAATAAGTTTTTAAATTAAAAATTTAAAAAAGATATACTACAAGTAAGGCGTTTTCTAATTTTTTAAAAATTTGACAAATAATATGAATATAGTTTTAAAGTTATGCGGAAAATGAATTGGCAGAGTTTCATAATTTAATTTGAATTCCCCATAACAAATGGAAATTAGGATTTGAATTAGATATCTGAATAGCGACTTTGGCAACAGGACATAGATGAATTTAAAGTATTCCGCCAAATAGTGCAAATATAAAAAGGATTCTAATGAATGACGCTTAGCAACATGTTGAAAAGCTTTTGGTAAAATACGCTGCTTTCTTCCAATAATCACATTATTATAATAACCCCTCAAAAACGTAATCGCTATCGTATAGACCATACTGAAATAAGTTCTATTTAATAACCAGTTCTAAGTATGTTACATTAACACTGTATTGACTTATCTATAACACCTATCTTACGACAATAATTAATATTACTCATACACTTTACACGTATACGTAATAAATTCTCCCACTTATATATTTTATAATAACTCTAAAAATTACAAAGTTCTAGAGGACCAAACACTTCTTATTGACTATAATCTAGCTTCATACAACATTCCTAAAGGTGTAAACTTAAACAAAACATATTCATCCTGATCATAAAAAGTCCAAATCTTAACATCACGAACATGAATTGATTTATCCACTTGGGGTACGGTGATTAAGCCAATTTAGTTTAAATAAAATCAAACGGACATATGTCTAAATTTCTAAAACCTCTGACGAAATGATACTTCAACCTTTCATTGATATCAATTTAAGTGTTTGAAAAGTATATCGTTTGATATGTATGAACTGAAGGCTGGGCAAGAACTTAATAAGTTTTTTATCTATACGTATTATACTTTGCTTCTTTCTTTTTACCTACTGTCACTTTTATGTTTTAAATTTTTTGTTTTGTTATTTCTCCTTTCATTTATTGACCTTTTTCTTTTTATTTTTCTATTTCTTTACATTTACGTATAAGCGTTTTATTTTTATGTAACGTGGTGAGTTATACGTGTTATTGTAGTACGCTGTCTATTAAGATCATTTTTAATTTCAATGTGTTGCTATTTAATGTATACTACAGTTTAACTGTAATGCTTCTTGTATCTAATGATCTCACGTGGTAGCAATGTGAAAGGTATTATCTTTTTGTAAATTTAGGCAATTCCATACTGACCGCCATGTCTCATTATGATGACAAAGACCCGCAGAGACGAATAAGTTCACCAAGCAGCGACTATTCTGTGCCAATACTCTTATTTTCACCAAATTATTAATTATTATACCTTCTTTGAGAGTTACTCAGCAATAATGATTATATCTTATCTTTTTGATTTTTGATCACTTTTTCACCTTGATTCCAAATAAATAAAAAACAACAGTAGTTGACATACCGTAAGTATATATATCTACGAATTAGTATGATATCGTACATGGACCTTAGCGTATTAACTTGATCTTTATTTTATTTTGAAGTTTTATTAGAGAACTCTTCATATTGGAGAAGTAAATAGGTAATTTTACAGAGTTTACAGACCGCAGTTTAAAAGTGTGGATTATCAGCCAAACAACACATGTCTAAATATCATATTTATGTTTCTAAAATAATGTAGAGTACACATGAACTAAATCAAGATAGCTAAATTTACGAATTGTATGTTATTATTAAGTTTGTCATTATTAGAATTAATCTTGACATGTTAAATAAAATGGATGTTTCACTTGTAGTTGTACTTTAATTAGCATTTGTTTCGTGTATTTGAAAACTGTGTTTGACTTTTAGCAACTGGTTTTCAATTTTAGCTATTGCTTAGTTATTATTCATAAAATACACAAAAAGTATAACGTAGGTAGATTTTAAATTCTGATGCTAAAATCAATTGGGTTGCGAACGAATACCTTTCACTTTTCTACTGATTTAATAACCTTTCAAATTTGTGGACTCTCTACGTAAATGGCAATCATTATTTTTACATATAAATACATCTAACATTGATTTTGCTGCTTACAAAAATACTAGCTTCTAATATTCTACGAAGTTTTTACTTATTCAAGAATCTCAGGACTTAAGTATTAACTGTATTTTGCTAATCTTCCTTTTTATGCCGTATCAAATAGGAAAATAAACGTGAGTATTAATATCAAAGTTAATTTAACAAATTTTATTTATGAATTTTACATGCTTCGAATAAACCATGCATATCTAGTGTGTTAATTGTATAAAGTTTCAAATTATTTTCAAACGGTCTAAGTATTGTACAACTAATAATTAACATTTCATTTGGATAACAATTTTTGAACTAAATAAATGGTTGATAGTGTTCTAGATTACTGAAATAAGTACATAATTTAAAAATTATTTTAGATGTTAAAATGATAAAATAATATGGCATTATCACAAATATATTATATCTGTTGCACTTTAGAATTGCAGCAATGTTACAATAAAACTAGACAAGCAAAACAAAAATCCCTTAACATACCCCCAAAACTAAAACGATTGAGATAAAATATTTGAATTTAACTAAGAAAGTATCAATTAAATAGTAATAAAATTCAAATCTCAGATAGTAATAAATTGGACAATAAAACGAGTCACACATGAGCGTATAGCGGGCTAAGAAGGATTCAACAGTAACAGATAAACATTTTTGAGGGTGAATTGAGAGTTAGTAAGCCGATATTGTTATATATTGACAATTACAAATTAAAGCAATTTCTAATGTTGATACATTACAAATTTAGTGCTTTGTGTAAATACTACAATTTTCACTTTTTTATAGTACAAAACTAATTGAATTACTATAACAGTTGAGTTTATATTGCACGTAACCTAGCTTGCTTGTTTATAGTAAGTTGTTTTTTTCATACGGATTATGATTTTATAAATTATTAAAGATAATGCGATTTTAGACAAAAATTAACGTTTACGCCTGCTTTTTAATAGATTATAGTTATATTACCGAATAAAGGCTTCAGCACTAAATCTAACCCTCTTAGCTGAAAGTAATTAGTTTGTATAAACATCATTAATAGAACAAAAACTACCACCATTAGAATTTGAAATGAAATTAATTAAAATAAATTCTGCTCGACAATATCAATAATATCTACAATAACCAACATAGCTCCAAAAATGGTTTTTATTTAAGTCAGTAAAATCTGCACTACTCTAATGAATCATTTGTTTCGTACTTGTTATTAACAAATGATATTTTTGAGAAATACACTAACGAGAGCAAGAGAAATTAAATAATTAAGGTGTAATTCCTGTTGTCTAACAAAACCTATAGCTTATCTGAAAGATTTCCGATATCAAAACACTTAATCTGCTGTGACTTACATAAGTGTTACATTTGTAAATTGCAGTTAAAATTAATTATAATCAAAAGGACAATGTTTCAGGGCTCAACTATAGAAATAGCAAGGTAACACTCATTTATTACTAATTTCAACCAATGTAATTATCTCAACCCTCTTCATCAATGGTATGCTAATCTCACAACTCAGAAGAAGTAAATTTACCATAGATTCATAGTAGATTATAGAGTACAAGAATATCTTAACCGTAATAAACAAAATGTGTACTTATTAGTAAAACATAAAGAGTTTGTTAATGCACAACTAATGTATAATTAATTACAATTGACTTCTCCTTAATACCGCCAACACTTCTAAGTAATTTATTTACGAATTGGAGGTTATAAACTCTAACACTTGCCACTTTGACGTCTGTATTCGTTCAATTAATTTGGTGATTGATTGCTTTTTTATATTAATTTTAAATTTCTAGAATAAAGAATTGTTGCCTACATAAATCATTGACATTACTGAATTTTACTCCACAATTTAGTGATTATAACGAAAATCAATAGTTAAAACACAATATGGGAACAGCGCAAGCCTAAAAGATCAAATTACAAAATTTAAAGAGATCCAATTGTACAGAAAACTGAATTTTCTAGATGTCACAAACTACAAAATATTTTTGATTAAATTTGAATTGTTGTATATACAGTATAGTATCTTCTTTCCTACATAATAAACTCGTCTAATAATAGCATTTTGAACTTCTAAACTTTACAAAACTGATAGATTCATGAGTGTTTTGGTATTTCGATGCAAATACAAAATCTTATAAGATATATTAATTTATTAAATTTTTAAACTAGTAGAAGACAGAATTAAAGTAATTAATTTTCCAATTTTTTTATAATTGAGAATCTATACTTCGATTTCTGATCACATATAACTGAATAATTCATTTTATACTATTTTTCTATTATTATGTTTATTTAATATTTGAAAACTATCTCATCTCTATATCAGTTCATGCATCAAATCGTAATTTTTAGAAAGTAAGTTACACTACGCTGATATTTAAAATAATTAATTGTTTAATTTTAAGAGACATTTTTAATTCTTGTAACATTTCCTCAAAAAAGTCCCGAAAAAAGATGTTACAAAGACATTACTCAACTACTATCAGCTTATAAACTTTAATCACCTATAGAAACTGAAAAAGACCAAAAACGATGTTTAATAATTCATCATTTCTTTCGGTTGTCTAATTAGTGTTAATTTATTACAAATATAGTAATATTTATTAATTTTGTCATAATTCATATTTTTTACAATGCGAAATTTTTTTAATAGTCGATTGAGAAAGTAACATCATCTGATCAATTGTGTATTTGTTGAGTGCGAAATCATATTTACTTTTCTCAATTACTAAAATTCTCTTCTT
		</sequence>
		<sequence>
			<taxon idref="MG674393.1"/>
			TTATATCTGAATGTAGATTAAGCAACGAAACACATCTATCAACTAGCACCAAAAATATTAGCCGAACCCTAATTCATAAACAGGGACGTTGTAGCTTGACTAAAATCTAGAGATCACGGGTGGCAAAAAGTGAATCTTAGTCAAATTTTAAATGAGAAGAAAATGGATCCGGAGCACGTTAGAGTTAGATTGTTCTCAATTTTAATATCAGTATTTTATAACACGGTCATATGAAAGGACCAACTACTCATATTTATTATCCGTAAATAGTAACCTATCTAATTCGTTCTTGCTCGTTTTTTATTTCCCAGCGCCTTGTACATTTTATAAATTTTCATAGTCTTTATCTCTATCTAAAAATCCGAGTTATTTTTGCAAAAGTATTCTTTAATTCATGACAAAAAAGATATCCAGTTTCCCACGAAAAGGATTTTTAAATACTACCGTCTCTCTATCGTTCTTAGTTGTTTTATAACCGGTCGACGAGAAGTATCTAAGATACTGTATTACTAATGTTCCTGCTCGCTTATTAAAAAGGCCGAAATAAATGGACAGAAATTTAAGATGGTCAATAGTCTTTTGGAATTAACTATTAGATTATTTCAAGTTAAATATTCAAGGTCCCTCTGAAATTCTTTGGTAACTGTCAAGGATAATTTTGATAATATTCTTCTGGTAAGCTTACAACTATAAAAATTGCTATCAGACGTCAATAATTTACGCAAATAATATACTTTCTGTGTATATAAACCAGCTTATTTAAAAAAAAAGAACACAATACAGGAGCAGAAATAATGCTAATATGAATTAGATAAACATAGTTTTACATATAATTCCATCATGTCAAACCCAAAGGATCGAAGCTTATCATCTTGACAAGTTTAGTCGATACAACATTAATTGATCATTGATAAGAAGATATCAACTGCCACGGATTGATAGTTTAGTGTCACCTAAAAATAATTATACTGTTATAGTTATTAGAAGCTCTGAATGCAATTTGATCTTTTTACTGTAATTTCTCTAAATGGACAATGAAAACATGTAAATAAGTTTTTAAATTAAAAATTTAAAAAAGATATACTACAAGTAAGGCGTTTTCTAATTTTTTAAAAATTTGACAAATAATATGAATATAGTTTTAAAGTTATGCGGAAAATGAATTGGCAGAGTTTCATAATTTAATTTGAATTCCCCATAACAAATGGAAATTAGGATTTGAATTAGATATCTGAATAGCGACTTTGGCAACAGGACATAGATGAATTTAAAGTATTCCGCCAAATAGTTCAAATATAAAAAGGATTCTAATGAATGACGCTTAGCAACATGTTGAAAAGCTTTTGGTAAAATACGCTGCTTTCTTCCAATAATCACATTATTATAATAACCCCTCAAAAACGTAATCGCTATCGTATAGACCATACTGAAATAAGTTCTATTTAATAACCAGTTCTAAGTATGTTACATTAACACTGTATTGACTTATCTATAACACCTATCTTACGACAATAATTAATATTACTCATACACTTTACACGTATACGTAATAAATTCTCCCACTTATATATTTTATAATAACTCTAAAAATTACAAAGTTCTAGAGGACCAAACACTTCTTATTGACTATAATCTAGCTTCATACAACATTCCTAAAGGTGTAAACTTAAACAAAACATATTCATCCTGATCATAAAAAGTCCAAATCTTAACATCACGAACATGAATTGATTTATCCACTTGGGGTACGGTGATTAAGCCAATTTAGTTTAAATAAAATCAAACGGACATATGTCTAAATTTCTAAAACCTCTGACGAAATGATACTTCAACCTTTCATTGATATCAATTTAAGTGTTTGAAAAGTATATCGTTTGATATGTATGAACTGAAGGCTGGGCAAGAACTTAATAAGTTTTTTATCTATACGTATTATACTTTGCTTCTTTCTTTTTACCTACTGTCACTTTTATGTTTTAAATTTTTTGTTTTGTTATTTCTCCTTTCATTTATTGACCTTTTTCTTTTTATTTTTCTATTTCTTTACATTTACGTATAAGCGTTTTATTTTTATGTAACGTGGTGAGTTATACGTGTTATTGTAGTACGCTGTCTATTAAGATCATTTTTAATTTCAATGTGTTGCTATTTAATGTATACTACAGTTTAACTGTAATGCTTCTTGTATCTAATGATCTCACGTGGTAGCAATGTGAAAGGTATTATCTTTTTGTAAATTTAGGCAATTCCATACTGACCGCCATGTCTCATTATGATGACAAAGACCCGCAGAGACGAATAAGTTCACCAAGCAGCGACTATTCTGTGCCAATACTCTTATTTTCACCAAATTATTAATTATTATACCTTCTTTGAGAGTTACTCAGCAATAATGATTATATCTTATCTTTTTGATTTTTGATCACTTTTTCACCTTGATTCCAAATAAATAAAAAACAACAGTAGTTGACATACCGTAAGTATATATATCTACGAATTAGTATGATATCGTACATGGACCTTAGCGTATTAACTTGATCTTTATTTTATTTTGAAGTTTTATTAGAGAACTCTTCATATTGGAGAAGTAAATAGGTAATTTTACAGAGTTTACAGACCGCAGTTTAAAAGTGTGGATTATCAGCCAAACAACACATGTCTAAATATCATATTTATGTTTCTAAAATAATGTAGAGTACACATGAACTAAATCAAGATAGCTAAATTTACGAATTGTATGTTATTATTAGGTTTGTCATTATTAGAATTAATCTTGACATGTTAAATAAAATGGATGTTTCACTTGTAGTTGTACTTTAATTAGCATTTGTTTCGTGTATTTGAAAACTGTGTTTGACTTTTAGCAACTGGTTTTCAATTTTAGCTATTGCTTAGTTATTATTCATAAAATACACAAAAAGTATAACGTAGGTAGATTTTAAATTCTGATGCTAAAATCAATTGGGTTGCGAACGAATACCTTTCACTTTTCTACTGATTTAATAACCTTTCAAATTTGTGGACTCTCTACGTAAATGGCAATCATTATTTTTACATATAAATACATCTAACATTGATTTTGCTGCTTACAAAAATACTAGCTTCTAATATTCTACGAAGTTTTTACTTATTCAAGAATCTCAGGACTTAAGTATTAACTGTATTTTGCTAATCTTCCTTTTTATGCCGTATCAAATAGGAAAATAAACGTGAGTATTAATATCAAAGTTAATTTAACAAATTTTATTTATGAATTTTACATGCTTCGAATAAACCATGCATATCTAGTGTGTTAATTGTATAAAGTTTCAAATTATTTTCAAACGGTCTAAGTATTGTACAACTAATAATTAACATTTCATTTGGATAACAATTTTTGAACTAAATAAATGGTTGATACTGTTCTAGATTACTGAAATAAGTACATAATTTAAAAATTATTTTAGATGTTAAAATGATAAAATAATATGGCATTATCACAAATATATTATATCTGTTGCACTTTAGAATTGCAGCAATGTTACAATAAAACTAGACAAGCAAAACAAAAATCCCTTAACATACCCCCAAAACTAAAACGATTGGGATAAAATATTTGAATTTAACTAAGAAAGTATCAATTAAATAGTAATAAAATTCAAATCTCAGATAGTAATAAATTGGACAATAAAACGAGTCACACATGAGCGTATAGCGGGCTAAGAAGGATTCAACAGTAACAGATAAACATTATTGAGGGTGAATTGAGAGTTAGTAAGCCGATATTGTTATATATTGACAATTACAAATTAAAGCAATTTCTAATGTTGATACATTACAAATTTAGTGCTTTGTGTAAATACTACAATTTTCACTTTTTTATAGTACAAAACTAATTGAATTACTATAACAGTTGAGTTTATATTGCACGTAACCTAGCTTGCTTGTTTATAGTAAGTTGTTTTTTTCATACGGATTATGATTTTATAAATCATTAAAGATAATGCGATTTTAGACAAAAATTAACGTTTACGCCTGCTTTTTAATAGATTATAGTTATATTACCGAATAAAGGCTTCAGCACTAAATCTAACCCTCTTAGCTGAAAGTAATTAGTTTGTATAAACATCATTAATAGAACAAAAACTACCACCATTAGAATTTGAAATGAAATTAATTAAAATAAATTCTGCTCGACAATATCAATAATATCTACAATAACCAACATAGCTCCAAAAATGGTTTTTATTTAAGTCAGTAAAATCTGCACTACTCTAATGAATCATTTGTTTCGTACTTGTTATTAACAAATGATATTTTTGAGAAATACACTAACGAGAGCAAGAGAAATTAAATAATTAAGGTGTAATTCCTGTTGTCTAACAAAACCTATAGCTTATCTGAAAGATTTCCGATATCAAAACACTCAATCTGCTGTGACTTACATAAGTGTTACATTTGTAAATTGCAGTTAAAATTAATTATAATCAAAAGGACAATGTTTCAGGGCTAAACTATAGAAATAGCAAGGTAACACTCATTTATTACTAATTTCAACCAATGTAATTATCTCAACCCTCTTCATCAATGGTATGCTAATCTCACAACTCAGAACAAGTAAATTTACCATAGATTCATAGTAGATTATAGAGTACAAGAATATCTTAACCGTAATAAACAAAATGTGTACTTATTAGTAAAACATAAAGAGTTTGTTAATGCACAACTAATGTATAATTAATTACAATTGACTTCTCCTTAATACCGCCAACACTTCTAAGTAATTTATTTACGAATTGGAGGTTATAAACTCTAACACTTGCCACTTTGACGTCTGTATTCGTTCAATTAATTTGGTGATTGATTGCTTTTTTATATTAATCTTAAATTTCTAGAATAAAGAATTGTTGCCTACATAAATCATTGACATTACTGAATTTTACTCCACAATTTAGTGATTATAACGAAAATCAATAGTTAAAACACAATATGGGAAAAGCGCAAGCCTAAAAGATCAAATTACAAAATTTAAAGAGATCCAATTGTACAGAAAACTGAATTTTCTAGATGTCACAAACTACAAAATATTTTTGATTAAATTTGAATTGTTGTATATACAGTATAGTATCTTCTTTCCTACATAATAAACTCGTCTAATAATAGCATTTTGAACTTCTAAACTTTACAAAATTGATAGATTCATGAGTGTTTTGGTATTTCGATGCAAATACAAAATCTTATAAGATATATTAATTTATTAAATTTTTAAACGAGTAGAAGACAGAATTAAAGTAATTAATTTTCCAATTTTTTTATAATTGAGAATCTATACTTCGATTTCTGATCACATATAACTGAATAATTCATTTTATACTATTTTTCTATTATTATGTTTATTTAATATTTGAAAACGATCTCATCTCTATATCAGTTCATGCATCAAATCGTAATTTTTAGAAGGTAAGTTACACTACGCTGATATTTAAAATAATTAATTGTTTAATTTTAAGAGACATTTTTAATTCTTGTAACATTTCCTCAAAAAAGTCCCGAAAAAAGATGTTACAAAGACATTACTCAACTACTATCAGCTTATAAACTTTAATCACCTATAGAAACTGAAAAACACCAAAAACGATGTTTAATAATTCATCATTTCTTTCGGTTGTCTAATTAGTGTTAATTTATTACAAATATAGTAATATTTATTAATTTTGTCATAATTCAGATTTTTTACAATGCGAAATTTTTTTAATAGTCGATTGAGAAAGTAACATCATCTGATCAATTGTGTATTTGTGGAGTGCGAAATCATATTTACTTTTCTCAATTACTAAAATTCTCTTCTT
		</sequence>
		<sequence>
			<taxon idref="NC_039994.1"/>
			TTATATCTGAATGTAGATTAAGCAACGAAACACATCTATCAACTAGCACCAAAAATATTAGCCGAACCCTAATTCATAAACAGGGACGTTGTAGCTTGACTAAAATCTAGAGATCACGGGTGGCAAAAAGTGAATCTTAGTCAAATTTTAAATGAGAAGAAAATGGATCCGGAGCACGTTAGAGTTAGATTGTTCTCAATTTTAATATCAGTATTTTATAACACGGTCATATGAAAGGACCAACTACTCATATTTATTATCCGTAAATAGTAACCTATCTAATTCGTTCTTGCTCGTTTTTTATTTCCCAGCGCCTTGTACATTTTATAAATTTTCATAGTCTTTATCTCTATCTAAAAATCCGAGTTATTTTTGCAAAAGTATTCTTTAATTCATGACAAAAAAGATATCCAGTTTCCCACGAAAAGGATTTTTAAATACTACCGTCTCTCTATCGTTCTTAGTTGTTTTATAACCGGTCGACGAGAAGTATCTAAGATACTGTATTACTAATGTTCCTGCTCGCTTATTAAAAAGGCCGAAATAAATGGACAGAAATTTAAGATGGTCAATAGTCTTTTGGAATTAACTATTAGATTATTTCAAGTTAAATATTCAAGGTCCCTCTGAAATTCTTTGGTAACTGTCAAGGATAATTTTGATAATATTCTTCTGGTAAGCTTACAACTATAAAAATTGCTATCAGACGTCAATAATTTACGCAAATAATATACTTTCTGTGTATATAAACCAGCTTATTTAAAAAAAAAGAACACAATACAGGAGCAGAAATAATGCTAATATGAATTAGATAAACATAGTTTTACATATAATTCCATCATGTCAAACCCAAAGGATCGAAGCTTATCATCTTGACAAGTTTAGTCGATACAACATTAATTGATCATTGATAAGAAGATATCAACTGCCACGGATTGATAGTTTAGTGTCACCTAAAAATAATTATACTGTTATAGTTATTAGAAGCTCTGAATGCAATTTGATCTTTTTACTGTAATTTCTCTAAATGGACAATGAAAACATGTAAATAAGTTTTTAAATTAAAAATTTAAAAAAGATATACTACAAGTAAGGCGTTTTCTAATTTTTTAAAAATTTGACAAATAATATGAATATAGTTTTAAAGTTATGCGGAAAATGAATTGGCAGAGTTTCATAATTTAATTTGAATTCCCCATAACAAATGGAAATTAGGATTTGAATTAGATATCTGAATAGCGACTTTGGCAACAGGACATAGATGAATTTAAAGTATTCCGCCAAATAGTGCAAATATAAAAAGGATTCTAATGAATGACGCTTAGCAACATGTTGAAAAGCTTTTGGTAAAATACGCTGCTTTCTTCCAATAATCACATTATTATAATAACCCCTCAAAAACGTAATCGCTATCGTATAGACCATACTGAAATAAGTTCTATTTAATAACCAGTTCTAAGTATGTTACATTAACACTGTATTGACTTATCTATAACACCTATCTTACGACAATAATTAATATTACTCATACACTTTACACGTATACGTAATAAATTCTCCCACTTATATATTTTATAATAACTCTAAAAATTACAAAGTTCTAGAGGACCAAACACTTCTTATTGACTATAATCTAGCTTCATACAACATTCCTAAAGGTGTAAACTTAAACAAAACATATTCATCCTGATCATAAAAAGTCCAAATCTTAACATCACGAACATGAATTGATTTATCCACTTGGGGTACGGTGATTAAGCCAATTTAGTTTAAATAAAATCAAACGGACATATGTCTAAATTTCTAAAACCTCTGACGAAATGATACTTCAACCTTTCATTGATATCAATTTAAGTGTTTGAAAAGTATATCGTTTGATATGTATGAACTGAAGGCTGGGCAAGAACTTAATAAGTTTTTTATCTATACGTATTATACTTTGCTTCTTTCTTTTTACCTACTGTCACTTTTATGTTTTAAATTTTTTGTTTTGTTATTTCTCCTTTCATTTATTGACCTTTTTCTTTTTATTTTTCTATTTCTTTACATTTACGTATAAGCGTTTTATTTTTATGTAACGTGGTGAGTTATACGTGTTATTGTAGTACGCTGTCTATTAAGATCATTTTTAATTTCAATGTGTTGCTATTTAATGTATATTACAGTTTAACTGTAATGCTTCTTGTATCTAATGATCTCACGTGGTAGCAATGTGAAAGGTATTATCTTTTTGTAAATTTAGGCAATTCCATACTGACCGCCATGTCTCATTATGATGACAAAGACCCGCAGAGACGAATAAGTTCACCAAGCAGCGACTATTCTGTGCCAATACTCTTATTTTCACCAAATTATTAATTATTATACCTTCTTTGAGAGTTACTCAGCAATAATGATTATATCTTATCTTTTTGATTTTTGATCACTTTTTCACCTTGATTCCAAATAAATAAAAAACAACAGTAGTTGACATACCGTAAGTATATATATCTACGAATTAGTATGATATCGTACATGGACCTTAGCGTATTAACTTGATCTTTATTTTATTTTGAAGTTTTATTAGAGAACTCTTCATATTGGAGAAGTAAATAGGTAATTTTACAGAGTTTACAGACCGCAGTTTAAAAGTGTGGATTATCAGCCAAACAACACATGTCTAAATATCATATTTATGTTTCTAAAATAATGTAGAGTACACATGAACTAAATCAAGATAGCTAAATTTACGAATTGTATGTTATTATTAGGTTTGTCATTATTAGAATTAATCTTGACATGTTAAATAAAATGGATGTTTCACTTGTAGTTGTACTTTAATTAGCATTTGTTTCGTGTATTTGAAAACTGTGTTTGACTTTTAGCAACTGGTTTTCAATTTTAGCTATTGCTTAGTTATTATTCATAAAATACACAAAAAGTATAACGTAGGTAGATTTTAAATTCTGATGCTAAAATCAATTGGGTTGCGAACGAATACCTTTCACTTTTCTACTGATTTAATAACCTTTCAAATTTGTGGACTCTCTACGTAAATGGCAATCATTATTTTTACATATAAATACATCTAACATTGATTTTGCTGCTTACAAAAATACTAGCTTCTAATATTCTACGAAGTTTTTACTTATTCAAGAATCTCAGGACTTAAGTATTAACTGTATTTTGCTAATCTTCCTTTTTATGCCGTATCAAATAGGAAAATAAACGTGAGTATTAATATCAAAGTTAATTTAACAAATTTTATTTATGAATTTTACATGCTTCGAATAAACCATGCATATCTAGTGTGTTAATTGTATAAAGTTTCAAATTATTTTCAAACGGTCTAAGTATTGTACAACTAATAATTAACATTTCATTTGGATAACAATTTTTGAACTAAATAAATGGTTGATACTGTTCTAGATTACTGAAATAAGTACATAATTTAAAAATTATTTTAGATGTTAAAATGATAAAATAATATGGCATTATCACAAATATATTATATCTGTTGCACTTTAGAATTGCAGCAATGTTACAATAAAACTAGACAAGCAAAACAAAAATCCCTTAACATACCCCCAAAACTAAAACGATTGGGATAAAATATTTGAATTTAACTAAGAAAGTATCAATTAGATAGTAATAAAATTCAAATCTCAGATAGTAATAAATTGGACAATAAAACGAGTCACACATGAGCGTATAGCGGGCTAAGAAGGATTCAACAGTAACAGATAAACATTATTGAGGGTGAATTGAGAGTTAGTAAGCCGATATTGTTATATATTGACAATTACAAATTAAAGCAATTTCTAATGTTGATACATTACAAATTTAGTGCTTTGTGTAAATACTACAATTTTCACTTTTTTATAGTACAAAACTAATTGAATTACTATAACAGTTGAGTTTATATTGCACGTAACCTAGCTTGCTTGTTTATAGTAAGTTGTTTTTTTCATACGGATTATGATTTTATAAATCATTAAAGATAATGCGATTTTAGACAAAAATTAACGTTTACGCCTGCTTTTTAATAGATTATAGTTATATTACCGAATAAAGGCTTCAGCACTAAATCTAACCCTCTTAGCTGAAAGTAATTAGTTTGTATAAACATCATTAATAGAACAAAAACTACCACCATTAGAATTTGAAATGAAATTAATTAAAATAAATTCTGCTCGACAATATCAATAATATCTACAATAACCAACATAGCTCCAAAAATGGTTTTTATTTAAGTCAGTAAAATCTGCACTACTCTAATGAATCATTTGTTTCGTACTTGTTATTAACAAATGATATTTTTGAGAAATACACTAACGAGAGCAAGAGAAATTAAATAATTAAGGTGTAATTCCTGTTGTCTAACAAAACCTATAGCTTATCTGAAAGATTTCCGATATCAAAACACTCAATCTGCTGTGACTTACATAAGTGTTACATTTGTAAATTGCAGTTAAAATTAATTATAATCAAAAGGACAATGTTTCAGGGCTAAACTATAGAAATAGCAAGGTAACACTCATTTATTACTAATTTCAACCAATGTAATTATCTCAACCCTCTTCATCAATGGTATGCTAATCTCACAACTCAGAACAAGTAAATTTACCATAGATTCATAGTAGATTATAGAGTACAAGAATATCTTAACCGTAATAAACAAAATGTGTACTTATTAGTAAAACATAAAGAGTTTGTTAATGCACAACTAATGTATAATTAATTACAATTGACTTCTCCTTAATACCGCCAACACTTCTAAGTAATTTATTTACGAATTGGAGGTTATAAACTCTAACACTTGCCACTTTGACGTCTGTATTCGTTCAATTAATTTGGTGATTGATTGCTTTTTTATATTAATCTTAAATTTCTAGAATAAAGAATTGTTGCCTACATAAATCATTGACATTACTGAATTTTACTCCACAATTTAGTGATTATAACGAAAATCAATAGTTAAAACACAATATGGGAAAAGCGCAAGCCTAAAAGATCAAATTACAAAATTTAAAGAGATCCAATTGTACAGAAAACTGAATTTTCTAGATGTCACAAACTACAAAATATTTTTGATTAAATTTGAATTGTTGTATATACAGTATAGTATCTTCTTTCCTACATAATAAACTCGTCTAATAATAGCATTTTGAACTTCTAAACTTTACAAAATTGATAGATTCATGAGTGTTTTGGTATTTCGATGCAAATACAAAATCTTATAAGATATATTAATTTATTAAATTTTTAAACGAGTAGAAGACAGAATTAAAGTAATTAATTTTCCAATTTTTTTATAATTGAGAATCTATACTTCGATTTCTGATCACATATAACTGAATAATTCATTTTATACTATTTTTCTATTATTATGTTTATTTAATATTTGAAAACGATCTCATCTCTATATCAGTTCATGCATCAAATCGTAATTTTTAGAAGGTAAGTTACACTACGCTGATATTTAAAATAATTAATTGTTTAATTTTAAGAGACATTTTTAATTCTTGTAACATTTCCTCAAAAAAGTCCCGAAAAAAGATGTTACAAAGACATTACTCAACTACTATCAGCTTATAAACTTTAATCACCTATAGAAACTGAAAAACACCAAAAACGATGTTTAATAATTCATCATTTCTTTCGGTTGTCTAATTAGTGTTAATTTATTACAAATATAGTAATATTTATTAATTTTGTCATAATTCAGATTTTTTACAATGCGAAATTTTTTTAATAGTCGATTGAGAAAGTAACATCATCTGATCAATTGTGTATTTGTGGAGTGCGAAATCATATTTACTTTTCTCAATTACTAAAATTCTCTTCTT
		</sequence>
		<sequence>
			<taxon idref="NC_039993.1"/>
			TTATATCTGAATGTAGATTAAGCAACGAAACACATCTATCAACTAGCACCAAAAATATTAGCCGAACCCTAATTCATAAACAGGGACGTTGTAGCTTGACTAAAATCTAGAGATCACGGGTGGCAAAAAGTGAATCTTAGTCAAATTTTAAATGAGAAGAAAATGGATCCGGAGCACGTTAGAGTTAGATTGTTCTCAATTTTAATATCAGTATTTTATAACACGGTCATATGAAAGGACCAACTACTCATATTTATTATCCGTAAATAGTAACCTATCTAATTCGTTCTTGCTCGTTTTTTATTTCCCAGCGCCTTGTACATTTTATAAATTTTCATAGTCTTTATCTCTATCTAAAAATCCGAGTTATTTTTGCAAAAGTATTCTTTAATTCATGACAAAAAAGATATCCAGTTTCCCACGAAAAGGATTTTTAAATACTACCGTCTCTCTATCGTTCTTAGTTGTTTTATAACCGGTCGACGAGAAGTATCTAAGATACTGTATTACTAATGTTCCTGCTCGCTTATTAAAAAGGCCGAAATAAATGGACAGAAATTTAAGATGGTCAATAGTCTTTTGGAATTAACTATTAGATTATTTCAAGTTAAATATTCAAGGTCCCTCTGAAATTCTTTGGTAACTGTCAAGGATAATTTTGATAATATTCTTCTGGTAAGCTTACAACTATAAAAATTGCTATCAGACGTCAATAATTTACGCAAATAATATACTTTCTGTGTATATAAACCAGCTTATTTAAAAAAAAAGAACACAATACAGGAGCAGAAATAATGCTAATATGAATTAGATAAACATAGTTTTACATATAATTCCATCATGTCAAACCCAAAGGATCGAAGCTTATCATCTTGACAAGTTTAGTCGATACAACATTAATTGATCATTGATAAGAAGATATCAACTGCCACGGATTGATAGTTTAGTGTCACCTAAAAATAATTATACTGTTATAGTTATTAGAAGCTCTGAATGCAATTTGATCTTTTTACTGTAATTTCTCTAAATGGACAATGAAAACATGTAAATAAGTTTTTAAATTAAAAATTTAAAAAAGATATACTACAAGTAAGGCGTTTTCTAATTTTTTAAAAATTTGACAAATAATATGAATATAGTTTTAAAGTTATGCGGAAAATGAATTGGCAGAGTTTCATAATTTAATTTGAATTCCCCATAACAAATGGAAATTAGGATTTGAATTAGATATCTGAATAGCGACTTTGGCAACAGGACATAGATGAATTTAAAGTATTCCGCCAAATAGTGCAAATATAAAAAGGATTCTAATGAATGACGCTTAGCAACATGTTGAAAAGCTTTTGGTAAAATACGCTGCTTTCTTCCAATAATCACATTATTATAATAACCCCTCAAAAACGTAATCGCTATCGTATAGACCATACTGAAATAAGTTCTATTTAATAACCAGTTCTAAGTATGTTACATTAACACTGTATTGACTTATCTATAACACCTATCTTACGACAATAATTAATATTACTCATACACTTTACACGTATACGTAATAAATTCTCCCACTTATATATTTTATAATAACTCTAAAAATTACAAAGTTCTAGAGGACCAAACACTTCTTATTGACTATAATCTAGCTTCATACAACATTCCTAAAGGTGTAAACTTAAACAAAACATATTCATCCTGATCATAAAAAGTCCAAATCTTAACATCACGAACATGAATTGATTTATCCACTTGGGGTACGGTGATTAAGCCAATTTAGTTTAAATAAAATCAAACGGACATATGTCTAAATTTCTAAAACCTCTGACGAAATGATACTTCAACCTTTCATTGATATCAATTTAAGTGTTTGAAAAGTATATCGTTTGATATGTATGAACTGAAGGCTGGGCAAGAACTTAATAAGTTTTTTATCTATACGTATTATACTTTGCTTCTTTCTTTTTACCTACTGTCACTTTTATGTTTTAAATTTTTTGTTTTGTTATTTCTCCTTTCATTTATTGACCTTTTTCTTTTTATTTTTCTATTTCTTTACATTTACGTATAAGCGTTTTATTTTTATGTAACGTGGTGAGTTATACGTGTTATTGTAGTACGCTGTCTATTAAGATCATTTTTAATTTCAATGTGTTGCTATTTAATGTATACTACAGTTTAACTGTAATGCTTCTTGTATCTAATGATCTCACGTGGTAGCAATGTGAAAGGTATTATCTTTTTGTAAATTTAGGCAATTCCATACTGACCGCCATGTCTCATTATGATGACAAAGACCCGCAGAGACGAATAAGTTCACCAAGCAGCGACTATTCTGTGCCAATACTCTTATTTTCACCAAATTATTAATTATTATACCTTCTTTGAGAGTTACTCAGCAATAATGATTATATCTTATCTTTTTGATTTTTGATCACTTTTTCACCTTGATTCCAAATAAATAAAAAACAACAGTAGTTGACATACCGTAAGTATATATATCTACGAATTAGTATGATATCGTACATGGACCTTAGCGTATTAACTTGATCTTTATTTTATTTTGAAGTTTTATTAGAGAACTCTTCATATTGGAGAAGTAAATAGGTAATTTTACAGAGTTTACAGACCGCAGTTTAAAAGTGTGGATTATCAGCCAAACAACACATGTCTAAATATCATATTTATGTTTCTAAAATAATGTAGAGTACACATGAACTAAATCAAGATAGCTAAATTTACGAATTGTATGTTATTATTAGGTTTGTCATTATTAGAATTAATCTTGACATGTTAAATAAAATGGATGTTTCACTTGTAGTTGTACTTTAATTAGCATTTGTTTCGTGTATTTGAAAACTGTGTTTGACTTTTAGCAACTGGTTTTCAATTTTAGCTATTGCTTAGTTATTATTCATAAAATACACAAAAAGTATAACGTAGGTAGATTTTAAATTCTGATGCTAAAATCAATTGGGTTGCGAACGAATACCTTTCACTTTTCTACTGATTTAATAACCTTTCAAATTTGTGGACTCTCTACGTAAATGGCAATCATTATTTTTACATATAAATACATCTAACATTGATTTTGCTGCTTACAAAAATACTAGCTTCTAATATTCTACGAAGTTTTTACTTATTCAAGAATCTCAGGACTTAAGTATTAACTGTATTTTGCTAATCTTCCTTTTTATGCCGTATCAAATAGGAAAATAAACGTGAGTATTAATATCAAAGTTAATTTAACAAATTTTATTTATGAATTTTACATGCTTCGAATAAACCATGCATATCTAGTGTGTTAATTGTATAAAGTTTCAAATTATTTTCAAACGGTCTAAGTATTGTACAACTAATAATTAACATTTCATTTGGATAACAATTTTTGAACTAAATAAATGGTTGATACTGTTCTAGATTACTGAAATAAGTACATAATTTAAAAATTATTTTAGATGTTAAAATGATAAAATAATATGGCATTATCACAAATATATTATATCTGTTGCACTTTAGAATTGCAGCAATGTTACAATAAAACTAGACAAGCAAAACAAAAATCCCTTAACATACCCCCAAAACTAAAACGATTGGGATAAAATATTTGAATTTAACTAAGAAAGTATCAATTAAATAGTAATAAAATTCAAATCTCAGATAGTAATAAATTGGACAATAAAACGAGTCACACATGAGCGTATAGCGGGCTAAGAAGGATTCAACAGTAACAGATAAACATTATTGAGGGTGAATTGAGAGTTAGTAAGCCGATATTGTTATATATTGACAATTACAAATTAAAGCAATTTCTAATGTTGATACATTACAAATTTAGTGCTTTGTGTAAATACTACAATTTTCACTTTTTTATAGTACAAAACTAATTGAATTACTATAACAGTTGAGTTTATATTGCACGTAACCTAGCTTGCTTGTTTATAGTAAGTTGTTTTTTTCATACGGATTATGATTTTATAAATCATTAAAGAGAATGCGATTTTAGACAAAAATTAACGTTTACGCCTGCTTTTTAATAGATTATAGTTATATTACCGAATAAAGGCTTCAGCACTAAATCTAACCCTCTTAGCTGAAAGTAATTAGTTTGTATAAACATCATTAATAGAACAAAAACTACCACCATTAGAATTTGAAATGAAATTAATTAAAATAAATTCTGCTCGACAATATCAATAATATCTACAATAACCAACATAGCTCCAAAAATGGTTTTTATTTAAGTCAGTAAAATCTGCACTACTCTAATGAATCATTTGTTTCGTACTTGTTATTAACAAATGATATTTTTGAGAAATACACTAACGAGAGCAAGAGAAATTAAATAATTAAGGTGTAATTCCTGTTGTCTAACAAAACCTATAGCTTATCTGAAAGATTTCCGATATCAAAACACTCAATCTGCTGTGACTTACATAAGTGTTACATTTGTAAATTGCAGTTAAAATTAATTATAATCAAAAGGACAATGTTTCAGGGCTAAACTATAGAAATAGCAAGGTAACACTCATTTATTACTAATTTCAACCAATGTAATTATCTCAACCCTCTTCATCAATGGTATGCTAATCTCACAACTCAGAACAAGTAAATTTACCATAGATTCATAGTAGATTATAGAGTACAAGAATATCTTAACCGTAATAAACAAAATGTGTACTTATTAGTAAAACATAAAGAGTTTGTTAATGCACAACTAATGTATAATTAATTACAATTGACTTCTCCTTAATACCGCCAACACTTCTAAGTAATTTATTTACGAATTGGAGGTTATAAACTCTAACACTTGCCACTTTGACGTCTGTATTCGTTCAATTAATTTGGTGATTGATTGCTTTTTTATATTAATCTTAAATTTCTAGAATAAAGAATTGTTGCCTACATAAATCATTGACATTACTGAATTTTACTCCACAATTTAGTGATTATAACGAAAATCAATAGTTAAAACACAATATGGGAAAAGCGCAAGCCTAAAAGATCAAATTACAAAATTTAAAGAGATCCAATTGTACAGAAAACTGAATTTTCTAGATGTCACAAACTACAAAATATTTTTGATTAAATTTGAATTGTTGTATATACAGTATAGTATCTTCTTTCCTACATAATAAACTCGTCTAATAATAGCATTTTGAACTTCTAAACTTTACAAAATTGATAGATTCATGAGTGTTTTGGTATTTCGATGCAAATACAAAATCTTATAAGATATATTAATTTATTAAATTTTTAAACGAGTAGAAGACAGAATTAAAGTAATTAATTTTCCAATTTTTTTATAATTGAGAATCTATACTTCGATTTCTGATCACATATAACTGAATAATTCATTTTATACTATTTTTCTATTATTATGTTTATTTAATATTTGAAAACGATCTCATCTCTATATCAGTTCATGCATCAAATCGTAATTTTTAGAAGGTAAGTTACACTACGCTGATATTTAAAATAATTAATTGTTTAATTTTAAGAGACATTTTTAATTCTTGTAACATTTCCTCAAAAAAGTCCCGAAAAAAGATGTTACAAAGACATTACTCAACTACTATCAGCTTATAAACTTTAATCACCTATAGAAACTGAAAAACACCAAAAACGATGTTTAATAATTCATCATTTCTTTCGGTTGTCTAATTAGTGTTAATTTATTACAAATATAGTAATATTTATTAATTTTGTCATAATTCAGATTTTTTACAATGCGAAATTTTTTTAATAGTCGATTGAGAAAGTAACATCATCTGATCAATTGTGTATTTGTGGAGTGCGAAATCATATTTACTTTTCTCAATTACTAAAATTCTCTTCTT
		</sequence>
		<sequence>
			<taxon idref="MG386370.1"/>
			TTATATCTGAATGTAGATTAAGCAACGAAACACATCTATCAACTAGCACCAAAAATATTAGCCGAACCCTAATTCATAAACAGGGACGGTGTAGCTTGACTAAAATCTAGAGATCACGGGTGGCAAAAAGTGAATCTTAGTCAAATTTTAAATGAGAAGAAAATGGATCCGGAGCACGTTAGAGTTAGATTGTTCTCAATTTTAATATCAGTATTTTATAACACGGTCATATGAAAGGACCAACTACTCATATTTATTATCCGTAAATAGTAACCTATCTAATTCGTTCTTGCTCGTTTTTTATTTCCCAGCGCCTTGTACATTTTATAAATTTTCATAGTCTTTATCTCTATCTAAAAATCCGAGTTATTTTTGCAAAAGTATTCTTTAATTCATGACAAAAAAGATATCCAGTTTCCCACGAAAAGGATTTTTAAATACTACCGTCTCTCTATCGTTCTTAGTTGTTTTATAACCGGTCGACGAGAAGTATCTAAGATACTGTATTACTAATGTTCCTGCTCGCTTATTAAAAAGGCCGAAATAAATGGACAGAAATTTAAGATGGTCAATAGTCTTTTGGAATTAACTATTAGATTATTTCAAGTTAAATATTCAAGGTCCCTCTGAAATTCTTTGGTAACTGTCAAGGATAATTTTGATAATATTCTTCTGGTAAGCTTACAACTATAAAAATTGCTATCAGACGTCAATAATTTACGCAAATAATATACTTTCTGTGTATATAAACCAGCTTATTTAAAAAAAAAGAACACAATACAGGAGCAGAAATAATGCTAATATGAATTAGATAAACATAGTTTTACATATAATTCCATCATGTCAAACCCAAAGGATCGAAGCTTATCATCTTGACAAGTTTAGTCGATACAACATTAATTGATCATTGATAAGAAGATATCAACTGCCACGGATTGATAGTTTAGTGTCACCTAAAAATAATTATACTGTTATAGTTATTAGAAGCTCTGAATGCAATTTGATCTTTTTACTGTAATTTCTCTAAATGGACAATGAAAACATGTAAATAAGTTTTTAAATTAAAAATTTAAAAAAGATATACTACAAGTAAGGCGTTTTCTAATTTTTTAAAAATTTGACAAATAATATGAATATAGTTTTAAAGTTATGCGGAAAATGAATTGGCAGAGTTTCATAATTTAATTTGAATTCCCCATAACAAATGGAAATTAGGATTTGAATTAGATATCTGAATAGCGACTTTGGCAACAGGACATAGATGAATTTAAAGTATTCCGCCAAATAGTGCAAATATAAAAAGGATTCTAATGAATGACGCTTAGCAACATGTTGAAAAGCTTTTGGTAAAATACGCTGCTTTCTTCCAATAATCACATTATTATAATAACCCCTCAAAAACGTAATCGCTATCGTATAGACCATACTGAAATAAGTTCTATTTAATAACCAGTTCTAAGTATGTTACATTAACACTGTATTGACTTATCTATAACACCTATCTTACGACAATAATTAATATTACTCATACACTTTACACGTATACGTAATAAATTCTCCCACTTATATATTTTATAATAACTCTAAAAATTACAAAGTTCTAGAGGACCAAACACTTCTTATTGACTATAATCTAGCTTCATACAACATTCCTAAAGGTGTAAACTTAAACAAAACATATTCATCCTGATCATAAAAAGTCCAAATCTTAACATCACGAACATGAATTGATTTATCCACTTGGGGTACGGTGATTAAGCCAATTTAGTTTAAATAAAATCAAACGGACATATGTCTAAATTTCTAAAACCTCTGACGAAATGATACTTCAACCTTTCATTGATATCAATTTAAGTGTTTGAAAAGTATATCGTTTGATATGTATGAACTGAAGGCTGGGCAAGAACTTAATAAGTTTTTTATCTATACGTATTATACTTTGCTTCTTTCTTTTTACCTACTGTCACTTTTATGTTTTAAATTTTTTGTTTTGTTATTTCTCCTTTCATTTATTGACCTTTTTCTTTTTATTTTTCTATTTCTTTACATTTACGTATAAGCGTTTTATTTTTATGTAACGTGGTGAGTTATACGTGTTATTGTAGTACGCTGTCTATTAAGATCATTTTTAATTTCAATGTGTTGCTATTTAATGTATACTACAGTTTAACTGTAATGCTTCTTGTATCTAATGATCTCACGTGGTAGCAATGTGAAAGGTATTATCTTTTTGTAAATTTAGGCAATTCCATACTGACCGCCATGTCTCATTATGATGACAAAGACCCGCAGAGACGAATAAGTTCACCAAGCAGCGACTATTCTGTGCCAATACTCTTATTTTCACCAAATTATTAATTATTATACCTTCTTTGAGAGTTACTCAGCAATAATGATTATATCTTATCTTTTTGATTTTTGATCACTTTTTCACCTTGATTCCAAATAAATAAAAAACAACAGTAGTTGACATACCGTAAGTATATATATCTACGAATTAGTATGATATCGTACATGGACCTTAGCGTATTAACTTGATCTTTATTTTATTTTGAAGTTTTATTAGAGAACTCTTCATATTGGAGAAGTAAATAGGTAATTTTACAGAGTTTACAGACCGCAGTTTAAAAGTGTGGATTATCAGCCAAACAACACATGTCTAAATATCATATTTATGTTTCTAAAATAATGTAGAGTACACATGAACTAAATCAAGATAGCTAAATTTACGAATTGTATGTTATTATTAGGTTTGTCATTATTAGAATTAATCTTGACATGTTAAATAAAATGGATGTTTCACTTGTAGTTGTACTTTAATTAGCATTTGTTTCGTGTATTTGAAAACTGTGTTTGACTTTTAGCAACTGGTTTTCAATTTTAGCTATTGCTTAGTTATTATTCATAAAATACACAAAAAGTATAACGTAGGTAGATTTTAAATTCTGATGCTAAAATCAATTGGGTTGCGAACGAATACCTTTCACTTTTCTACTGATTTAATAACCTTTCAAATTTGTGGACTCTCTACGTAAATGGCAATCATTATTTTTACATATAAATACATCTAACATTGATTTTGCTGCTTACAAAAATACTAGCTTCTAATATTCTACGAAGTTTTTACTTATTCAAGAATCTCAGGACTTAAGTATTAACTGTATTTTGCTAATCTTCCTTTTTATGCCGTATCAAATAGGAAAATAAACGTGAGTATTAATATCAAAGTTAATTTAACAAATTTTATTTATGAATTTTACATGCTTCGAATAAACCATGCATATCTAGTGTGTTAATTGTATAAAGTTTCAAATTATTTTCAAACGGTCTAAGTATTGTACAACTAATAATTAACATTTCATTTGGATAACAATTTTTGAACTAAATAAATGGTTGATACTGTTCTAGATTACTGAAATAAGTACATAATTTAAAAATTATTTTAGATGTTAAAATGATAAAATAATATGGCATTATCACAAATATATTATATCTGTTGCACTTTAGAATTGCAGCAATGTTACAATAAAACTAGACAAGCAAAACAAAAATCCCTTAACATACCCCCAAAACTAAAACGATTGGGATAAAATATTTGAATTTAACTAAGAAAGTATCAATTAAATAGTAATAAAATTCAAATCTCAGATAGTAATAAATTGGACAATAAAACGAGTCACACATGAGCGTATAGCGGGCTAAGAAGGATTCAACAGTAACAGATAAACATTATTGAGGGTGAATTGAGAGTTAGTAAGCCGATATTGTTATATATTGACAATTACAAATTAAAGCAATTTCTAATGTTGATACATTACAAATTTAGTGCTTTGTGTAAATACTACAATTTTCACTTTTTTATAGTACAAAACTAATTGAATTACTATAACAGTTGAGTTTATATTGCACGTAACCTAGCTTGCTTGTTTATAGTAAGTTGTTTTTTTCATACGGATTATGATTTTATAAATCATTAAAGATAATGCGATTTTAGACAAAAATTAACGTTTACGCCTGCTTTTTAATAGATTATAGTTATATTACCGAATAAAGGCTTCAGCACTAAATCTAACCCTCTTAGCTGAAAGTAATTAGTTTGTATAAACATCATTAATAGAACAAAAACTACCACCATTAGAATTTGAAATGAAATTAATTAAAATAAATTCTGCTCGACAATATCAATAATATCTACAATAACCAACATAGCTCCAAAAATGGTTTTTATTTAAGTCAGTAAAATCTGCACTACTCTAATGAATCATTTGTTTCGTACTTGTTATTAACAAATGATATTTTTGAGAAATACACTAACGAGAGCAAGAGAAATTAAATAATTAAGGTGTAATTCCTGTTGTCTAACAAAACCTATAGCTTATCTGAAAGATTTCCGATATCAAAACACTCAATCTGCTGTGACTTACATAAGTGTTACATTTGTAAATTGCAGTTAAAATTAATTATAATCAAAAGGACAATGTTTCAGGGCTAAACTATAGAAATAGCAAGGTAACACTCATTTATTACTAATTTCAACCAATGTAATTATCTCAACCCTCTTCATCAATGGTATGCTAATCTCACAACTCAGAACAAGTAAATTTACCATAGATTCATAGTAGATTATAGAGTACAAGAATATCTTAACCGTAATAAACAAAATGTGTACTTATTAGTAAAACATAAAGAGTTTGTTAATGCACAACTAATGTATAATTAATTACAATTGACTTCTCCTTAATACCGCCAACACTTCTAAGTAATTTATTTACGAATTGGAGGTTATAAACTCTAACACTTGCCACTTTGACGTCTGTATTCGTTCAATTAATTTGGTGATTGATTGCTTTTTTATATTAATCTTAAATTTCTAGAATAAAGAATTGTTGCCTACATAAATCATTGACATTACTGAATTTTACTCCACAATTTAGTGATTATAACGAAAATCAATAGTTAAAACACAATATGGGAAAAGCGCAAGCCTAAAAGATCAAATTACAAAATTTAAAGAGATCCAATTGTACAGAAAACTGAATTTTCTAGATGTCACAAACTACAAAATATTTTTGATTAAATTTGAATTGTTGTATATACAGTATAGTATCTTCTTTCCTACATAATAAACTCGTCTAATAATAGCATTTTGAACTTCTAAACTTTACAAAATTGATAGATTCATGAGTGTTTTGGTATTTCGATGCAAATACAAAATCTTATAAGATATATTAATTTATTAAATTTTTAAACGAGTAGAAGACAGAATTAAAGTAATTAATTTTCCAATTTTTTTATAATTGAGAATCTATACTTCGATTTCTGATCACATATAACTGAATAATTCATTTTATACTATTTTTCTATTATTATGTTTATTTAATATTTGAAAACGATCTCATCTCTATATCAGTTCATGCATCAAATCGTAATTTTTAGAAGGTAAGTTACACTACGCTGATATTTAAAATAATTAATTGTTTAATTTTAAGAGACATTTTTAATTCTTGTAACATTTCCTCAAAAAAGTCCCGAAAAAAGATGTTACAAAGACATTACTCAACTACTATCAGCTTATAAACTTTAATCACCTATAGAAACTGAAAAACACCAAAAACGATGTTTAATAATTCATCATTTCTTTCGGTTGTCTAATTAGTGTTAATTTATTACAAATATAGTAATATTTATTAATTTTGTCATAATTCAGATTTTTTACAATGCGAAATTTTTTTAATAGTCGATTGAGAAAGTAACATCATCTGATCAATTGTGTATTTGTGGAGTGCGAAATCATATTTACTTTTCTCAATTACTAAAATTCTCTTCTT
		</sequence>
		<sequence>
			<taxon idref="NC_039992.1"/>
			TTATATCTGAATGTAGATTAAGCAACGAAACACATCTATCAACTAGCACCAAAAATATTAGCCGAACCCTAATTCATAAACAGGGACGTTGTAGCTTGACTAAAATCTAGAGATCACGGGTGGCAAAAAGTGAATCTTAGTCAAATTTTAAATGAGAAGAAAATGGATCCGGAGCACGTTAGAGTTAGATTGTTCTCAATTTTAATATCAGTATTTTATAACACGGTCATATGAAAGGACCAACTACTCATATTTATTATCCGTAAATAGTAACCTATCTAATTCGTTCTTGCTCGTTTTTTATTTCCCAGCGCCTTGTACATTTTATAAATTTTCATAGTCTTTATCTCTATCTAAAAATCCGAGTTATTTTTGCAAAAGTATTCTTTAATTCATGACAAAAAAGATATCCAGTTTCCCACGAAAAGGATTTTTAAGTACTACCGTCTCTCTATCGTTCTTAGTTGTTTTATAACCGGTCGACGAGAAGTATCTAAGATACTGTATTACTAATGTTCCTGCTCGCTTATTAAAAAGGCCGAAATAAATGGACAGAAATTTAAGATGGTCAATAGTCTTTTGGAATTAACTATTAGATTATTTCAAGTTAAATATTCAAGGTCCCTCTGAAATTCTTTGGTAACTGTCAAGGATAATTTTGATAATATTCTTCTGGTAAGCTTACAACTATAAAAATTGCTATCAGACGTCAATAATTTACGCAAATAATATACTTTCTGTGTATATAAACCAGCTTATTTAAAAAAAAAGAACACAATACAGGAGCAGAAATAATGCTAATATGAATTAGATAAACATAGTTTTACATATAATTCCATCATGTCAAACCCAAAGGATCGAAGCTTATCATCTTGACAAGTTTAGTCGATACAACATTAATTGATCATTGATAAGAAGATATCAACTGCCACGGATTGATAGTTTAGTGTCACCTAAAAATAATTATACTGTTATAGTTATTAGAAGCTCTGAATGCAATTTGATCTTTTTACTGTAATTTCTCTAAATGGACAATGAAAACATGTAAATAAGTTTTTAAATTAAAAATTTAAAAAAGATATACTACAAGTAAGGCGTTTTCTAATTTTTTAAAAATTTGACAAATAATATGAATATAGTTTTAAAGTTATGCGGAAAATGAATTGGCAGAGTTTCATAATTTAATTTGAATTCCCCATAACAAATGGAAATTAGGATTTGAATTAGATATCTGAATAGCGACTTTGGCAACAGGACATAGATGAATTTAAAGTATTCCGCCAAATAGTGCAAATATAAAAAGGATTCTAATGAATGACGCTTAGCAACATGTTGAAAAGCTTTTGGTAAAATACGCTGCTTTCTTCCAATAATCACATTATTATAATAACCCCTCAAAAACGTAATCGCTATCGTATAGACCATACTGAAATAAGTTCTATTTAATAACCAGTTCTAAGTATGTTACATTAACACTGTATTGACTTATCTATAACACCTATCTTACGACAATAATTAATATTACTCATACACTTTACACGTATACGTAATAAATTCTCCCACTTATATATTTTATAATAACTCTAAAAATTACAAAGTTCTAGAGGACCAAACACTTCTTATTGACTATAATCTAGCTTCATACAACATTCCTAAAGGTGTAAACTTAAACAAAACATATTCATCCTGATCATAAAAAGTCCAAATCTTAACATCACGAACATGAATTGATTTATCCACTTGGGGTACGGTGATTAAGCCAATTTAGTTTAAATAAAATCAAACGGACATATGTCTAAATTTCTAAAACCTCTGACGAAATGATACTTCAACCTTTCATTGATATCAATTTAAGTGTTTGAAAAGTATATCGTTTGATATGTATGAACTGAAGGCTGGGCAAGAACTTAATAAGTTTTTTATCTATACGTATTATACTTTGCTTCTTTCTTTTTACCTACTGTCACTTTTATGTTTTAAATTTTTTGTTTTGTTATTTCTCCTTTCATTTATTGACCTTTTTCTTTTTATTTTTCTATTTCTTTACATTTACGTATAAGCGTTTTATTTTTATGTAACGTGGTGAGTTATACGTGTTATTGTAGTACGCTGTCTATTAAGATCATTTTTAATTTCAATGTGTTGCTATTTAATGTATACTACAGTTTAACTGTAATGCTTCTTGTATCTAATGATCTCACGTGGTAGCAATGTGAAAGGTATTATCTTTTTGTAAATTTAGGCAATTCCATACTGACCGCCATGTCTCATTATGATGACAAAGACCCGCAGAGACGAATAAGTTCACCAAGCAGCGACTATTCTGTGCCAATACTCTTATTTTCACCAAATTATTAATTATTATACCTTCTTTGAGAGTTACTCAGCAATAATGATTATATCTTATCTTTTTGATTTTTGATCACTTTTTCACCTTGATTCCAAATAAATAAAAAACAACAGTAGTTGACATACCGTAAGTATATATATCTACGAATTAGTATGATATCGTACATGGACCTTAGCGTATTAACTTGATCTTTATTTTATTTTGAAGTTTTATTAGAGAACTCTTCATATTGGAGAAGTAAATAGGTAATTTTACAGAGTTTACAGACCGCAGTTTAAAAGTGTGGATTATCAGCCAAACAACACATGTCTAAATATCATATTTATGTTTCTAAAATAATGTAGAGTACACATGAACTAAATCAAGATAGCTAAATTTACGAATTGTATGTTATTATTAAGTTTGTCATTATTAGAATTAACCTTGACATGTTAAATAAAATGGATGTTTCACTTGTAGTTGTACTTTAATTAGCATTTGTTTCGTGTATTTGAAAACTGTGTTTGACTTTTAGCAACTGGTTTTCAATTTTAGCTATTGCTTAGTTATTATTCATAAAATACACAAAAAGTATAACGTAGGTAGATTTTAAATTCTGATGCTAAAATCAGTTGGGTTGCGAACGAATACCTTTCACTTTTCTACTGATTTAATAACCTTTCAAATTTGTGGACTCTCTACGTAAATGGCAATCATTATTTTTACATATAAATACATCTAACATTGATTTTGCTGCTTACAAAAATACTAGCTTCTAATATTCTACGAAGTTTTTACTTATTCAAGAATCTCAGGACTTAAGTATTAACTGTATTTTGCTAATCTTCCTTTTTATGCCGTATCAAATAGGAAAATAAACGTGAGTATTAATATCAAAGTTAATTTAACAAATTTTATTTATGAATTTTACATGCTTCGAATAAACCATGCATATCTAGTGTGTTAATTGTATAAAGTTTCAAATTATTTTCAAACGGTCTAAGTATTGTACAACTAATAATTAACATTTCATTTGGATAACAATTTTTGAACTAAATAAATGGTTGATAGTGTTCTAGATTACTGAAATAAGTACATAATTTAAAAATTATTTTAGATGTTAAAATGATAAAATAATATGGCATTATCACAAATATATTATATCTGTTGCACTTTAGAATTGCAGCAATGTTACAATAAAACTAGACAAGCAAAACAAAAATCCCTTAACATACCCCCAAAACTAAAACGATTGGGATAAAATATTTGAATTTAACTAAGAAAGTATCAATTAAATAGTAATAAAATTCAAATCTCAGATAGTAATAAATTGGACAATAAAACGAGTCACACATGAGCGTATAGCGGGCTAAGAAGGATTCAACAGTAACAGATAAACATTATTGAGGGTGAATTGAGAGTTAGTAAGCCGATATTGTTATATATTGACAATTACAAATTAAAGCAATTTCTAATGTTGATACATTACAAATTTAGTGCTTTGTGTAAATACTACAATTTTCACTTTTTTATAGTACAAAACTAATTGAATTACTATAACAGTTGAGTTTATATTGCACGTAACCTAGCTTGCTTGTTTATAGTAAGTTGTTTTTTTCATACGGATTATGATTTTATAAATTATTAAAGATAATGCGATTTTAGACAAAAATTAACGTTTACGCCTGCTTTTTAATAGATTATAGTTATATTACCGAATAAAGGCTTCAGCACTAAATCTAACCCTCTTAGCTGAAAGTAATTAGTTTGTATAAACATCATTAATAGAACAAAAACTACCACCATTAGAATTTGAAATGAAATTAATTAAAATAAATTCTGCTCGACAATATCAATAATATCTACAATAACCAACATAGCTCCAAAAATGGTTTTTATTTAAGTCAGTAAAATCTGCACTACTCTAATGAATCATTTGTTTCGTACTTGTTATTAACAAATGATATTTTTGAGAAATACACTAACGAGAGCAAGAGAAATTAAATAATTAAGGTGTAATTCCTGTTGTCTAACAAAACCTATAGCTTATCTGAAAGATTTCCGATATCAAAACACTCAATCTGCTGTGACTTACATAAGTGTTACATTTGTAAATTGCAGTTAAAATTAATTATAATCAAAAGGACAATGTTTCAGGGCTCAACTATAGAAATAGCAAGGTAACACTCATTTATTACTAATTTCAACCAATGTAATTATCTCAACCCTCTTCATCAATGGTATGCTAATCTCACAACTCAGAAGAAGTAAATTTACCATAGATTCATAGTAGATTATAGAGTACAAGAATATCTTAACCGTAATAAACAAAATGTGTACTTATTAGTAAAACATAAAGAGTTTGTTAATGCACAACTAATGTATAATTAATTACAATTGACTTCTCCTTAATACCGCCAACACTTCTAAGTAATTTATTTACGAATTGGAGGTTATAAACTCTAACACTTGCCACTTTGACGTCTGTATTCGTTCAATTAATTTGGTGATTGATTGCTTTTTTATATTAATCTTAAATTTCTAGAATAAAGAATTGTTGCCTACATAAATCATTGACATTACTGAATTTTACTCCACAATTTAGTGATTATAACGAAAATCAATAGTTAAAACACAATATGGGAAAAGCGCAAGCCTAAAAGATCAAATTACAAAATTTAAAGAGATCCAATTGTACAGAAAACTGAATTTTCTAGATGTCACAAACTACAAAATATTTTTGATTAAATTTGAATTGTTGTATATACAGTATAGTATCTTCTTTCCTACATAATAAACTCGTCTAATAATAGCATTTTGAACTTCTAAACTTTACAAAATTGATAGATTCATGAGTGTTTTGGTATTTCGATGCAAATACAAAATCTTATAAGATATATTAATTTATTAAATTTTTAAACTAGTAGAAGACAGAATTAAAGTAATTAATTTTCCAATTTTTTTATAATTGAGAATCTATACTTCGATTTCTGATCACATATAACTGAATAATTCATTTTATACTATTTTTCTATTATTATGTTTATTTAATATTTGAAAACTATCTCATCTCTATATCAGTTCATGCATCAAATCGTAATTTTTAGAAAGTAAGTTACACTACGCTGATATTTAAAATAATTAATTGTTTAATTTTAAGAGACATTTTTAATTCTTGTAACATTTCCTCAAAAAAGTCCCGAAAAAAGATGTTACAAAGACATTACTCAACTACTATCAGCTTATAAACTTTAATCACCTATAGAAACTGAAAAACACCAAAAACGATGTTTAATAATTCATCATTTCTTTCGGTTGTCTAATTAGTGTTAATTTATTACAAATATAGTAATATTTATTAATTTTGTCATAATTCAGATTTTTTACAATGCGAAATTTTTTTAATAGTCGATTGAGAAAGTAACATCATCTGATCAATTGTGTATTTGTTGAGTGCGAAATCATATTTACTTTTCTCAATTACTAAAATTCTCTTCTT
		</sequence>
		<sequence>
			<taxon idref="MG386369.1"/>
			TTATATCTGAATGTAGATTAAGCAACGAAACACATCTATCAACTAGCACCAAAAATATTAGCCGAACCCTAATTCATAAACAGGGACGTTGTAGCTTGACTAAAATCTAGAGATCACGGGTGGCAAAAAGTTAATCTTAGTCAAATTTTAAATGAGAAGAAAATGGATCCGGAGCACGTTAGAGTTAGATTGTTCTCAATTTTAATATCAGTATTTTATAACACGGTCATATGAAAGGACCAACTACTCATATTTATTATCCGTAAATAGTAACCTATCTAATTCGTTCTTGCTCGTTTTTTATTTCCCAGCGCCTTGTACATTTTATAAATTTTCATAGTCTTTATCTCTATCTAAAAATCCGAGTTATTTTTGCAAAAGTATTCTTTAATTCATGACAAAAAAGATATCCAGTTTCCCACGAAAAGGATTTTTAAGTACTACCGTCTCTCTATCGTTCTTAGTTGTTTTATAACCGGTCGACGAGAAGTATCTAAGATACTGTATTACTAATGTTCCTGCTCGCTTATTAAAAAGGCCGAAATAAATGGACAGAAATTTAAGATGGTCAATAGTCTTTTGGAATTAACTATTAGATTATTTCAAGTTAAATATTCAAGGTCCCTCTGAAATTCTTTGGTAACTGTCAAGGATAATTTTGATAATATTCTTCTGGTAAGCTTACAACTATAAAAATTGCTATCAGACGTCAATAATTTACGCAAATAATATACTTTCTGTGTATATAAACCAGCTTATTTAAAAAAAAAGAACACAATACAGGAGCAGAAATAATGCTAATATGAATTAGATAAACATAGTTTTACATATAATTCCATCATGTCAAACCCAAAGGATCGAAGCTTATCATCTTGACAAGTTTAGTCGATACAACATTAATTGATCATTGATAAGAAGATATCAACTGCCACGGATTGATAGTTTAGTGTCACCTAAAAATAATTATACTGTTATAGTTATTAGAAGCTCTGAATGCAATTTGATCTTTTTACTGTAATTTCTCTAAATGGACAATGAAAACATGTAAATAAGTTTTTAAATTAAAAATTTAAAAAAGATATACTACAAGTAAGGCGTTTTCTAATTTTTTAAAAATTTGACAAATAATATGAATATAGTTTTAAAGTTATGCGGAAAATGAATTGGCAGAGTTTCATAATTTAATTTGAATTCCCCATAACAAATGGAAATTAGGATTTGAATTAGATATCTGAATAGCGACTTTGGCAACAGGACATAGATGAATTTAAAGTATTCCGCCAAATAGTGCAAATATAAAAAGGATTCTAATGAATGACGCTTAGCAACATGTTGAAAAGCTTTTGGTAAAATACGCTGCTTTCTTCCAATAATCACATTATTATAATAACCCCTCAAAAACGTAATCGCTATCGTATAGACCATACTGAAATAAGTTCTATTTAATAACCAGTTCTAAGTATGTTACATTAACACTGTATTGACTTATCTATAACACCTATCTTACGACAATAATTAATATTACTCATACACTTTACACGTATACGTAATAAATTCTCCCACTTATATATTTTATAATAACTCTAAAAATTACAAAGTTCTAGAGGACCAAACACTTCTTATTGACTATAATCTAGCTTCATACAACATTCCTAAAGGTGTAAACTTAAACAAAACATATTCATCCTGATCATAAAAAGTCCAAATCTTAACATCACGAACATGAATTGATTTATCCACTTGGGGTACGGTGATTAAGCCAATTTAGTTTAAATAAAATCAAACGGACATATGTCTAAATTTCTAAAACCTCTGACGAAATGATACTTCAACCTTTCATTGATATCAATTTAAGTGTTTGAAAAGTATATCGTTTGATATGTATGAACTGAAGGCTGGGCAAGAACTTAATAAGTTTTTTATCTATACGTATTATACTTTGCTTCTTTCTTTTTACCTACTGTCACTTTTATGTTTTAAATTTTTTGTTTTGTTATTTCTCCTTTCATTTATTGACCTTTTTCTTTTTATTTTTCTATTTCTTTACATTTACGTATAAGCGTTTTATTTTTATGTAACGTGGTGAGTTATACGTGTTATTGTAGTACGCTGTCTATTAAGATCATTTTTAATTTCAATGTGTTGCTATTTAATGTATACTACAGTTTAACTGTAATGCTTCTTGTATCTAATGATCTCACGTGGTAGCAATGTGAAAGGTATTATCTTTTTGTAAATTTAGGCAATTCCATACTGACCGCCATGTCTCATTATGATGACAAAGACCCGCAGAGACGAATAAGTTCACCAAGCAGCGACTATTCTGTGCCAATACTCTTATTTTCACCAAATTATTAATTATTATACCTTCTTTGAGAGTTACTCAGCAATAATGATTATATCTTATCTTTTTGATTTTTGATCACTTTTTCACCTTGATTCCAAATAAATAAAAAACAACAGTAGTTGACATACCGTAAGTATATATATCTACGAATTAGTATGATATCGTACATGGACCTTAGCGTATTAACTTGATCTTTATTTTATTTTGAAGTTTTATTAGAGAACTCTTCATATTGGAGAAGTAAATAGGTAATTTTACAGAGTTTACAGACCGCAGTTTAAAAGTGTGGATTATCAGCCAAACAACACATGTCTAAATATCATATTTATGTTTCTAAAATAATGTAGAGTACACATGAACTAAATCAAGATAGCTAAATTTACGAATTGTATGTTATTATTAAGTTTGTCATTATTAGAATTAATCTTGACATGTTAAATAAAATGGATGTTTCACTTGTAGTTGTACTTTAATTAGCATTTGTTTCGTGTATTTGAAAACTGTGTTTGACTTTTAGCAACTGGTTTTCAATTTTAGCTATTGCTTAGTTATTATTCATAAAATACACAAAAAGTATAACGTAGGTAGATTTTAAATTCTGATGCTAAAATCAATTGGGTTGCGAACGAATACCTTTCACTTTTCTACTGATTTAATAACCTTTCAAATTTGTGGACTCTCTACGTAAATGGCAATCATTATTTTTACATATAAATACATCTAACATTGATTTTGCTGCTTACAAAAATACTAGCTTCTAATATTCTACGAAGTTTTTACTTATTCAAGAATCTCAGGACTTAAGTATTAACTGTATTTTGCTAATCTTCCTTTTTATGCCGTATCAAATAGGAAAATAAACGTGAGTATTAATATCAAAGTTAATTTAACAAATTTTATTTATGAATTTTACATGCTTCGAATAAACCATGCATATCTAGTGTGTTAATTGTATAAAGTTTCAAATTATTTTCAAACGGTCTAAGTATTGTACAACTAATAATTAACATTTCATTTGGATAACAATTTTTGAACTAAATAAATGGTTGATAGTGTTCTAGATTACTGAAATAAGTACATAATTTAAAAATTATTTTAGATGTTAAAATGATAAAATAATATGGCATTATCACAAATATATTATATCTGTTGCACTTTAGAATTGCAGCAATGTTACAATAAAACTAGACAAGCAAAACAAAAATCCCTTAACATACCCCCAAAACTAAAACGATTGAGATAAAATATTTGAATTTAACTAAGAAAGTATCAATTAAATAGTAATAAAATTCAAATCTCAGATAGTAATAAATTGGACAATAAAACGAGTCACACATGAGCGTATAGCGGGCTAAGAAGGATTCAACAGTAACAGATAAACATTTTTGAGGGTGAATTGAGAGTTAGTAAGCCGATATTGTTATATATTGACAATTACAAATTAAAGCAATTTCTAATGTTGATACATTACAAATTTAGTGCTTTGTGTAAATACTACAATTTTCACTTTTTTATAGTACAAAACTAATTGAATTACTATAACAGTTGAGTTTATATTGCACGTAACCTAGCTTGCTTGTTTATAGTAAGTTGTTTTTTTCATACGGATTATGATTTTATAAATTATTAAAGATAATGCGATTTTAGACAAAAATTAACGTTTACGCCTGCTTTTTAATAGATTATAGTTATATTACCGAATAAAGGCTTCAGCACTAAATCTAACCCTCTTAGCTGAAAGTAATTAGTTTGTATAAACATCATTAATAGAACAAAAACTACCACCATTAGAATTTGAAATGAAATTAATTAAAATAAATTCTGCTCGACAATATCAATAATATCTACAATAACCAACATAGCTCCAAAAATGGTTTTTATTTAAGTCAGTAAAATCTGCACTACTCTAATGAATCATTTGTTTCGTACTTGTTATTAACAAATGATATTTTTGAGAAATACACTAACGAGAGCAAGAGAAATTAAATAATTAAGGTGTAATTCCTGTTGTCTAACAAAACCTATAGCTTATCTGAAAGATTTCCGATATCAAAACACTTAATCTGCTGTGACTTACATAAGTGTTACATTTGTAAATTGCAGTTAAAATTAATTATAATCAAAAGGACAATGTTTCAGGGCTCAACTATAGAAATAGCAAGGTAACACTCATTTATTACTAATTTCAACCAATGTAATTATCTCAACCCTCTTCATCAATGGTATGCTAATCTCACAACTCAGAAGAAGTAAATTTACCATAGATTCATAGTAGATTATAGAGTACAAGAATATCTTAACCGTAATAAACAAAATGTGTACTTATTAGTAAAACATAAAGAGTTTGTTAATGCACAACTAATGTATAATTAATTACAATTGACTTCTCCTTAATACCGCCAACACTTCTAAGTAATTTATTTACGAATTGGAGGTTATAAACTCTAACACTTGCCACTTTGACGTCTGTATTCGTTCAATTAATTTGGTGATTGATTGCTTTTTTATATTAATTTTAAATTTCTAGAATAAAGAATTGTTGCCTACATAAATCATTGACATTACTGAATTTTACTCCACAATTTAGTGATTATAACGAAAATCAATAGTTAAAACACAATATGGGAACAGCGCAAGCCTAAAAGATCAAATTACAAAATTTAAAGAGATCCAATTGTACAGAAAACTGAATTTTCTAGATGTCACAAACTACAAAATATTTTTGATTAAATTTGAATTGTTGTATATACAGTATAGTATCTTCTTTCCTACATAATAAACTCGTCTAATAATAGCATTTTGAACTTCTAAACTTTACAAAACTGATAGATTCATGAGTGTTTTGGTATTTCGATGCAAATACAAAATCTTATAAGATATATTAATTTATTAAATTTTTAAACTAGTAGAAGACAGAATTAAAGTAATTAATTTTCCAATTTTTTTATAATTGAGAATCTATACTTCGATTTCTGATCACATATAACTGAATAATTCATTTTATACTATTTTTCTATTATTATGTTTATTTAATATTTGAAAACTATCTCATCTCTATATCAGTTCATGCATCAAATCGTAATTTTTAGAAAGTAAGTTACACTACGCTGATATTTAAAATAATTAATTGTTTAATTTTAAGAGACATTTTTAATTCTTGTAACATTTCCTCAAAAAAGTCCCGAAAAAAGATGTTACAAAGACATTACTCAACTACTATCAGCTTATAAACTTTAATCACCTATAGAAACTGAAAAAGACCAAAAACGATGTTTAATAATTCATCATTTCTTTCGGTTGTCTAATTAGTGTTAATTTATTACAAATATAGTAATATTTATTAATTTTGTCATAATTCATATTTTTTACAATGCGAAATTTTTTTAATAGTCGATTGAGAAAGTAACATCATCTGATCAATTGTGTATTTGTTGAGTGCGAAATCATATTTACTTTTCTCAATTACTAAAATTCTCTTCTT
		</sequence>
		<sequence>
			<taxon idref="MG386368.1"/>
			TTATATCTGAATGTAGATTAAGCAACGAAACACATCTATCAACTAGCACCAAAAATATTAGCCGAACCCTAATTCATAAACAGGGACGTTGTAGCTTGACTAAAATCTAGAGATCACGGGTGGCAAAAAGTGAATCTTAGTCAAATTTTAAATGAGAAGAAAATGGATCCGGAGCACGTTAGAGTTAGATTGTTCTCAATTTTAATATCAGTATTTTATAACACGGTCATATGAAAGGACCAACTACTCATATTTATTATCCGTAAATAGTAACCTATCTAATTCGTTCTTGCTCGTTTTTTATTTCCCAGCGCCTTGTACATTTTATAAATTTTCATAGTCTTTATCTCTATCTAAAAATCCGAGTTATTTTTGCAAAAGTATTCTTTAATTCATGACAAAAAAGATATCCAGTTTCCCACGAAAAGGATTTTTAAATACTACCGTCTCTCTATCGTTCTTAGTTGTTTTATAACCGGTCGACGAGAAGTATCTAAGATACTGTATTACTAATGTTCCTGCTCGCTTATTAAAAAGGCCGAAATAAATGGACAGAAATTTAAGATGGTCAATAGTCTTTTGGAATTAACTATTAGATTATTTCAAGTTAAATATTCAAGGTCCCTCTGAAATTCTTTGGTAACTGTCAAGGATAATTTTGATAATATTCTTCTGGTAAGCTTACAACTATAAAAATTGCTATCAGACGTCAATAATTTACGCAAATAATATACTTTCTGTGTATATAAACCAGCTTATTTAAAAAAAAAGAACACAATACAGGAGCAGAAATAATGCTAATATGAATTAGATAAACATAGTTTTACATATAATTCCATCATGTCAAACCCAAAGGATCGAAGCTTATCATCTTGACAAGTTTAGTCGATACAACATTAATTGATCATTGATAAGAAGATATCAACTGCCACGGATTGATAGTTTAGTGTCACCTAAAAATAATTATACTGTTATAGTTATTAGAAGCTCTGAATGCAATTTGATCTTTTTACTGTAATTTCTCTAAATGGACAATGAAAACATGTAAATAAGTTTTTAAATTAAAAATTTAAAAAAGATATACTACAAGTAAGGCGTTTTCTAATTTTTTAAAAATTTGACAAATAATATGAATATAGTTTTAAAGTTATGCGGAAAATGAATTGGCAGAGTTTCATAATTTAATTTGAATTCCCCATAACAAATGGAAATTAGGATTTGAATTAGATATCTGAATAGCGACTTTGGCAACAGGACATAGATGAATTTAAAGTATTCCGCCAAATAGTGCAAATATAAAAAGGATTCTAATGAATGACGCTTAGCAACATGTTGAAAAGCTTTTGGTAAAATACGCTGCTTTCTTCCAATAATCACATTATTATAATAACCCCTCAAAAACGTAATCGCTATCGTATAGACCATACTGAAATAAGTTCTATTTAATAACCAGTTCTAAGTATGTTACATTAACACTGTATTGACTTATCTATAACACCTATCTTACGACAATAATTAATATTACTCATACACTTTACACGTATACGTAATAAATTCTCCCACTTATATATTTTATAATAACTCTAAAAATTACAAAGTTCTAGAGGACCAAACACTTCTTATTGACTATAATCTAGCTTCATACAACATTCCTAAAGGTGTAAACTTAAACAAAACATATTCATCCTGATCATAAAAAGTCCAAATCTTAACATCACGAACATGAATTGATTTATCCACTTGGGGTACGGTGATTAAGCCAATTTAGTTTAAATAAAATCAAACGGACATATGTCTAAATTTCTAAAACCTCTGACGAAATGATACTTCAACCTTTCATTGATATCAATTTAAGTGTTTGAAAAGTATATCGTTTGATATGTATGAACTGAAGGCTGGGCAAGAACTTAATAAGTTTTTTATCTATACGTATTATACTTTGCTTCTTTCTTTTTACCTACTGTCACTTTTATGTTTTAAATTTTTTGTTTTGTTATTTCTCCTTTCATTTATTGACCTTTTTCTTTTTATTTTTCTATTTCTTTACATTTACGTATAAGCGTTTTATTTTTATGTAACGTGGTGAGTTATACGTGTTATTGTAGTACGCTGTCTATTAAGATCATTTTTAATTTCAATGTGTTGCTATTTAATGTATATTACAGTTTAACTGTAATGCTTCTTGTATCTAATGATCTCACGTGGTAGCAATGTGAAAGGTATTATCTTTTTGTAAATTTAGGCAATTCCATACTGACCGCCATGTCTCATTATGATGACAAAGACCCGCAGAGACGAATAAGTTCACCAAGCAGCGACTATTCTGTGCCAATACTCTTATTTTCACCAAATTATTAATTATTATACCTTCTTTGAGAGTTACTCAGCAATAATGATTATATCTTATCTTTTTGATTTTTGATCACTTTTTCACCTTGATTCCAAATAAATAAAAAACAACAGTAGTTGACATACCGTAAGTATATATATCTACGAATTAGTATGATATCGTACATGGACCTTAGCGTATTAACTTGATCTTTATTTTATTTTGAAGTTTTATTAGAGAACTCTTCATATTGGAGAAGTAAATAGGTAATTTTACAGAGTTTACAGACCGCAGTTTAAAAGTGTGGATTATCAGCCAAACAACACATGTCTAAATATCATATTTATGTTTCTAAAATAATGTAGAGTACACATGAACTAAATCAAGATAGCTAAATTTACGAATTGTATGTTATTATTAGGTTTGTCATTATTAGAATTAATCTTGACATGTTAAATAAAATGGATGTTTCACTTGTAGTTGTACTTTAATTAGCATTTGTTTCGTGTATTTGAAAACTGTGTTTGACTTTTAGCAACTGGTTTTCAATTTTAGCTATTGCTTAGTTATTATTCATAAAATACACAAAAAGTATAACGTAGGTAGATTTTAAATTCTGATGCTAAAATCAATTGGGTTGCGAACGAATACCTTTCACTTTTCTACTGATTTAATAACCTTTCAAATTTGTGGACTCTCTACGTAAATGGCAATCATTATTTTTACATATAAATACATCTAACATTGATTTTGCTGCTTACAAAAATACTAGCTTCTAATATTCTACGAAGTTTTTACTTATTCAAGAATCTCAGGACTTAAGTATTAACTGTATTTTGCTAATCTTCCTTTTTATGCCGTATCAAATAGGAAAATAAACGTGAGTATTAATATCAAAGTTAATTTAACAAATTTTATTTATGAATTTTACATGCTTCGAATAAACCATGCATATCTAGTGTGTTAATTGTATAAAGTTTCAAATTATTTTCAAACGGTCTAAGTATTGTACAACTAATAATTAACATTTCATTTGGATAACAATTTTTGAACTAAATAAATGGTTGATACTGTTCTAGATTACTGAAATAAGTACATAATTTAAAAATTATTTTAGATGTTAAAATGATAAAATAATATGGCATTATCACAAATATATTATATCTGTTGCACTTTAGAATTGCAGCAATGTTACAATAAAACTAGACAAGCAAAACAAAAATCCCTTAACATACCCCCAAAACTAAAACGATTGGGATAAAATATTTGAATTTAACTAAGAAAGTATCAATTAGATAGTAATAAAATTCAAATCTCAGATAGTAATAAATTGGACAATAAAACGAGTCACACATGAGCGTATAGCGGGCTAAGAAGGATTCAACAGTAACAGATAAACATTATTGAGGGTGAATTGAGAGTTAGTAAGCCGATATTGTTATATATTGACAATTACAAATTAAAGCAATTTCTAATGTTGATACATTACAAATTTAGTGCTTTGTGTAAATACTACAATTTTCACTTTTTTATAGTACAAAACTAATTGAATTACTATAACAGTTGAGTTTATATTGCACGTAACCTAGCTTGCTTGTTTATAGTAAGTTGTTTTTTTCATACGGATTATGATTTTATAAATCATTAAAGATAATGCGATTTTAGACAAAAATTAACGTTTACGCCTGCTTTTTAATAGATTATAGTTATATTACCGAATAAAGGCTTCAGCACTAAATCTAACCCTCTTAGCTGAAAGTAATTAGTTTGTATAAACATCATTAATAGAACAAAAACTACCACCATTAGAATTTGAAATGAAATTAATTAAAATAAATTCTGCTCGACAATATCAATAATATCTACAATAACCAACATAGCTCCAAAAATGGTTTTTATTTAAGTCAGTAAAATCTGCACTACTCTAATGAATCATTTGTTTCGTACTTGTTATTAACAAATGATATTTTTGAGAAATACACTAACGAGAGCAAGAGAAATTAAATAATTAAGGTGTAATTCCTGTTGTCTAACAAAACCTATAGCTTATCTGAAAGATTTCCGATATCAAAACACTCAATCTGCTGTGACTTACATAAGTGTTACATTTGTAAATTGCAGTTAAAATTAATTATAATCAAAAGGACAATGTTTCAGGGCTAAACTATAGAAATAGCAAGGTAACACTCATTTATTACTAATTTCAACCAATGTAATTATCTCAACCCTCTTCATCAATGGTATGCTAATCTCACAACTCAGAACAAGTAAATTTACCATAGATTCATAGTAGATTATAGAGTACAAGAATATCTTAACCGTAATAAACAAAATGTGTACTTATTAGTAAAACATAAAGAGTTTGTTAATGCACAACTAATGTATAATTAATTACAATTGACTTCTCCTTAATACCGCCAACACTTCTAAGTAATTTATTTACGAATTGGAGGTTATAAACTCTAACACTTGCCACTTTGACGTCTGTATTCGTTCAATTAATTTGGTGATTGATTGCTTTTTTATATTAATCTTAAATTTCTAGAATAAAGAATTGTTGCCTACATAAATCATTGACATTACTGAATTTTACTCCACAATTTAGTGATTATAACGAAAATCAATAGTTAAAACACAATATGGGAAAAGCGCAAGCCTAAAAGATCAAATTACAAAATTTAAAGAGATCCAATTGTACAGAAAACTGAATTTTCTAGATGTCACAAACTACAAAATATTTTTGATTAAATTTGAATTGTTGTATATACAGTATAGTATCTTCTTTCCTACATAATAAACTCGTCTAATAATAGCATTTTGAACTTCTAAACTTTACAAAATTGATAGATTCATGAGTGTTTTGGTATTTCGATGCAAATACAAAATCTTATAAGATATATTAATTTATTAAATTTTTAAACGAGTAGAAGACAGAATTAAAGTAATTAATTTTCCAATTTTTTTATAATTGAGAATCTATACTTCGATTTCTGATCACATATAACTGAATAATTCATTTTATACTATTTTTCTATTATTATGTTTATTTAATATTTGAAAACGATCTCATCTCTATATCAGTTCATGCATCAAATCGTAATTTTTAGAAGGTAAGTTACACTACGCTGATATTTAAAATAATTAATTGTTTAATTTTAAGAGACATTTTTAATTCTTGTAACATTTCCTCAAAAAAGTCCCGAAAAAAGATGTTACAAAGACATTACTCAACTACTATCAGCTTATAAACTTTAATCACCTATAGAAACTGAAAAACACCAAAAACGATGTTTAATAATTCATCATTTCTTTCGGTTGTCTAATTAGTGTTAATTTATTACAAATATAGTAATATTTATTAATTTTGTCATAATTCAGATTTTTTACAATGCGAAATTTTTTTAATAGTCGATTGAGAAAGTAACATCATCTGATCAATTGTGTATTTGTGGAGTGCGAAATCATATTTACTTTTCTCAATTACTAAAATTCTCTTCTT
		</sequence>
		<sequence>
			<taxon idref="MG386367.1"/>
			TTATATCTGAATGTAGATTAAGCAACGAAACACATCTATCAACTAGCACCAAAAATATTAGCCGAACCCTAATTCATAAACAGGGACGTTGTAGCTTGACTAAAATCTAGAGATCACGGGTGGCAAAAAGTGAATCTTAGTCAAATTTTAAATGAGAAGAAAATGGATCCGGAGCACGTTAGAGTTAGATTGTTCTCAATTTTAATATCAGTATTTTATAACACGGTCATATGAAAGGACCAACTACTCATATTTATTATCCGTAAATAGTAACCTATCTAATTCGTTCTTGCTCGTTTTTTATTTCCCAGCGCCTTGTACATTTTATAAATTTTCATAGTCTTTATCTCTATCTAAAAATCCGAGTTATTTTTGCAAAAGTATTCTTTAATTCATGACAAAAAAGATATCCAGTTTCCCACGAAAAGGATTTTTAAATACTACCGTCTCTCTATCGTTCTTAGTTGTTTTATAACCGGTCGACGAGAAGTATCTAAGATACTGTATTACTAATGTTCCTGCTCGCTTATTAAAAAGGCCGAAATAAATGGACAGAAATTTAAGATGGTCAATAGTCTTTTGGAATTAACTATTAGATTATTTCAAGTTAAATATTCAAGGTCCCTCTGAAATTCTTTGGTAACTGTCAAGGATAATTTTGATAATATTCTTCTGGTAAGCTTACAACTATAAAAATTGCTATCAGACGTCAATAATTTACGCAAATAATATACTTTCTGTGTATATAAACCAGCTTATTTAAAAAAAAAGAACACAATACAGGAGCAGAAATAATGCTAATATGAATTAGATAAACATAGTTTTACATATAATTCCATCATGTCAAACCCAAAGGATCGAAGCTTATCATCTTGACAAGTTTAGTCGATACAACATTAATTGATCATTGATAAGAAGATATCAACTGCCACGGATTGATAGTTTAGTGTCACCTAAAAATAATTATACTGTTATAGTTATTAGAAGCTCTGAATGCAATTTGATCTTTTTACTGTAATTTCTCTAAATGGACAATGAAAACATGTAAATAAGTTTTTAAATTAAAAATTTAAAAAAGATATACTACAAGTAAGGCGTTTTCTAATTTTTTAAAAATTTGACAAATAATATGAATATAGTTTTAAAGTTATGCGGAAAATGAATTGGCAGAGTTTCATAATTTAATTTGAATTCCCCATAACAAATGGAAATTAGGATTTGAATTAGATATCTGAATAGCGACTTTGGCAACAGGACATAGATGAATTTAAAGTATTCCGCCAAATAGTGCAAATATAAAAAGGATTCTAATGAATGACGCTTAGCAACATGTTGAAAAGCTTTTGGTAAAATACGCTGCTTTCTTCCAATAATCACATTATTATAATAACCCCTCAAAAACGTAATCGCTATCGTATAGACCATACTGAAATAAGTTCTATTTAATAACCAGTTCTAAGTATGTTACATTAACACTGTATTGACTTATCTATAACACCTATCTTACGACAATAATTAATATTACTCATACACTTTACACGTATACGTAATAAATTCTCCCACTTATATATTTTATAATAACTCTAAAAATTACAAAGTTCTAGAGGACCAAACACTTCTTATTGACTATAATCTAGCTTCATACAACATTCCTAAAGGTGTAAACTTAAACAAAACATATTCATCCTGATCATAAAAAGTCCAAATCTTAACATCACGAACATGAATTGATTTATCCACTTGGGGTACGGTGATTAAGCCAATTTAGTTTAAATAAAATCAAACGGACATATGTCTAAATTTCTAAAACCTCTGACGAAATGATACTTCAACCTTTCATTGATATCAATTTAAGTGTTTGAAAAGTATATCGTTTGATATGTATGAACTGAAGGCTGGGCAAGAACTTAATAAGTTTTTTATCTATACGTATTATACTTTGCTTCTTTCTTTTTACCTACTGTCACTTTTATGTTTTAAATTTTTTGTTTTGTTATTTCTCCTTTCATTTATTGACCTTTTTCTTTTTATTTTTCTATTTCTTTACATTTACGTATAAGCGTTTTATTTTTATGTAACGTGGTGAGTTATACGTGTTATTGTAGTACGCTGTCTATTAAGATCATTTTTAATTTCAATGTGTTGCTATTTAATGTATACTACAGTTTAACTGTAATGCTTCTTGTATCTAATGATCTCACGTGGTAGCAATGTGAAAGGTATTATCTTTTTGTAAATTTAGGCAATTCCATACTGACCGCCATGTCTCATTATGATGACAAAGACCCGCAGAGACGAATAAGTTCACCAAGCAGCGACTATTCTGTGCCAATACTCTTATTTTCACCAAATTATTAATTATTATACCTTCTTTGAGAGTTACTCAGCAATAATGATTATATCTTATCTTTTTGATTTTTGATCACTTTTTCACCTTGATTCCAAATAAATAAAAAACAACAGTAGTTGACATACCGTAAGTATATATATCTACGAATTAGTATGATATCGTACATGGACCTTAGCGTATTAACTTGATCTTTATTTTATTTTGAAGTTTTATTAGAGAACTCTTCATATTGGAGAAGTAAATAGGTAATTTTACAGAGTTTACAGACCGCAGTTTAAAAGTGTGGATTATCAGCCAAACAACACATGTCTAAATATCATATTTATGTTTCTAAAATAATGTAGAGTACACATGAACTAAATCAAGATAGCTAAATTTACGAATTGTATGTTATTATTAGGTTTGTCATTATTAGAATTAATCTTGACATGTTAAATAAAATGGATGTTTCACTTGTAGTTGTACTTTAATTAGCATTTGTTTCGTGTATTTGAAAACTGTGTTTGACTTTTAGCAACTGGTTTTCAATTTTAGCTATTGCTTAGTTATTATTCATAAAATACACAAAAAGTATAACGTAGGTAGATTTTAAATTCTGATGCTAAAATCAATTGGGTTGCGAACGAATACCTTTCACTTTTCTACTGATTTAATAACCTTTCAAATTTGTGGACTCTCTACGTAAATGGCAATCATTATTTTTACATATAAATACATCTAACATTGATTTTGCTGCTTACAAAAATACTAGCTTCTAATATTCTACGAAGTTTTTACTTATTCAAGAATCTCAGGACTTAAGTATTAACTGTATTTTGCTAATCTTCCTTTTTATGCCGTATCAAATAGGAAAATAAACGTGAGTATTAATATCAAAGTTAATTTAACAAATTTTATTTATGAATTTTACATGCTTCGAATAAACCATGCATATCTAGTGTGTTAATTGTATAAAGTTTCAAATTATTTTCAAACGGTCTAAGTATTGTACAACTAATAATTAACATTTCATTTGGATAACAATTTTTGAACTAAATAAATGGTTGATACTGTTCTAGATTACTGAAATAAGTACATAATTTAAAAATTATTTTAGATGTTAAAATGATAAAATAATATGGCATTATCACAAATATATTATATCTGTTGCACTTTAGAATTGCAGCAATGTTACAATAAAACTAGACAAGCAAAACAAAAATCCCTTAACATACCCCCAAAACTAAAACGATTGGGATAAAATATTTGAATTTAACTAAGAAAGTATCAATTAAATAGTAATAAAATTCAAATCTCAGATAGTAATAAATTGGACAATAAAACGAGTCACACATGAGCGTATAGCGGGCTAAGAAGGATTCAACAGTAACAGATAAACATTATTGAGGGTGAATTGAGAGTTAGTAAGCCGATATTGTTATATATTGACAATTACAAATTAAAGCAATTTCTAATGTTGATACATTACAAATTTAGTGCTTTGTGTAAATACTACAATTTTCACTTTTTTATAGTACAAAACTAATTGAATTACTATAACAGTTGAGTTTATATTGCACGTAACCTAGCTTGCTTGTTTATAGTAAGTTGTTTTTTTCATACGGATTATGATTTTATAAATCATTAAAGAGAATGCGATTTTAGACAAAAATTAACGTTTACGCCTGCTTTTTAATAGATTATAGTTATATTACCGAATAAAGGCTTCAGCACTAAATCTAACCCTCTTAGCTGAAAGTAATTAGTTTGTATAAACATCATTAATAGAACAAAAACTACCACCATTAGAATTTGAAATGAAATTAATTAAAATAAATTCTGCTCGACAATATCAATAATATCTACAATAACCAACATAGCTCCAAAAATGGTTTTTATTTAAGTCAGTAAAATCTGCACTACTCTAATGAATCATTTGTTTCGTACTTGTTATTAACAAATGATATTTTTGAGAAATACACTAACGAGAGCAAGAGAAATTAAATAATTAAGGTGTAATTCCTGTTGTCTAACAAAACCTATAGCTTATCTGAAAGATTTCCGATATCAAAACACTCAATCTGCTGTGACTTACATAAGTGTTACATTTGTAAATTGCAGTTAAAATTAATTATAATCAAAAGGACAATGTTTCAGGGCTAAACTATAGAAATAGCAAGGTAACACTCATTTATTACTAATTTCAACCAATGTAATTATCTCAACCCTCTTCATCAATGGTATGCTAATCTCACAACTCAGAACAAGTAAATTTACCATAGATTCATAGTAGATTATAGAGTACAAGAATATCTTAACCGTAATAAACAAAATGTGTACTTATTAGTAAAACATAAAGAGTTTGTTAATGCACAACTAATGTATAATTAATTACAATTGACTTCTCCTTAATACCGCCAACACTTCTAAGTAATTTATTTACGAATTGGAGGTTATAAACTCTAACACTTGCCACTTTGACGTCTGTATTCGTTCAATTAATTTGGTGATTGATTGCTTTTTTATATTAATCTTAAATTTCTAGAATAAAGAATTGTTGCCTACATAAATCATTGACATTACTGAATTTTACTCCACAATTTAGTGATTATAACGAAAATCAATAGTTAAAACACAATATGGGAAAAGCGCAAGCCTAAAAGATCAAATTACAAAATTTAAAGAGATCCAATTGTACAGAAAACTGAATTTTCTAGATGTCACAAACTACAAAATATTTTTGATTAAATTTGAATTGTTGTATATACAGTATAGTATCTTCTTTCCTACATAATAAACTCGTCTAATAATAGCATTTTGAACTTCTAAACTTTACAAAATTGATAGATTCATGAGTGTTTTGGTATTTCGATGCAAATACAAAATCTTATAAGATATATTAATTTATTAAATTTTTAAACGAGTAGAAGACAGAATTAAAGTAATTAATTTTCCAATTTTTTTATAATTGAGAATCTATACTTCGATTTCTGATCACATATAACTGAATAATTCATTTTATACTATTTTTCTATTATTATGTTTATTTAATATTTGAAAACGATCTCATCTCTATATCAGTTCATGCATCAAATCGTAATTTTTAGAAGGTAAGTTACACTACGCTGATATTTAAAATAATTAATTGTTTAATTTTAAGAGACATTTTTAATTCTTGTAACATTTCCTCAAAAAAGTCCCGAAAAAAGATGTTACAAAGACATTACTCAACTACTATCAGCTTATAAACTTTAATCACCTATAGAAACTGAAAAACACCAAAAACGATGTTTAATAATTCATCATTTCTTTCGGTTGTCTAATTAGTGTTAATTTATTACAAATATAGTAATATTTATTAATTTTGTCATAATTCAGATTTTTTACAATGCGAAATTTTTTTAATAGTCGATTGAGAAAGTAACATCATCTGATCAATTGTGTATTTGTGGAGTGCGAAATCATATTTACTTTTCTCAATTACTAAAATTCTCTTCTT
		</sequence>
		<sequence>
			<taxon idref="CDT.chloro_1"/>
			TTATATCTGAATGTAGATTAAGCAACGAAACACATCTATCAACTAGCACCAAAAATATTAGCCGAACCCTAATTCATAAACAGGGACGTTGTAGCTTGACTAAAATCTAGAGATCACGGGTGGCAAAAAGTGAATCTTAGTCAAATTTTAAATGAGAAGAAAATGGATCCGGAGCACGTTAGAGTTAGATTGTTCTCAATTTTAATATCAGTATTTTATAACACGGTCATATGAAAGGACCAACTACTCATATTTATTATCCGTAAATAGTAACCTATCTAATTCGTTCTTGCTCGTTTTTTATTTCCCAGCGCCTTGTACATTTTATAAATTTTCATAGTCTTTATCTCTATCTAAAAATCCGAGTTATTTTTGCAAAAGTATTCTTTAATTCATGACAAAAAAGATATCCAGTTTCCCACGAAAAGGATTTTTAAATACTACCGTCTCTCTATCGTTCTTAGTTGTTTTATAACCGGTCGACGAGAAGTATCTAAGATACTGTATTACTAATGTTCCTGCTCGCTTATTAAAAAGGCCGAAATAAATGGACAGAAATTTAAGATGGTCAATAGTCTTTTGGAATTAACTATTAGATTATTTCAAGTTAAATATTCAAGGTCCCTCTGAAATTCTTTGGTAACTGTCAAGGATAATTTTGATAATATTCTTCTGGTAAGCTTACAACTATAAAAATTGCTATCAGACGTCAATAATTTACGCAAATAATATACTTTCTGTGTATATAAACCAGCTTATTTAAAAAAAAAGAACACAATACAGGAGCAGAAATAATGCTAATATGAATTAGATAAACATAGTTTTACATATAATTCCATCATGTCAAACCCAAAGGATCGAAGCTTATCATCTTGACAAGTTTAGTCGATACAACATTAATTGATCATTGATAAGAAGATATCAACTGCCACGGATTGATAGTTTAGTGTCACCTAAAAATAATTATACTGTTATAGTTATTAGAAGCTCTGAATGCAATTTGATCTTTTTACTGTAATTTCTCTAAATGGACAATGAAAACATGTAAATAAGTTTTTAAATTAAAAATTTAAAAAAGATATACTACAAGTAAGGCGTTTTCTAATTTTTTAAAAATTTGACAAATAATATGAATATAGTTTTAAAGTTATGCGGAAAATGAATTGGCAGAGTTTCATAATTTAATTTGAATTCCCCATAACAAATGGAAATTAGGATTTGAATTAGATATCTGAATAGCGACTTTGGCAACAGGACATAGATGAATTTAAAGTATTCCGCCAAATAGTGCAAATATAAAAAGGATTCTAATGAATGACGCTTAGCAACATGTTGAAAAGCTTTTGGTAAAATACGCTGCTTTCTTCCAATAATCACATTATTATAATAACCCCTCAAAAACGTAATCGCTATCGTATAGACCATACTGAAATAAGTTCTATTTAATAACCAGTTCTAAGTATGTTACATTAACACTGTATTGACTTATCTATAACACCTATCTTACGACAATAATTAATATTACTCATACACTTTACACGTATACGTAATAAATTCTCCCACTTATATATTTTATAATAACTCTAAAAATTACAAAGTTCTAGAGGACCAAACACTTCTTATTGACTATAATCTAGCTTCATACAACATTCCTAAAGGTGTAAACTTAAACAAAACATATTCATCCTGATCATAAAAAGTCCAAATCTTAACATCACGAACATGAATTGATTTATCCACTTGGGGTACGGTGATTAAGCCAATTTAGTTTAAATAAAATCAAACGGACATATGTCTAAATTTCTAAAACCTCTGACGAAATGATACTTCAACCTTTCATTGATATCAATTTAAGTGTTTGAAAAGTATATCGTTTGATATGTATGAACTGAAGGCTGGGCAAGAACTTAATAAGTTTTTTATCTATACGTATTATACTTTGCTTCTTTCTTTTTACCTACTGTCACTTTTATGTTTTAAATTTTTTGTTTTGTTATTTCTCCTTTCATTTATTGACCTTTTTCTTTTTATTTTTCTATTTCTTTACATTTACGTATAAGCGTTTTATTTTTATGTAACGTGGTGAGTTATACGTGTTATTGTAGTACGCTGTCTATTAAGATCATTTTTAATTTCAATGTGTTGCTATTTAATGTATACTACAGTTTAACTGTAATGCTTCTTGTATCTAATGATCTCACGTGGTAGCAATGTGAAAGGTATTATCTTTTTGTAAATTTAGGCAATTCCATACTGACCGCCATGTCTCATTATGATGACAAAGACCCGCAGAGACGAATAAGTTCACCAAGCAGCGACTATTCTGTGCCAATACTCTTATTTTCACCAAATTATTAATTATTATACCTTCTTTGAGAGTTACTCAGCAATAATGATTATATCTTATCTTTTTGATTTTTGATCACTTTTTCACCTTGATTCCAAATAAATAAAAAACAACAGTAGTTGACATACCGTAAGTATATATATCTACGAATTAGTATGATATCGTACATGGACCTTAGCGTATTAACTTGATCTTTATTTTATTTTGAAGTTTTATTAGAGAACTCTTCATATTGGAGAAGTAAATAGGTAATTTTACAGAGTTTACAGACCGCAGTTTAAAAGTGTGGATTATCAGCCAAACAACACATGTCTAAATATCATATTTATGTTTCTAAAATAATGTAGAGTACACATGAACTAAATCAAGATAGCTAAATTTACGAATTGTATGTTATTATTAGGTTTGTCATTATTAGAATTAATCTTGACATGTTAAATAAAATGGATGTTTCACTTGTAGTTGTACTTTAATTAGCATTTGTTTCGTGTATTTGAAAACTGTGTTTGACTTTTAGCAACTGGTTTTCAATTTTAGCTATTGCTTAGTTATTATTCATAAAATACACAAAAAGTATAACGTAGGTAGATTTTAAATTCTGATGCTAAAATCAATTGGGTTGCGAACGAATACCTTTCACTTTTCTACTGATTTAATAACCTTTCAAATTTGTGGACTCTCTACGTAAATGGCAATCATTATTTTTACATATAAATACATCTAACATTGATTTTGCTGCTTACAAAAATACTAGCTTCTAATATTCTACGAAGTTTTTACTTATTCAAGAATCTCAGGACTTAAGTATTAACTGTATTTTGCTAATCTTCCTTTTTATGCCGTATCAAATAGGAAAATAAACGTGAGTATTAATATCAAAGTTAATTTAACAAATTTTATTTATGAATTTTACATGCTTCGAATAAACCATGCATATCTAGTGTGTTAATTGTATAAAGTTTCAAATTATTTTCAAACGGTCTAAGTATTGTACAACTAATAATTAACATTTCATTTGGATAACAATTTTTGAACTAAATAAATGGTTGATACTGTTCTAGATTACTGAAATAAGTACATAATTTAAAAATTATTTTAGATGTTAAAATGATAAAATAATATGGCATTATCACAAATATATTATATCTGTTGCACTTTAGAATTGCAGCAATGTTACAATAAAACTAGACAAGCAAAACAAAAATCCCTTAACATACCCCCAAAACTAAAACGATTGGGATAAAATATTTGAATTTAACTAAGAAAGTATCAATTAAATAGTAATAAAATTCAAATCTCAGATAGTAATAAATTGGACAATAAAACGAGTCACACATGAGCGTATAGCGGGCTAAGAAGGATTCAACAGTAACAGATAAACATTATTGAGGGTGAATTGAGAGTTAGTAAGCCGATATTGTTATATATTGACAATTACAAATTAAAGCAATTTCTAATGTTGATACATTACAAATTTAGTGCTTTGTGTAAATACTACAATTTTCACTTTTTTATAGTACAAAACTAATTGAATTACTATAACAGTTGAGTTTATATTGCACGTAACCTAGCTTGCTTGTTTATAGTAAGTTGTTTTTTTCATACGGATTATGATTTTATAAATCATTAAAGATAATGCGATTTTAGACAAAAATTAACGTTTACGCCTGCTTTTTAATAGATTATAGTTATATTACCGAATAAAGGCTTCAGCACTAAATCTAACCCTCTTAGCTGAAAGTAATTAGTTTGTATAAACATCATTAATAGAACAAAAACTACCACCATTAGAATTTGAAATGAAATTAATTAAAATAAATTCTGCTCGACAATATCAATAATATCTACAATAACCAACATAGCTCCAAAAATGGTTTTTATTTAAGTCAGTAAAATCTGCACTACTCTAATGAATCATTTGTTTCGTACTTGTTATTAACAAATGATATTTTTGAGAAATACACTAACGAGAGCAAGAGAAATTAAATAATTAAGGTGTAATTCCTGTTGTCTAACAAAACCTATAGCTTATCTGAAAGATTTCCGATATCAAAACACTCAATCTGCTGTGACTTACATAAGTGTTACATTTGTAAATTGCAGTTAAAATTAATTATAATCAAAAGGACAATGTTTCAGGGCTAAACTATAGAAATAGCAAGGTAACACTCATTTATTACTAATTTCAACCAATGTAATTATCTCAACCCTCTTCATCAATGGTATGCTAATCTCACAACTCAGAACAAGTAAATTTACCATAGATTCATAGTAGATTATAGAGTACAAGAATATCTTAACCGTAATAAACAAAATGTGTACTTATTAGTAAAACATAAAGAGTTTGTTAATGCACAACTAATGTATAATTAATTACAATTGACTTCTCCTTAATACCGCCAACACTTCTAAGTAATTTATTTACGAATTGGAGGTTATAAACTCTAACACTTGCCACTTTGACGTCTGTATTCGTTCAATTAATTTGGTGATTGATTGCTTTTTTATATTAATCTTAAATTTCTAGAATAAAGAATTGTTGCCTACATAAATCATTGACATTACTGAATTTTACTCCACAATTTAGTGATTATAACGAAAATCAATAGTTAAAACACAATATGGGAAAAGCGCAAGCCTAAAAGATCAAATTACAAAATTTAAAGAGATCCAATTGTACAGAAAACTGAATTTTCTAGATGTCACAAACTACAAAATATTTTTGATTAAATTTGAATTGTTGTATATACAGTATAGTATCTTCTTTCCTACATAATAAACTCGTCTAATAATAGCATTTTGAACTTCTAAACTTTACAAAATTGATAGATTCATGAGTGTTTTGGTATTTCGATGCAAATACAAAATCTTATAAGATATATTAATTTATTAAATTTTTAAACGAGTAGAAGACAGAATTAAAGTAATTAATTTTCCAATTTTTTTATAATTGAGAATCTATACTTCGATTTCTGATCACATATAACTGAATAATTCATTTTATACTATTTTTCTATTATTATGTTTATTTAATATTTGAAAACGATCTCATCTCTATATCAGTTCATGCATCAAATCGTAATTTTTAGAAGGTAAGTTACACTACGCTGATATTTAAAATAATTAATTGTTTAATTTTAAGAGACATTTTTAATTCTTGTAACATTTCCTCAAAAAAGTCCCGAAAAAAGATGTTACAAAGACATTACTCAACTACTATCAGCTTATAAACTTTAATCACCTATAGAAACTGAAAAACACCAAAAACGATGTTTAATAATTCATCATTTCTTTCGGTTGTCTAATTAGTGTTAATTTATTACAAATATAGTAATATTTATTAATTTTGTCATAATTCAGATTTTTTACAATGCGAAATTTTTTTAATAGTCGATTGAGAAAGTAACATCATCTGATCAATTGTGTATTTGTGGAGTGCGAAATCATATTTACTTTTCTCAATTACTAAAATTCTCTTCTT
		</sequence>
		<sequence>
			<taxon idref="CC.chloro_1"/>
			TTATATCTGAATGTAGATTAAGCAACGAAACACATCTATCAACTAGCACCAAAAATATTAGCCGAACCCTAATTCATAAACAGGGACGTTGTAGCTTGACTAAAATCTAGAGATCACGGGTGGCAAAAAGTGAATCTTAGTCAAATTTTAAATGAGAAGAAAATGGATCCGGAGCACGTTAGAGTTAGATTGTTCTCAATTTTAATATCAGTATTTTATAACACGGTCATATGAAAGGACCAACTACTCATATTTATTATCCGTAAATAGTAACCTATCTAATTCGTTCTTGCTCGTTTTTTATTTCCCAGCGCCTTGTACATTTTATAAATTTTCATAGTCTTTATCTCTATCTAAAAATCCGAGTTATTTTTGCAAAAGTATTCTTTAATTCATGACAAAAAAGATATCCAGTTTCCCACGAAAAGGATTTTTAAATACTACCGTCTCTCTATCGTTCTTAGTTGTTTTATAACCGGTCGACGAGAAGTATCTAAGATACTGTATTACTAATGTTCCTGCTCGCTTATTAAAAAGGCCGAAATAAATGGACAGAAATTTAAGATGGTCAATAGTCTTTTGGAATTAACTATTAGATTATTTCAAGTTAAATATTCAAGGTCCCTCTGAAATTCTTTGGTAACTGTCAAGGATAATTTTGATAATATTCTTCTGGTAAGCTTACAACTATAAAAATTGCTATCAGACGTCAATAATTTACGCAAATAATATACTTTCTGTGTATATAAACCAGCTTATTTAAAAAAAAAGAACACAATACAGGAGCAGAAATAATGCTAATATGAATTAGATAAACATAGTTTTACATATAATTCCATCATGTCAAACCCAAAGGATCGAAGCTTATCATCTTGACAAGTTTAGTCGATACAACATTAATTGATCATTGATAAGAAGATATCAACTGCCACGGATTGATAGTTTAGTGTCACCTAAAAATAATTATACTGTTATAGTTATTAGAAGCTCTGAATGCAATTTGATCTTTTTACTGTAATTTCTCTAAATGGACAATGAAAACATGTAAATAAGTTTTTAAATTAAAAATTTAAAAAAGATATACTACAAGTAAGGCGTTTTCTAATTTTTTAAAAATTTGACAAATAATATGAATATAGTTTTAAAGTTATGCGGAAAATGAATTGGCAGAGTTTCATAATTTAATTTGAATTCCCCATAACAAATGGAAATTAGGATTTGAATTAGATATCTGAATAGCGACTTTGGCAACAGGACATAGATGAATTTAAAGTATTCCGCCAAATAGTGCAAATATAAAAAGGATTCTAATGAATGACGCTTAGCAACATGTTGAAAAGCTTTTGGTAAAATACGCTGCTTTCTTCCAATAATCACATTATTATAATAACCCCTCAAAAACGTAATCGCTATCGTATAGACCATACTGAAATAAGTTCTATTTAATAACCAGTTCTAAGTATGTTACATTAACACTGTATTGACTTATCTATAACACCTATCTTACGACAATAATTAATATTACTCATACACTTTACACGTATACGTAATAAATTCTCCCACTTATATATTTTATAATAACTCTAAAAATTACAAAGTTCTAGAGGACCAAACACTTCTTATTGACTATAATCTAGCTTCATACAACATTCCTAAAGGTGTAAACTTAAACAAAACATATTCATCCTGATCATAAAAAGTCCAAATCTTAACATCACGAACATGAATTGATTTATCCACTTGGGGTACGGTGATTAAGCCAATTTAGTTTAAATAAAATCAAACGGACATATGTCTAAATTTCTAAAACCTCTGACGAAATGATACTTCAACCTTTCATTGATATCAATTTAAGTGTTTGAAAAGTATATCGTTTGATATGTATGAACTGAAGGCTGGGCAAGAACTTAATAAGTTTTTTATCTATACGTATTATACTTTGCTTCTTTCTTTTTACCTACTGTCACTTTTATGTTTTAAATTTTTTGTTTTGTTATTTCTCCTTTCATTTATTGACCTTTTTCTTTTTATTTTTCTATTTCTTTACATTTACGTATAAGCGTTTTATTTTTATGTAACGTGGTGAGTTATACGTGTTATTGTAGTACGCTGTCTATTAAGATCATTTTTAATTTCAATGTGTTGCTATTTAATGTATACTACAGTTTAACTGTAATGCTTCTTGTATCTAATGATCTCACGTGGTAGCAATGTGAAAGGTATTATCTTTTTGTAAATTTAGGCAATTCCATACTGACCGCCATGTCTCATTATGATGACAAAGACCCGCAGAGACGAATAAGTTCACCAAGCAGCGACTATTCTGTGCCAATACTCTTATTTTCACCAAATTATTAATTATTATACCTTCTTTGAGAGTTACTCAGCAATAATGATTATATCTTATCTTTTTGATTTTTGATCACTTTTTCACCTTGATTCCAAATAAATAAAAAACAACAGTAGTTGACATACCGTAAGTATATATATCTACGAATTAGTATGATATCGTACATGGACCTTAGCGTATTAACTTGATCTTTATTTTATTTTGAAGTTTTATTAGAGAACTCTTCATATTGGAGAAGTAAATAGGTAATTTTACAGAGTTTACAGACCGCAGTTTAAAAGTGTGGATTATCAGCCAAACAACACATGTCTAAATATCATATTTATGTTTCTAAAATAATGTAGAGTACACATGAACTAAATCAAGATAGCTAAATTTACGAATTGTATGTTATTATTAGGTTTGTCATTATTAGAATTAATCTTGACATGTTAAATAAAATGGATGTTTCACTTGTAGTTGTACTTTAATTAGCATTTGTTTCGTGTATTTGAAAACTGTGTTTGACTTTTAGCAACTGGTTTTCAATTTTAGCTATTGCTTAGTTATTATTCATAAAATACACAAAAAGTATAACGTAGGTAGATTTTAAATTCTGATGCTAAAATCAATTGGGTTGCGAACGAATACCTTTCACTTTTCTACTGATTTAATAACCTTTCAAATTTGTGGACTCTCTACGTAAATGGCAATCATTATTTTTACATATAAATACATCTAACATTGATTTTGCTGCTTACAAAAATACTAGCTTCTAATATTCTACGAAGTTTTTACTTATTCAAGAATCTCAGGACTTAAGTATTAACTGTATTTTGCTAATCTTCCTTTTTATGCCGTATCAAATAGGAAAATAAACGTGAGTATTAATATCAAAGTTAATTTAACAAATTTTATTTATGAATTTTACATGCTTCGAATAAACCATGCATATCTAGTGTGTTAATTGTATAAAGTTTCAAATTATTTTCAAACGGTCTAAGTATTGTACAACTAATAATTAACATTTCATTTGGATAACAATTTTTGAACTAAATAAATGGTTGATACTGTTCTAGATTACTGAAATAAGTACATAATTTAAAAATTATTTTAGATGTTAAAATGATAAAATAATATGGCATTATCACAAATATATTATATCTGTTGCACTTTAGAATTGCAGCAATGTTACAATAAAACTAGACAAGCAAAACAAAAATCCCTTAACATACCCCCAAAACTAAAACGATTGGGATAAAATATTTGAATTTAACTAAGAAAGTATCAATTAAATAGTAATAAAATTCAAATCTCAGATAGTAATAAATTGGACAATAAAACGAGTCACACATGAGCGTATAGCGGGCTAAGAAGGATTCAACAGTAACAGATAAACATTATTGAGGGTGAATTGAGAGTTAGTAAGCCGATATTGTTATATATTGACAATTACAAATTAAAGCAATTTCTAATGTTGATACATTACAAATTTAGTGCTTTGTGTAAATACTACAATTTTCACTTTTTTATAGTACAAAACTAATTGAATTACTATAACAGTTGAGTTTATATTGCACGTAACCTAGCTTGCTTGTTTATAGTAAGTTGTTTTTTTCATACGGATTATGATTTTATAAATCATTAAAGATAATGCGATTTTAGACAAAAATTAACGTTTACGCCTGCTTTTTAATAGATTATAGTTATATTACCGAATAAAGGCTTCAGCACTAAATCTAACCCTCTTAGCTGAAAGTAATTAGTTTGTATAAACATCATTAATAGAACAAAAACTACCACCATTAGAATTTGAAATGAAATTAATTAAAATAAATTCTGCTCGACAATATCAATAATATCTACAATAACCAACATAGCTCCAAAAATGGTTTTTATTTAAGTCAGTAAAATCTGCACTACTCTAATGAATCATTTGTTTCGTACTTGTTATTAACAAATGATATTTTTGAGAAATACACTAACGAGAGCAAGAGAAATTAAATAATTAAGGTGTAATTCCTGTTGTCTAACAAAACCTATAGCTTATCTGAAAGATTTCCGATATCAAAACACTCAATCTGCTGTGACTTACATAAGTGTTACATTTGTAAATTGCAGTTAAAATTAATTATAATCAAAAGGACAATGTTTCAGGGCTAAACTATAGAAATAGCAAGGTAACACTCATTTATTACTAATTTCAACCAATGTAATTATCTCAACCCTCTTCATCAATGGTATGCTAATCTCACAACTCAGAACAAGTAAATTTACCATAGATTCATAGTAGATTATAGAGTACAAGAATATCTTAACCGTAATAAACAAAATGTGTACTTATTAGTAAAACATAAAGAGTTTGTTAATGCACAACTAATGTATAATTAATTACAATTGACTTCTCCTTAATACCGCCAACACTTCTAAGTAATTTATTTACGAATTGGAGGTTATAAACTCTAACACTTGCCACTTTGACGTCTGTATTCGTTCAATTAATTTGGTGATTGATTGCTTTTTTATATTAATCTTAAATTTCTAGAATAAAGAATTGTTGCCTACATAAATCATTGACATTACTGAATTTTACTCCACAATTTAGTGATTATAACGAAAATCAATAGTTAAAACACAATATGGGAAAAGCGCAAGCCTAAAAGATCAAATTACAAAATTTAAAGAGATCCAATTGTACAGAAAACTGAATTTTCTAGATGTCACAAACTACAAAATATTTTTGATTAAATTTGAATTGTTGTATATACAGTATAGTATCTTCTTTCCTACATAATAAACTCGTCTAATAATAGCATTTTGAACTTCTAAACTTTACAAAATTGATAGATTCATGAGTGTTTTGGTATTTCGATGCAAATACAAAATCTTATAAGATATATTAATTTATTAAATTTTTAAACGAGTAGAAGACAGAATTAAAGTAATTAATTTTCCAATTTTTTTATAATTGAGAATCTATACTTCGATTTCTGATCACATATAACTGAATAATTCATTTTATACTATTTTTCTATTATTATGTTTATTTAATATTTGAAAACGATCTCATCTCTATATCAGTTCATGCATCAAATCGTAATTTTTAGAAGGTAAGTTACACTACGCTGATATTTAAAATAATTAATTGTTTAATTTTAAGAGACATTTTTAATTCTTGTAACATTTCCTCAAAAAAGTCCCGAAAAAAGATGTTACAAAGACATTACTCAACTACTATCAGCTTATAAACTTTAATCACCTATAGAAACTGAAAAACACCAAAAACGATGTTTAATAATTCATCATTTCTTTCGGTTGTCTAATTAGTGTTAATTTATTACAAATATAGTAATATTTATTAATTTTGTCATAATTCAGATTTTTTACAATGCGAAATTTTTTTAATAGTCGATTGAGAAAGTAACATCATCTGATCAATTGTGTATTTGTGGAGTGCGAAATCATATTTACTTTTCTCAATTACTAAAATTCTCTTCTT
		</sequence>
		<sequence>
			<taxon idref="CCC.chloro_1"/>
			TTATATCTGAATGTAGATTAAGCAACGAAACACATCTATCAACTAGCACCAAAAATATTAGCCGAACCCTAATTCATAAACAGGGACGTTGTAGCTTGACTAAAATCTAGAGATCACGGGTGGCAAAAAGTGAATCTTAGTCAAATTTTAAATGAGAAGAAAATGGATCCGGAGCACGTTAGAGTTAGATTGTTCTCAATTTTAATATCAGTATTTTATAACACGGTCATATGAAAGGACCAACTACTCATATTTATTATCCGTAAATAGTAACCTATCTAATTCGTTCTTGCTCGTTTTTTATTTCCCAGCGCCTTGTACATTTTATAAATTTTCATAGTCTTTATCTCTATCTAAAAATCCGAGTTATTTTTGCAAAAGTATTCTTTAATTCATGACAAAAAAGATATCCAGTTTCCCACGAAAAGGATTTTTAAATACTACCGTCTCTCTATCGTTCTTAGTTGTTTTATAACCGGTCGACGAGAAGTATCTAAGATACTGTATTACTAATGTTCCTGCTCGCTTATTAAAAAGGCCGAAATAAATGGACAGAAATTTAAGATGGTCAATAGTCTTTTGGAATTAACTATTAGATTATTTCAAGTTAAATATTCAAGGTCCCTCTGAAATTCTTTGGTAACTGTCAAGGATAATTTTGATAATATTCTTCTGGTAAGCTTACAACTATAAAAATTGCTATCAGACGTCAATAATTTACGCAAATAATATACTTTCTGTGTATATAAACCAGCTTATTTAAAAAAAAAGAACACAATACAGGAGCAGAAATAATGCTAATATGAATTAGATAAACATAGTTTTACATATAATTCCATCATGTCAAACCCAAAGGATCGAAGCTTATCATCTTGACAAGTTTAGTCGATACAACATTAATTGATCATTGATAAGAAGATATCAACTGCCACGGATTGATAGTTTAGTGTCACCTAAAAATAATTATACTGTTATAGTTATTAGAAGCTCTGAATGCAATTTGATCTTTTTACTGTAATTTCTCTAAATGGACAATGAAAACATGTAAATAAGTTTTTAAATTAAAAATTTAAAAAAGATATACTACAAGTAAGGCGTTTTCTAATTTTTTAAAAATTTGACAAATAATATGAATATAGTTTTAAAGTTATGCGGAAAATGAATTGGCAGAGTTTCATAATTTAATTTGAATTCCCCATAACAAATGGAAATTAGGATTTGAATTAGATATCTGAATAGCGACTTTGGCAACAGGACATAGATGAATTTAAAGTATTCCGCCAAATAGTGCAAATATAAAAAGGATTCTAATGAATGACGCTTAGCAACATGTTGAAAAGCTTTTGGTAAAATACGCTGCTTTCTTCCAATAATCACATTATTATAATAACCCCTCAAAAACGTAATCGCTATCGTATAGACCATACTGAAATAAGTTCTATTTAATAACCAGTTCTAAGTATGTTACATTAACACTGTATTGACTTATCTATAACACCTATCTTACGACAATAATTAATATTACTCATACACTTTACACGTATACGTAATAAATTCTCCCACTTATATATTTTATAATAACTCTAAAAATTACAAAGTTCTAGAGGACCAAACACTTCTTATTGACTATAATCTAGCTTCATACAACATTCCTAAAGGTGTAAACTTAAACAAAACATATTCATCCTGATCATAAAAAGTCCAAATCTTAACATCACGAACATGAATTGATTTATCCACTTGGGGTACGGTGATTAAGCCAATTTAGTTTAAATAAAATCAAACGGACATATGTCTAAATTTCTAAAACCTCTGACGAAATGATACTTCAACCTTTCATTGATATCAATTTAAGTGTTTGAAAAGTATATCGTTTGATATGTATGAACTGAAGGCTGGGCAAGAACTTAATAAGTTTTTTATCTATACGTATTATACTTTGCTTCTTTCTTTTTACCTACTGTCACTTTTATGTTTTAAATTTTTTGTTTTGTTATTTCTCCTTTCATTTATTGACCTTTTTCTTTTTATTTTTCTATTTCTTTACATTTACGTATAAGCGTTTTATTTTTATGTAACGTGGTGAGTTATACGTGTTATTGTAGTACGCTGTCTATTAAGATCATTTTTAATTTCAATGTGTTGCTATTTAATGTATACTACAGTTTAACTGTAATGCTTCTTGTATCTAATGATCTCACGTGGTAGCAATGTGAAAGGTATTATCTTTTTGTAAATTTAGGCAATTCCATACTGACCGCCATGTCTCATTATGATGACAAAGACCCGCAGAGACGAATAAGTTCACCAAGCAGCGACTATTCTGTGCCAATACTCTTATTTTCACCAAATTATTAATTATTATACCTTCTTTGAGAGTTACTCAGCAATAATGATTATATCTTATCTTTTTGATTTTTGATCACTTTTTCACCTTGATTCCAAATAAATAAAAAACAACAGTAGTTGACATACCGTAAGTATATATATCTACGAATTAGTATGATATCGTACATGGACCTTAGCGTATTAACTTGATCTTTATTTTATTTTGAAGTTTTATTAGAGAACTCTTCATATTGGAGAAGTAAATAGGTAATTTTACAGAGTTTACAGACCGCAGTTTAAAAGTGTGGATTATCAGCCAAACAACACATGTCTAAATATCATATTTATGTTTCTAAAATAATGTAGAGTACACATGAACTAAATCAAGATAGCTAAATTTACGAATTGTATGTTATTATTAGGTTTGTCATTATTAGAATTAATCTTGACATGTTAAATAAAATGGATGTTTCACTTGTAGTTGTACTTTAATTAGCATTTGTTTCGTGTATTTGAAAACTGTGTTTGACTTTTAGCAACTGGTTTTCAATTTTAGCTATTGCTTAGTTATTATTCATAAAATACACAAAAAGTATAACGTAGGTAGATTTTAAATTCTGATGCTAAAATCAATTGGGTTGCGAACGAATACCTTTCACTTTTCTACTGATTTAATAACCTTTCAAATTTGTGGACTCTCTACGTAAATGGCAATCATTATTTTTACATATAAATACATCTAACATTGATTTTGCTGCTTACAAAAATACTAGCTTCTAATATTCTACGAAGTTTTTACTTATTCAAGAATCTCAGGACTTAAGTATTAACTGTATTTTGCTAATCTTCCTTTTTATGCCGTATCAAATAGGAAAATAAACGTGAGTATTAATATCAAAGTTAATTTAACAAATTTTATTTATGAATTTTACATGCTTCGAATAAACCATGCATATCTAGTGTGTTAATTGTATAAAGTTTCAAATTATTTTCAAACGGTCTAAGTATTGTACAACTAATAATTAACATTTCATTTGGATAACAATTTTTGAACTAAATAAATGGTTGATACTGTTCTAGATTACTGAAATAAGTACATAATTTAAAAATTATTTTAGATGTTAAAATGATAAAATAATATGGCATTATCACAAATATATTATATCTGTTGCACTTTAGAATTGCAGCAATGTTACAATAAAACTAGACAAGCAAAACAAAAATCCCTTAACATACCCCCAAAACTAAAACGATTGGGATAAAATATTTGAATTTAACTAAGAAAGTATCAATTAAATAGTAATAAAATTCAAATCTCAGATAGTAATAAATTGGACAATAAAACGAGTCACACATGAGCGTATAGCGGGCTAAGAAGGATTCAACAGTAACAGATAAACATTATTGAGGGTGAATTGAGAGTTAGTAAGCCGATATTGTTATATATTGACAATTACAAATTAAAGCAATTTCTAATGTTGATACATTACAAATTTAGTGCTTTGTGTAAATACTACAATTTTCACTTTTTTATAGTACAAAACTAATTGAATTACTATAACAGTTGAGTTTATATTGCACGTAACCTAGCTTGCTTGTTTATAGTAAGTTGTTTTTTTCATACGGATTATGATTTTATAAATCATTAAAGATAATGCGATTTTAGACAAAAATTAACGTTTACGCCTGCTTTTTAATAGATTATAGTTATATTACCGAATAAAGGCTTCAGCACTAAATCTAACCCTCTTAGCTGAAAGTAATTAGTTTGTATAAACATCATTAATAGAACAAAAACTACCACCATTAGAATTTGAAATGAAATTAATTAAAATAAATTCTGCTCGACAATATCAATAATATCTACAATAACCAACATAGCTCCAAAAATGGTTTTTATTTAAGTCAGTAAAATCTGCACTACTCTAATGAATCATTTGTTTCGTACTTGTTATTAACAAATGATATTTTTGAGAAATACACTAACGAGAGCAAGAGAAATTAAATAATTAAGGTGTAATTCCTGTTGTCTAACAAAACCTATAGCTTATCTGAAAGATTTCCGATATCAAAACACTCAATCTGCTGTGACTTACATAAGTGTTACATTTGTAAATTGCAGTTAAAATTAATTATAATCAAAAGGACAATGTTTCAGGGCTAAACTATAGAAATAGCAAGGTAACACTCATTTATTACTAATTTCAACCATTGTAATTATCTCAACCCTCTTCATCAATGGTATGCTAATCTCACAACTCAGAACAAGTAAATTTACCATAGATTCATAGTAGATTATAGAGTACAAGAATATCTTAACCGTAATAAACAAAATGTGTACTTATTAGTAAAACATAAAGAGTTTGTTAATGCACAACTAATGTATAATTAATTACAATTGACTTCTCCTTAATACCGCCAACACTTCTAAGTAATTTATTTACGAATTGGAGGTTATAAACTCTAACACTTGCCACTTTGACGTCTGTATTCGTTCAATTAATTTGGTGATTGATTGCTTTTTTATATTAATCTTAAATTTCTAGAATAAAGAATTGTTGCCTACATAAATCATTGACATTACTGAATTTTACTCCACAATTTAGTGATTATAACGAAAATCAATAGTTAAAACACAATATGGGAAAAGCGCAAGCCTAAAAGATCAAATTACAAAATTTAAAGAGATCCAATTGTACAGAAAACTGAATTTTCTAGATGTCACAAACTACAAAATATTTTTGATTAAATTTGAATTGTTGTATATACAGTATAGTATCTTCTTTCCTACATAATAAACTCGTCTAATAATAGCATTTTGAACTTCTAAACTTTACAAAATTGATAGATTCATGAGTGTTTTGGTATTTCGATGCAAATACAAAATCTTATAAGATATATTAATTTATTAAATTTTTAAACGAGTAGAAGACAGAATTAAAGTAATTAATTTTCCAATTTTTTTATAATTGAGAATCTATACTTCGATTTCTGATCACATATAACTGAATAATTCATTTTATACTATTTTTCTATTATTATGTTTATTTAATATTTGAAAACGATCTCATCTCTATATCAGTTCATGCATCAAATCGTAATTTTTAGAAGGTAAGTTACACTACGCTGATATTTAAAATAATTAATTGTTTAATTTTAAGAGACATTTTTAATTCTTGTAACATTTCCTCAAAAAAGTCCCGAAAAAAGATGTTACAAAGACATTACTCAACTACTATCAGCTTATAAACTTTAATCACCTATAGAAACTGAAAAACACCAAAAACGATGTTTAATAATTCATCATTTCTTTCGGTTGTCTAATTAGTGTTAATTTATTACAAATATAGTAATATTTATTAATTTTGTCATAATTCAGATTTTTTACAATGCGAAATTTTTTTAATAGTCGATTGAGAAAGTAACATCATCTGATCAATTGTGTATTTGTGGAGTGCGAAATCATATTTACTTTTCTCAATTACTAAAATTCTCTTCTT
		</sequence>
		<sequence>
			<taxon idref="MG356709.1"/>
			TTATATATGAATGTAGATTAAGCACTGAAACACATCTATCAACTAGCACCAAAAATATTAGCCGAACCCTAATTCATAAACAGGGACGTTGTAGCTTGACTAAAATCTAGAGATCACGGGTGGCAAAAAGTGAATCTTAGTTAAATTTTAAATGAGAAGAAAATGGATCCGGAGTACGTTAGAGTTAGATTGTTCCCAATTTTAATATCAGTATTTTATAACACGGTCATATGAAAAGACCAACTACTCATATTGATTATCCGTAAATAGTAACCTATCTAATTCGTTCTTGCTCGTTTTTTATTTCCCAGCGCCTTGTACATTTTATAAATTTTCATAGTCTTTATCTCTATTTAAAAACCCGAGTTATTTTTGCAAAAGTATTCTTTAATTCATGATAAAAAAGATATCCAGTTTCCCACGAAAAGGATTTTTAAGTACTACAGTCTCTCTATCGTTCTTAGTCGTTTTATAACCGGTCGACGAGAAGTATCTAAGATACTGTATCACTAATTTTCCCGCTCGCTTATTAAAAAGGCCGAAATAAATGGACAGAAATTTAAGATGGTCAATAGTCTTTTGGAATTAACTATCAGATTATTTCAAGTTAAATATTCAAGGTCCCTCTGAAATTCTTTGGTAACTGTCAAGGATAATTTTGATAATATTCTTCTGGTAAGCTTACAACTATAAAAATTGCTATCAGACGTCAATAATTTACGCAAATAATATACTTTCTGTGTATATGAACCAGATTATTTAAA----AAGAACACAATACAGGAGTAGAAATAATGCTAATATTAATTAGATAAACATAGTTTTACATATAATTCCATCATGTCAAACCCAAAGGATCGAAGCTTATCATCTTGACAAGTTTAGTCGATACAACATTAATTAATCATTGATAAGAAGATATCAACTGCCACGGATTGATAGTTTAGTGTCACCTAAAAATAAATATACTGTTATAGTTATTAAAAGCTCTGAATGCAATTTGATCTTTTTACTGCAATTTCTCTAAATAGAAAATGAAAA------AATAAGTTTTTAACTTAAAAATTTAAAAAAGATATACTCCAAGTAAGGCGTTTTCTAATTTTTTAAAAATTTGACAAATAATATGAATACAGTTTTAAAGTTATGCGGAAAATGAATTGGCAGAGTTTCATAATTTAATTTGAATTCCCCATAACAAATGGAAATTAGGATTTGAATTAGATATCTGAATAGCGACTTTGGCAACAGGACATAGATGAATTTCAAGTATTCCGCCAAATAGTTCAAATATAAAAAGGATTATAATGAACGACGCTTAGCAACATGTTGAAAAGCTTTTGGTAAAATACGCTGCTTTCTTCCAATAATCACATTATTATAATAACCCCTCAAAAACGTAATCGCTATCGTATGGACCATACTGAAATAAGTTCTATTTAATAACCAGTTCTAAGTATGTTACATTAACACTGTATTGACTTATCTATAACACCTATCTTACGACAATAATTAATATTACTCATACACTTTACAAGTATACGTAATAAATTCTCCCACTTATATATTTTATAATAACTCTAAAAATTACAAAGTTCTAGAGGACCAAACACTTCTTATTGACTATAATCTAGCTTCATACAACATCCCTAAAGGTGTAAACTTAAACGAAACATATTCATCCTGATCATAAAAAGTCCAAATCTTAACATCACGAACATAAATTGAGTTATCCACTTGGAGTACGGTGATTAAGCCAATTTAGTTTAAATAAAATCAAACGGACATATGTCTAAATGTCTAACACCTCTGACGACATGATACTTCAAACTTTCATTGATATCAATTTACGTGTTTGAAAAGTATACCGTTTGATATATATGAACTGAAGGCTGGGCAAGAACGTAATAAGTTTTTTATCTATACGTATTATACTTTGCTTCTTTCTTTTTACCTACTGTCACTTTTATGTTTTAAATTTTTTGTTTTGTTATTTCTCCTTTCATTTATTGACCTTTTTCTTTTTATTTTTCTATTTCTTTACATTTACGTATACGCGTTTTATTTTTATGTAACGTGGTGAGTTATACGTGTTATTGTAGTACGCTGTCTATTAAGATCATTTTTAATTTCAATGTGTTGCTATTTAATGTATACTACAGTTTAACTGTGATGCTTCTTGTATCTAATGATCTCACTTGGTAGCAATGTGAAAAGTATTATCTTTTTGTAACTTTAGGCAATTCCATACTGACCGCCATGTCTCATTATGATGAAAAAGACCCGCAGAGACGAATAAGTTCACCAAGCAGCGACTATTCTGTTCTGATACTCTTATTTTCACCAAATTATTAATTATTATACTTTCTTTGAGAGTTACTCAGCAATAATGATTATATCTTATCTTTTTGATTTTTGATCACCTTTTCACCTTGATTCCAAGTAAATAAAAAACAACAGTAGTTGACATACCGTAAGTATATGTATCTACGAATTAGTATGATATCGTACGTGGACCTTAGCGTATTAACTTGATCTTTATTTTATTTTGAAGTTTTGTTAGAGAACTCTTCATATTGGTGAAGTAAATAGGTAATTTTACAGAGTTTACAGACCGTAGTTTAAAAGTGTAGATTATCAGCCAAACAACACATTTCTAAATATCATATTTATGTTTCTAAAATAATGTAGAGTACACATGAACTAAATCAAAATAGCTAATTTTACGAATTGTATGTTATTATTAAGTTTGTCATTATTAGAATTAATCTTGACATGTTAAATAAAATGGATGTTTCACTTGTAATTGTCCTTTAATTAGCATTTGTTTCGTGTATTTGAAAACGGTTTTTGACTTTTAGCAACTGGTTTTCAATTTTAGTTATTGCTTAGTTATTATTCATAGAATACACAAAAAGTATAACGTAGGTAGATTTTAAATTCTGATGCTAAAATCAATTGGGTTGCGAACGAATACCTTTCACTTTTCTACTGATTTAATAACCTTTCAAATTTGTGGACTCTCTACGTAAAAGGCAATCATTAGCTTTACACATAAATACATCTAACATTAATTTTGCTGCTTACAAAAATACTAGCTTATAGTATTCTACGAAGTTTTTACTTATTCAAGAATTTCAGGACTTAAGTATTAACTGTATTTTGCTAATCTTCCTTTTTATGCCGTATCAAATAGGAAAATAAACGTAAGTATTAATATCAAAGTTAATTTAACAAATTTTATTTATGAATTTTACATGCTTCCAATAAACCATGCATATCTAGTGTGTTAATTGTATAAAGTTTCAAATTATTTTTAAACGGTCTAAGTATTGTACAACTAATAATGAACATTTCATTTGGATAACAATTTTTGAACTAAATAAATCGTTGATAATGTTCTAGATTACTGAAATAAGTACATAATTTAAAAATTATTTTAGATGTTAAAATGATAAAATAATATGGCATTATCACAAATATATTATATCTGTTGCACTTTAGAATTGAAGCAATGTTATAATCAAACTAGACAAGCAAAACAAAAATCCCTTAAAATAC-CCCAAAACTAAAACGATTGGGATAAAATATTTGAATTTGACTAAGAAAGTATCAATTAAATTGTAATAAAATTCAAGTCTCAGATAGTAATAAATTGGACAATAAAACGAGTCACATATGAGCGTACAGCGGGCTAAGAAAGATTCAACAGTAACAGATAAACATTATTGAGGGTGAATTGAGATTTAGTAAGCCGATACTGTTATATATTGACAATTACAGATTAAAGCAATTTCTAATGTTGATACATTACAAATTTAGTGCTTTGTGTCAATACTACAATTTTCACTTTTTTATAGTACAAAACTAATTGAATTACTATAACAGTTGAGTTTATATTGCACCTAACCTTGCTTGCTTGTTTATAGTAAGTTGTTTTTTTCATACGGATTATGATTTTATAAATCATTAAAGATAATGCGATTTGAGACAAAAATTAACGTTTACGCCTGCTTTTTAATAGATTATAGTTATGTTACCGGATAAAGGCTTCAGCACTAAATCTAACCCTCTTAGCTGAAAGTAATTAGTTGGTATAACTCTCATTAAGAGAACAAAAACTACCACCATTAGAATTTGAAATGAAATTAATTAAAATAAATTTTGCTCGACAATATCAATAATATCTACAACAACCAACATAGCTCCAAAAATGGTTTTTATTTAAGTCAGTAAAATCTGCACTACTCTAATGAATCATTTGTTTCATACTTGTTATTAACAAGTGATATTTTTGAGAAATACACTAACGAGAGTAAGAGAAATTAAATAATTAAGGTGTAATTCCTGTTGTCTAACAAAACCTATAGCTTATCTGAAAGATTTCGGATATCAAAACACTCAATCTGCTGTGACTTACTTAAGTGTTACATTTGTAAATTGTAGTTAAAATTAATTATAATTAAAAGGACAATGTTTCAGGGCTCAACTTTAGAAATAGCAAGGTAAAGCTCATTTATTACTAATTTCAACCAATGTAATTATATCAACCCTATTCATCAATGGTATTCTAATCTCACAACTCAGAAAAAGTAAATTTACCATAGATTCATAGTAGATTATAGAGTACAAGAATATCTTGACCGTAATAAACAAAATGTATACTTAGCAGTAAAACATAAAGAGTTTGTTAATGCACAACTAATGTATAATTAATTACAATTGAATTCTTCTTAATACCGCCAACACTTCTAAGTAATTTATCTACGAATTGGAGGTTATAAACTCTATCACTTTGCACTTTGACGTCTGTATTCGTTCAATTAATTTTGTGATTAATTGCTTTTTTATATTAATCTTAAATTTCTAGAATAAAGAATTGTTGCCTACATAAATCATTGGCATTACTGAATTTTACTCCACAATTTAGTGCTTATAACGAAAATCAATAATTAAAACACAATATGGGAAAAGCGCAACCATAAAAGATCAAATTACAAAAGTTAACGAGATCCAATTGTACAGAAAACTGTATTTTCTAAATGTCACAAACTACAAAATATTTTTTATTAAATTTGAATTGTTGTATCTACAGTATAGTATCTTCCTTCCTACATAATAAACTCGTCTAATAATAGCATTTTGAATTTCTAAACTTTACAAAATTGATAGATTCATGAGTGTTTTGGTATTTCGATGCAAATACAAAATCTTATAAGATATATTAATTTATTAAATTTTTAAACTAGTAGAAGACAGAATTAAAGTCATTAATTTTCCAATTTTTTTAGAATTGAAAATCTATACTTCGCTTTCTGATCACATATAACTGAATAATTCATTTTATACTATTTTTCTATT---ATCTTTATTTAATATTTGAAAACTATCTCATCTCTATATAAGTTCATGCATCAAATCGTTATTTTTAGAAGGTAAGTTACACTACGCTGATATTTAAAATAATTAATTCTTTAATTTTAATAGACATGTTTAATTTTTGTAACATTTCCTCACATAAGTCCCGAAAAAAAGTGTTACAAAGACATTACTCAACTACTATCCGCTTATAAACTTTAATCATCTATAAAAACCTAAAAAGACCAAAAACCATGTTTAATAACTCATGATTTCTTTCGGTTGTCTAATTATTTTTAATTTATTACAAATATAATATTATTTATTAATTTTGTCATAATTCATATTTTTGACAATGCGAAATTTTTTTAATAGTCGATTGAGAAAATAACATCATCTGATTAATTGTGTATTTGTTGAGTGCGAAATCATATTTACTTTTCTCAATTACTAAAATTCTATT---
		</sequence>
		<sequence>
			<taxon idref="ancient"/>
			TTATATCTGAATGTAGATTAAGCAACGAAACACATCTATCAACTAGCACCAAAAATATTAGCCGAACCCTAATTCATAAACAGGGACGTTGTAGCTTGACTAAAATCTAGAGATCACGGGTGGCAAAAAGTGAATCTTAGTCAAATTTTAAATGAGAAGAAAATGGATCCGGAGCACGTTAGAGTTAGATTGTTCTCAATTTTAATATCAGTATTTTATAACACGGTCATATGAAAGGACCAACTACTCATATTTATTATCCGTAAATAGTAACCTATCTAATTCGTTCTTGCTCGTTTTTTATTTCCCAGCGCCTTGTACATTTTATAAATTTTCATAGTCTTTATCTCTATCTAAAAATCCGAGTTATTTTTGCAAAAGTATTCTTTAATTCATGACAAAAAAGATATCCAGTTTCCCACGAAAAGGATTTTTAAATACTACCGTCTCTCTATCGTTCTTAGTTGTTTTATAACCGGTCGACGAGAAGTATCTAAGATACTGTATTACTAATGTTCCTGCTCGCTTATTAAAAAGGCCGAAATAAATGGACAGAAATTTAAGATGGTCAATAGTCTTTTGGAATTAACTATTAGATTATTTCAAGTTAAATATTCAAGGTCCCTCTGAAATTCTTTGGTAACTGTCAAGGATAATTTTGATAATATTCTTCTGGTAAGCTTACAACTATAAAAATTGCTATCAGACGTCAATAATTTACGCAAATAATATACTTTCTGTGTATATAAACCAGCTTATTTAAAAAAAAAGAACACAATACAGGAGCAGAAATAATGCTAATATGAATTAGATAAACATAGTTTTACATATAATTCCATCATGTCAAACCCAAAGGATCGAAGCTTATCATCTTGACAAGTTTAGTCGATACAACATTAATTGATCATTGATAAGAAGATATCAACTGCCACGGATTGATAGTTTAGTGTCACCTAAAAATAATTATACTGTTATAGTTATTAGAAGCTCTGAATGCAATTTGATCTTTTTACTGTAATTTCTCTAAATGGACAATGAAAACATGTAAATAAGTTTTTAAATTAAAAATTTAAAAAAGATATACTACAAGTAAGGCGTTTTCTAATTTTTTAAAAATTTGACAAATAATATGAATATAGTTTTAAAGTTATGCGGAAAATGAATTGGCAGAGTTTCATAATTTAATTTGAATTCCCCATAACAAATGGAAATTAGGATTTGAATTAGATATCTGAATAGCGACTTTGGCAACAGGACATAGATGAATTTAAAGTATTCCGCCAAATAGTGCAAATATAAAAAGGATTCTAATGAATGACGCTTAGCAACATGTTGAAAAGCTTTTGGTAAAATACGCTGCTTTCTTCCAATAATCACATTATTATAATAACCCCTCAAAAACGTAATCGCTATCGTATAGACCATACTGAAATAAGTTCTATTTAATAACCAGTTCTAAGTATGTTACATTAACACTGTATTGACTTATCTATAACACCTATCTTACGACAATAATTAATATTACTCATACACTTTACACGTATACGTAATAAATTCTCCCACTTATATATTTTATAATAACTCTAAAAATTACAAAGTTCTAGAGGACCAAACACTTCTTATTGACTATAATCTAGCTTCATACAACATTCCTAAAGGTGTAAACTTAAACAAAACATATTCATCCTGATCATAAAAAGTCCAAATCTTAACATCACGAACATGAATTGATTTATCCACTTGGGGTACGGTGATTAAGCCAATTTAGTTTAAATAAAATCAAACGGACATATGTCTAAATTTCTAAAACCTCTGACGAAATGATACTTCAACCTTTCATTGATATCAATTTAAGTGTTTGAAAAGTATATCGTTTGATATGTATGAACTGAAGGCTGGGCAAGAACTTAATAAGTTTTTTATCTATACGTATTATACTTTGCTTCTTTCTTTTTACCTACTGTCACTTTTATGTTTTAAATTTTTTGTTTTGTTATTTCTCCTTTCATTTATTGACCTTTTTCTTTTTATTTTTCTATTTCTTTACATTTACGTATAAGCGTTTTATTTTTATGTAACGTGGTGAGTTATACGTGTTATTGTAGTACGCTGTCTATTAAGATCATTTTTAATTTCAATGTGTTGCTATTTAATGTATACTACAGTTTAACTGTAATGCTTCTTGTATCTAATGATCTCACGTGGTAGCAATGTGAAAGGTATTATCTTTTTGTAAATTTAGGCAATTCCATACTGACCGCCATGTCTCATTATGATGACAAAGACCCGCAGAGACGAATAAGTTCACCAAGCAGCGACTATTCTGTGCCAATACTCTTATTTTCACCAAATTATTAATTATTATACCTTCTTTGAGAGTTACTCAGCAATAATGATTATATCTTATCTTTTTGATTTTTGATCACTTTTTCACCTTGATTCCAAATAAATAAAAAACAACAGTAGTTGACATACCGTAAGTATATATATCTACGAATTAGTATGATATCGTACATGGACCTTAGCGTATTAACTTGATCTTTATTTTATTTTGAAGTTTTATTAGAGAACTCTTCATATTGGAGAAGTAAATAGGTAATTTTACAGAGTTTACAGACCGCAGTTTAAAAGTGTGGATTATCAGCCAAACAACACATGTCTAAATATCATATTTATGTTTCTAAAATAATGTAGAGTACACATGAACTAAATCAAGATAGCTAAATTTACGAATTGTATGTTATTATTAGGTTTGTCATTATTAGAATTAATCTTGACATGTTAAATAAAATGGATGTTTCACTTGTAGTTGTACTTTAATTAGCATTTGTTTCGTGTATTTGAAAACTGTGTTTGACTTTTAGCAACTGGTTTTCAATTTTAGCTATTGCTTAGTTATTATTCATAAAATACACAAAAAGTATAACGTAGGTAGATTTTAAATTCTGATGCTAAAATCAATTGGGTTGCGAACGAATACCTTTCACTTTTCTACTGATTTAATAACCTTTCAAATTTGTGGACTCTCTACGTAAATGGCAATCATTATTTTTACATATAAATACATCTAACATTGATTTTGCTGCTTACAAAAATACTAGCTTCTAATATTCTACGAAGTTTTTACTTATTCAAGAATCTCAGGACTTAAGTATTAACTGTATTTTGCTAATCTTCCTTTTTATGCCGTATCAAATAGGAAAATAAACGTGAGTATTAATATCAAAGTTAATTTAACAAATTTTATTTATGAATTTTACATGCTTCGAATAAACCATGCATATCTAGTGTGTTAATTGTATAAAGTTTCAAATTATTTTCAAACGGTCTAAGTATTGTACAACTAATAATTAACATTTCATTTGGATAACAATTTTTGAACTAAATAAATGGTTGATACTGTTCTAGATTACTGAAATAAGTACATAATTTAAAAATTATTTTAGATGTTAAAATGATAAAATAATATGGCATTATCACAAATATATTATATCTGTTGCACTTTAGAATTGCAGCAATGTTACAATAAAACTAGACAAGCAAAACAAAAATCCCTTAACATACCCCCAAAACTAAAACGATTGGGATAAAATATTTGAATTTAACTAAGAAAGTATCAATTAAATAGTAATAAAATTCAAATCTCAGATAGTAATAAATTGGACAATAAAACGAGTCACACATGAGCGTATAGCGGGCTAAGAAGGATTCAACAGTAACAGATAAACATTATTGAGGGTGAATTGAGAGTTAGTAAGCCGATATTGTTATATATTGACAATTACAAATTAAAGCAATTTCTAATGTTGATACATTACAAATTTAGTGCTTTGTGTAAATACTACAATTTTCACTTTTTTATAGTACAAAACTAATTGAATTACTATAACAGTTGAGTTTATATTGCACGTAACCTAGCTTGCTTGTTTATAGTAAGTTGTTTTTTTCATACGGATTATGATTTTATAAATCATTAAAGATAATGCGATTTTAGACAAAAATTAACGTTTACGCCTGCTTTTTAATAGATTATAGTTATATTACCGAATAAAGGCTTCAGCACTAAATCTAACCCTCTTAGCTGAAAGTAATTAGTTTGTATAAACATCATTAATAGAACAAAAACTACCACCATTAGAATTTGAAATGAAATTAATTAAAATAAATTCTGCTCGACAATATCAATAATATCTACAATAACCAACATAGCTCCAAAAATGGTTTTTATTTAAGTCAGTAAAATCTGCACTACTCTAATGAATCATTTGTTTCGTACTTGTTATTAACAAATGATATTTTTGAGAAATACACTAACGAGAGCAAGAGAAATTAAATAATTAAGGTGTAATTCCTGTTGTCTAACAAAACCTATAGCTTATCTGAAAGATTTCCGATATCAAAACACTCAATCTGCTGTGACTTACATAAGTGTTACATTTGTAAATTGCAGTTAAAATTAATTATAATCAAAAGGACAATGTTTCAGGGCTAAACTATAGAAATAGCAAGGTAACACTCATTTATTACTAATTTCAACCAATGTAATTATCTCAACCCTCTTCATCAATGGTATGCTAATCTCACAACTCAGAAGAAGTAAATTTACCATAGATTCATAGTAGATTATAGAGTACAAGAATATCTTAACCGTAATAAACAAAATGTGTACTTATTAGTAAAACATAAAGAGTTTGTTAATGCACAACTAATGTATAATTAATTACAATTGACTTCTCCTTAATACCGCCAACACTTCTAAGTAATTTATTTACGAATTGGAGGTTATAAACTCTAACACTTGCCACTTTGACGTCTGTATTCGTTCAATTAATTTGGTGATTGATTGCTTTTTTATATTAATCTTAAATTTCTAGAATAAAGAATTGTTGCCTACATAAATCATTGACATTACTGAATTTTACTCCACAATTTAGTGATTATAACGAAAATCAATAGTTAAAACACAATATGGGAAAAGCGCAAGCCTAAAAGATCAAATTACAAAATTTAAAGAGATCCAATTGTACAGAAAACTGAATTTTCTAGATGTCACAAACTACAAAATATTTTTGATTAAATTTGAATTGTTGTATATACAGTATAGTATCTTCTTTCCTACATAATAAACTCGTCTAATAATAGCATTTTGAACTTCTAAACTTTACAAAATTGATAGATTCATGAGTGTTTTGGTATTTCGATGCAAATACAAAATCTTATAAGATATATTAATTTATTAAATTTTTAAACGAGTAGAAGACAGAATTAAAGTAATTAATTTTCCAATTTTTTTATAATTGAGAATCTATACTTCGATTTCTGATCACATATAACTGAATAATTCATTTTATACTATTTTTCTATTATTATGTTTATTTAATATTTGAAAACGATCTCATCTCTATATCAGTTCATGCATCAAATCGTAATTTTTAGAAGGTAAGTTACACTACGCTGATATTTAAAATAATTAATTGTTTAATTTTAAGAGACATTTTTAATTCTTGTAACATTTCCTCAAAAAAGTCCCGAAAAAAGATGTTACAAAGACATTACTCAACTACTATCAGCTTATAAACTTTAATCACCTATAGAAACTGAAAAACACCAAAAACGATGTTTAATAATTCATCATTTCTTTCGGTTGTCTAATTAGTGTTAATTTATTACAAATATAGTAATATTTATTAATTTTGTCATAATTCAGATTTTTTACAATGCGAAATTTTTTTAATAGTCGATTGAGAAAGTAACATCATCTGATCAATTGTGTATTTGTTGAGTGCGAAATCATATTTACTTTTCTCAATTACTAAAATTCTCTTCTT
		</sequence>
	</alignment>
	
	

	<!-- The sequence alignment (each sequence refers to a taxon above).         -->
	<!-- ntax=32 nchar=11668                                                     -->
	<alignment id="alignment2" dataType="nucleotide">
		<sequence>
			<taxon idref="MN830400.1"/>
			TACCTTGTGAGGGCTCACGCGCAATCAGGAACATCTGTTGCAGCCTTATCAATATTCAATACAACCGCCCTTAAACTCATCGAAATCGCCAGTGGTTCTAGGGGGATATGTACATGTTCAGTTTTGGGGCTCGACATGAGGTTAGGGACCTGAAATACCAAAATCAGGATGTTGAAATGTTATTAATCTCCGGCGGACAACAAAATGCATGCAAACTACAGTATATTCAGGTCTTAGAACAAGATCCTGAATCTTACAAACTCACAGTCTCATTTCTTGTAATCGTAAGCGAGAGTAACGAATGTTGATGTTCGAGAAAGAAACTGAGAAAGAGCTCTTACCGTACGAGGTTGACAAATTCAGTGAATGACGAATTTAGACTACATTGGACCTCAAGAAAATAACGAGGAAAGGATTCGCATATGCAACCTCGAAGATTGGATAAATTTTTTTACCAAAATTTTTGTTGATCTTGCGAATATAATGTTTGTGTAATCCTAACTTCAGTCAATACCTGAATCTCATCTGACGACTCATGCACATCGTAACGCCATGCGTGTTCTAGGTTACATATCTAAATTTAGTTATTGATCGTTAATCGCCTTTTCAAAGTTTTTTGCAATTCCGAGCTATCTTTTAACCATGTGATTACCGGCGGAGATATAACTGTCTGAGAGAACGTCATTGTCTGAAATTTTACTGCCATTCAAGATCAGTACCTTCACGTAGGGGCGCTGGATGTGGCTGTTGAGGTCTCTAATATAAGTTGCCCCTTCTGAAGTTACATCTAACGACGCTGAATATCCGGGCGGGATCATAATATCGTATTCTTAGGTCCAAATCCATTTGCTTATGTATTCAATTAGTCATTCGATACCTTACCGAATGTCGCTCATTCACTTCTAACGGCCGGCTTTCAGTGTCATGCCCCCCGAGTCTCGATTTGATGTTTAAATCGAGACATACCAAGAAGAAGATCGTACTTTTATTAACAAGTTCAAAAAGGCAAGCACACAGCCTAAAAGTCCCGATTTCCTCGCTCGGTGCTGCATCCTCACGCTGGCCATGAGCAGCCACGCAACCGCGCATACATGTGTCAAAATTTGCTTCGTGGATGTTGGGTCATAAATGTGCCACTCACCCGAATTTTAAACCTTAGAGGTTTATGACAAAAGACTTATTGTGGATCCAAATATCATCCGAGTCTCTGTGTCACATATACATTTGCGATCCGTTGGAGCGTTAGCTCCATTTTGTCGTAGATCTTAACCCGAAGATGTTTCAAAATCTTTTTTGTTCAAGGATTTTTGGGGAACTGCTCGAATAACTTGGTTTAGGAGCTTGTATCCAAAAATGCCGTACAATGTATTGCGACATATTCATTGCGTTTGATGTAACTTTGATGACATGTAGTCGTCCATAAAACCCAGGATCCAGATTTGCATCGTCTTCACTCATTCATTGACATAGACTGCCGATTAGTGGGCCTTTTGCATCAACTTTCCAATAATGCCAGCTATATGTGAGTTCTCCATATTTGCATATTTGTGAGAATGCATTAATTAAGGTTAAACGTTTCTCAGGTCGGTTTAATCTCCTTTCTCATAATATATTAGACTGAAGTGTGAATGTAAAGATAAATTGAATTGGGGCCTCCAACAGATTCTATGGATAGGTTCCTTTATGAAATATAAGATGGATCTTTTCTTTAAAAGTCGAATTTTTGGTCGACTTCTCAAATAACCGACCGAAGTCTTCTTTCTATTAGAATTGGATTACAATCATCGAGAATCCGATAGCCTTCGACAATGATCTGTCCTAATCCCGATGGTTCCTTCCTAAGATTATTACACCTAGTCAGTTTCCTTCTGAAAGTCTGGAAAAGGTACAATTATCCTCGCATTCTCTGCGGAATTTTCATTTCCGGAATAATTCCCGAAAATTTAGTCACCGCCGCTCTGTTTAAGTATCGGTTCACCCATATCTTTCTTGACATATGAGAGATCGGAAATTGACTCTCGGAATAGTCTTTCCGTCTGATGATGAAGGATTCTCGCTTTGCAAAATCGATTTCTAAGATGCGGTAATAGTTCACGCCGTCAATATCGTAAAGTCGACTAAAATTTGTTACTGTTTTTTCCGAAGCTGAATGACTCCTCACGAAGGATGACTTATTGTCTGTCTTTGAAGAAAGGACACCTGACGCAGGCCCCGAAAATCAAATGCTGTTTGGTTCTTAATTAAGTTAGTCCGCCGATTCGCATACTGCGGTCGGTGGTGACAATCTCTTAACTATTTCCTTGAGGGCCGACTCACAGTCCCTGGTGGCTCTCCTACAAACGCAATCAGAGCATCACGGGCCATTAATTCTCGCAAACCATAAGTTGATAAATCTTCGGATATACTTCGGGCTACGAATCCCTATGTCCCATCGTCTAATGTCATAACTTTATAGCGTTATGAGTCCTCATTCATTAGTCTTAGACAGTCGCAAACCTGATATAGTATGTCTAATTCTGTAGTCCAAGATCTATGACTCATGGGCTCCTGAGCATACCATGTCAGTGCACGAGCAAAGGTTTTAATTATCTTTTGCGTAGCCCATGCTCTACTTTTCTCATTTTTTTTGTATTCTCGTTCAGGCGTTCCCTGTAAACTAATCCATAGATTCTGGTGGAGGCATTTGCCTCCTCTGGTGCCCGATCCTTTCAGTCTTCCGGGGCCTCTCCCAATCTTCATCGCAAGATATCATATATCGAATCAGTCAATCTCTTTCGGTTTTGTTTCATATGATTCTGAAATTGGCACCCAACTCTAGATTCCCTTCCGAAAAGATTTTCTGTCGCATGCAGGCCCGATCAGGCGCTGCAATAAATCTCGAGTGACTGTCCATCATGTCTCTGATCCCGTTAGGCAAGATTCCGCGCACATTATATCTTGCCCATTATATTTTCAACGACAGGCAACCAATGTCTGAAAGTCGCAATCCAATTATCCATAATGTCGTGCGCAAATTCCGGGAAAATAGAAGAAAAGATTCGCATTGTTAACCGGATGTGAATCCTCTTCCCCCCAGATTTTCCTTCCTGTGTTGGGAGAGGGCTTATATCTTTGCTAGATTTACTCATTTTAACAAAAATCTTTAATGAAGGTAAAAGGACTTCTATTCTTTTGTACCAATTCAATCTTGAAAACGAACCAGTTGCTTTCGATGGTTTTGATCATAACTTGAACCTCGTGCGCCAGAAGGACCAGCCAGAGCCGCAATTATCAACGCTGCATTCGATCCCTGCGATGCTGTCCCCGCTAGTTGCGGATAATGTAATCTGCGTATATTCTGGGTTTATGGCTCTGATTCTAAATTGGGCATTATCTTCGAACACCATCACTTCGGATAAATCGTTAGCGGGTGTTTCTAATATCCAAATTCTAGATCCTTCTGAATCGCCTTTCAACCAAAACGAGGATCTGGTTCTCTGGGCAAACTTATCAACTATTACAATCTGGAGAACGACTTTTTTATTAAAAGTTCAGGGATCCGAGTGAGGGGTGTAAGAACCCGTCTATTCCGTTGGTCTCGCCATTGAATTTGCTGTCCGCGTAAATAGTCGCTGCTGGCTGACTTCCGATCTACTGAAGTTTCGGCCTTCTATGGAAATTCTATCTAAGAGAAATCAATATTTATGCTCACCGGTCTGCCGCTAGGCAGTTGCTCATACTACGCTGATGAGTATGACCGATTGTGAGTAATATTGGCATCGCCAATTTTGAACTTTAATGTTTTCTGAATAGGCAAAGGTTATGAAAGGTGTTAATTATTTTCAAGAAATTGATAGGTGAGCTAGAATCATGAAGCTGGCCATGAAAACGGGTAGGAGACCATACAAGAATGAAAAAACCTAGTGAGGAAGGAAATCAGTAAGAAGTGACATTGTGGGTAGGAATCAAATTATCCGAGAACTTTTGTAGGAAAAAAGGACTGAAGTCTTTCAATACGAATTAGTATTAAAGGTTCAAAGGAGACCCATAGACCTAATTAGAACAATAAGTGAAAACAATAAGGTGATGAAGTTTTCGTCCAATTGATGAAGTAATTTAGGGATGAAATAGAAGAGAAAGAGGAAACAAGTCAGATAACCAGCCGAGGAGGATTACATCAAGACTGAGTACCCAATAAGCATTTGGTTTAAATAGAGTCGAAGATGACTTCATGACCGAACTGGCCCATGAGAGAATGTTCCTGACCATGATTAATTGAGAGATCTAAAGACGATGACGCTAAGGATCCGTGCATGGATATGATTCATTTCGCTTTAGATACAGTAAGCGCGATATTTTTGACCATGTCCCGAACTTTAAGGGTCTAAGATTTTCACTCAGCTTTTCCCTAACAAATAACAGTGAGATACACCTAAAATTCCTCATTTGTCCTTGTGGCTGTTTCATAATGCGTCGACATTGGTTTTTTGTGGATTCAGTACTTTCCTCCCCAATATTTTTCCCAGGATAAAACGCGATTTCTCATTCTATAAGAATCATCATAGAGACATTGTGATTCCTTCTTACAAAGCTGATCTGTAATTATGATTGAGACTTTCTCTGAGAATATAAGATACCGAACCACTGAAACTGGATGGATTCAAGAACATCATTATAAATCAAAGCGATGATCAACATTTAATTTCACAAATATTGTTGTATCTAGTAAATTAGGAACCCAAGCTTTCATCTTTTTACGATTTGATCAATATTCGGCTGTCTTCCTTTTCTGATAAGAGAATGCCGTAATTCATTCCTATATTAATATGCAGGCCCATTCAAGCTACCATTTGCACCAACTGTATGGCCGTCCGGCAAATAAGGAGTACTTCCATCTTCCCGACCGCACCAAAGAGTCATTTTACTCGGATGTAAATATGAAGAAAGGGGTAGAATAAATGTGAGCTCGAAGCGAATGTCTCAGATAAGGAGAATAGCGTTTACATACTCGTCTTTATAGTTAAAAATCGCTATTGATATGAGTTTCTTTGGATGTTTATCGGATTTTCCGAGCTTATTTTCTTTTTAATGCAAGGAAGAGTCGGTACGTATTTGATGACAATGACCGAAAGGCAACGAAGGGCAAAAGATCATAGATGGATTACCCAGCGTTGATTATAATTTGCCTTTGTAAACAACATCAGGGAATAAAATAATGAAATTTTTCAGCGATAAAGTTAACACGGCTAGATAAAAAATATATTATATTCTTGAATCTTTTAAGTTTGATAACTTTTATTTATAACCTTTCCCGATACGCTTATCGGTATCAAACGCCTTCCGTAGCGAAAAAGCCTATTTTGTGGTATGTCTGTGCTCGGCATTTCCCGTTATCTGTATCACGCACACTCACATCCTGGCTGTGACCGGGATTATAAAATAAGTCTTACTCTCTCATCTAGTAACATAGCCATAGTGTTGAATCTGAATTTTGGAGACGACGGAACCTCTTGATTCCAAATTTGGATCATTTTCTTCGGCTGCTGTTGGTTGGGCGCAGCGGCCATTGGGAATTTGATTGACGGCACTTAATCGAATTGAGCCAGTGATTGGGCCAAACTAATGCACAAGTGCGTTCATAAGTTAGATGTTGAGACTTCGGTTACTACGGGGTTAAAACCCGGATTACGCTCTTGGGTACGGTATCTTCCCGGACAATGGTATGGCGTGGCATCACCTACCGTTTAAACAGGATTCGGCCTTTAGCGCGCCTTGTTGGATGGTAATAATGTGTCATTCAGATTCAAATTGTTATGTCAATGTGTTTTTCAATGAATTTCTCTCGCTGAAAAGGATAAAACATAATTGATGATCTTGTTGCCTCGACGGATAAACGCTCTGGATTTTGGGTTTATCAATTATGGTCGTAGTTGCATTGTGGTTTTCACATTCACGAGGGGAAATATTCTGTCGACGTTACCAATGAGCCCCGATCCATTCATGAGGTCGTTGAACATACTTTCCGACATATAACTAAATATCCCTCTCGATGCCTAACGTCGATGCTTCCGCGCGTTGGCGCAAGGGTCCCTCTGTCCTTAACCCAGTCCGCGAGACAGAATACCGCCCGATACCCTTGGATCTCGGCCTTTCGAACCATCGCCTTCTCTACAATTACAAAATTCCCCCATCGTCAGCGGCTCCGTCGTATATCCCGGAGTGAAGAACATGCGCTATCGTTAATTAAACGTTTTAGGGTCCTTCTTTATTCGCTTCGATAAGACTCGGGCAAGAACATTTGCGCTTTCTCTACGAGATATCCTTTCTACCGAATATAATGGTATGAATGCTTCTGCACCTTCGCACCCCCATTCTAACTTCTATGCCGCGCCGCTCATTGTTGAGTATCAGCGGTCAGGCTGAGGCTACTCCAACAATCATTCCCTCTAGATGTGCCTAGGTTGTATCTGTACATCAGCATCCTCATCCGAGAATCTATTTTTTGACTATTTTATCATCCGATTTTGTCTCTGAACCTCGATATCTGGGTGGCAACAATTCCAAACCCCATCTTAATTCTGCAGTATTCGTTATTTTTTTTATCACCGGTTTTTGCTATTGACTTTTATATGTCTTACGATATTGCAGTGGCTTTATGGTAATCGCCCGGGTTAATTTTACGTGTCCTCTTACTCACTTCTATATAACTGCTCTTAACCATTTACAATTAAAGGGTACAGCCGTAGGATAGTCAGACATAGGTTCTCTAGACGCCCTATTGTCATACCTCGGCTTTTGTGAATTACGCGGACTTTTCTTTTGCTGCCCGAATTAGGTGGACAATCCCAATTTGCCTTATTATCCTCCCACAAAACTGTATCCACCCTTGTATCCTCATACCGCTTCAAAATAGTAATGGCAACCCTATCCTTGTAAGAATTCTAAAGCTCATTACTTTTTGGACCTTTACAAGATTCGAATTAATTTGAAGACATCACGATTTTGATTTGTGATATACGGGTAAAATTGAAAATTCAATCATCCTGTGTTAAGGATCCATGCCCACAAAAGTAAATCCAAATAGATGGAAAGATGTGTTCGATCTGGGTAAAAAGTTTTTATCCAATGGTATGTATTAGGCGCTATTTCTACTTATTCATGGTAGCTTTTTTGAAAAAGAATCTTCTTTTTTTTAAAGATTTTGTTTCCCTTATTTGAATGACTTAATAGCGTAAAAGCATATGCAAATGGATCCAGGATGATAGCAACTATTTATTCTTTGACAGAAATCCGCGCATAGGCGAATGGGTGGCCTCATGCTCGGAACAACTGAGGGACTGGCGATTGCATGCCCGAAAAAAAAGGCCAAAGTATGTTTTTAATAATTTTAAATTCAAAATCCGAATCAACTCCAACCCAGGGGTCATAATAGTAATCAAGAAATCTTTTATTTTTATTGTGATGGAGTTGCGAAAATATACATGCGTCCAAAACGACGATCGAAAAATTGAAATGAGGTATGGTGCCTTTCTTGCAATCCTTCACGGAATCAAAGTAAAAAACAATTCTTTCGTGTTCATGTATTCATCGTTATATTTTTATAAGAAGGCGGCTTAGATCTCGAAAGGATAAACACTTGTTGATACGTGATTATCAGCATTCCTTAGGATTTAGATCTTATTTCTTCTGAGTTTCATATTGATGTCCTATTAAAAAAATAACATTAGGCATACCTATTTACCAGGTTGCACTCGGTTTTACGAACCACATCGTATTTGTCCGCCTCATCCATGTTATGTGCCTATGTATACTTCGAAGTATAGGCTTGAAAAAAAAAGATCTTTCTTGAGAATCATAATAAGAAGAAAAGTTTTGAAATTCTTATTCTCAGAATATAAGTCCATTATCACATTGACATGAGTACGATATGGAATCGCATGTGCTCATGGTTCTATATTGATTGAGTAGGTCTTACCTACTCAATGTACTTAAATAATGAATATTCTCACTTTCACGAAGGAAAATAATCGGTAAACCATCCATACGAGTGTAAATTTGGACGGATGCATCCCCATTATCTTTTTAATTCGTGCCGGGAACGAGCGCTAATATTGATGTCCACATATAACAGGGCAAAGGATGGCCGGGAAAATCATTTATCGACAACCTATAGATTCATTTATCTCGTAATGATAAGGTCTCAATGAATGTATAAAGCTAGTATAGAGAGTCATGCCAATAAATGTTACCCTATATTTTTCCCTTGGGAGAAAAATTATTGTGTAAACAGTAACCATATTTTAAAATTGATGTTATCGGTGATTCTTTCGTAATGCGAATATGCGGCCATGCGCTCGTACAAATGAAAAGTTCCTTAATGCGATATTATGCGGCACGCATGCCCATAAGCGCAAAGATATTCTGTCATATAAATCCGTCAACAAAAGTACCCTCCCACGTAGCCAAGAAAGCGATAATGGTTGTGAAACACCCACCCCCAAATAGCTAACCAAAAACAAAGAATCTGATGGCCGGAATCATATGATTAAGGAAGAGTGAAGAGTGCAGTTAAAGTGTCATCTAGCTGGAAGTCACTCACGGCTTTTATTCAAAGTCGAACAAATTCCGAGGCATGAAAAAGATGGGCATCTGCACGCATCAAAAAACCCATTTAGTCGCAAACAGCGTATCAAGGATACGATACTGGCTGAGACCCAAGGCCGCTATCGGCCATCGTGTGAGCCGCGAATTATCCAAACAGGTAAATGGACAGACCAATATCCTAATTCTTAAGATCACCTTAAAGATTATTCTGATTCGGGCGATTTCACTCAGGAACCCTTGTCCCAGAGAAATCCAATCCCTTGGGCTCACTGCATCGGTACTTCCTTCAATACGATTCAACCATTATACTCTCCTCCATATCCACCCTCACCGTCAAAAATGGTTCGGTATAGTTTGTATCGTACCCGTAAAATATCCAAATCAATAATAATCCTTCGCATAAGGCCAGCAAAAGTGGAAATGGTCCATCATACTCTCCTTCAGGTACATAGCGAGACCCTGATGAGGAGTCTTCTGTGCGGATTTATTACGATTTGATCCGATCCAACTTTATAATTTTTACGACCTTTTTTTGAAATAGAAGAGCGTGCGTTCCAGACTGGAATATGAATAAGATTTTACATTATTCTTTAACGGGTAATTGATCTGTATCTAACGCTCCTTTTTCCTTCAGTTTTCTTTTTAAAAACTGTCAATTGTACTTTTCCTTCACCTTCAAAACGTTTCTTGATTTTTCTTTCTGATTACAAATAGATCTAATCCTCGTGCTGGGAAAATTTTCAGACAGAATCTATGTTTTTCCTTTCCGTATTTTGTGATGCATGATCTAAAGTTTTTTTTTTCACTACCTACTTTTCAGTACTTGTTATCGTGTTCTTTTGACAAGAATCCATGTTTTAATATAATTCCTCTTTTACGAAGCGACGGTCATACAAATCCCTTTATAATCGTAGTGAATCTTTGAAATATATTCAGTTATTCTCCTTGATGCGAATGCATTCCTGGTTTTATCTAGAGAGCATAACTTATTTTTAGATCTTGTTAAGATCTCCACTAATGAATGAATACTTTAGAAAATCAGTCGCTCAGTTTTTTTATTTTTTTTCTCGTTTTATTCGACCTTTATCTCCCACTCTTTCTGTTGAAGGTGATCAGTCGCTGTCGCAATTTTTCCCTGTTCGTTATCAAGTTTTTGAAAATAAATTCCTTTTTTTCCGTATTTTTACTTAATTAAATAGAATTATGGATACCAGATTATTTTAGTTTTAAGATACAATCGGAAAACAAGTCAGTTGAATGGCGCTAGATTCTCTTATCCATCATCACAGGGTTTTTGTTAAGGTTATTTTGTCTGTGATGTAATAAAAGCCTTTTTCATTTTCATATTGTATTTTATTTGTTTGTTTTTTTCTTTGTACGTTCATTCACCGGCTTATTCGTTTTTCTAGCAAATTAGATTTCATCAATATTCGTCATATCTTCTCTCACAGTATTTTATAGATCCTCATATTCAAGGTTCGTTGGGTTTTAGTTAGAATTCTGTTTTTTACTGAAGGACCCTAATTAGATCTTTTTCTCTATTATGATTTAGAAAAGTCTACTTATGTTTTAGAAAATCATTCAATTTTTGTTTCTATCATAACGTTTTTTAATCTTTTTTGTATCGCATGTATGTTACCTTTCGCATTTGGGACAACTGACACTATTGGAAATCTATTATGTCTTAGCATTTTCATCTTATACGATTCGAGTTTTTGTGCTAATCGATCAAATTCTGGTCCACAATATCTTATTCTTTTATAAAAGAGTCTTATATTAAACTACTAATTTAAATTCTACTGGTTGGAAATTTAAAACTAGCTGGAAATAGAAATCAAAAATTGGATTTTTTATCAAGGACTTTATGTGAATAATTATATCTTGTTGTTTTCATCTTCCGTTGCTCTTATATTTTTGTAATCATAAAGTGGCTTATCTGGATTTATATCAAGAAATAATTAAAATATGGATTCGAGAACGATTTTTCTTTAAATCGCAATTTTTGGGATCAACTTTTCTCTACTATTTTTGGTTATTTATTCCGGTATAACCCTTTTTTATTTTCGTAAGATAGTGCCATCATGACGATTCATGAGATCGGATATTTTTTGATATGATTGTTCTTTTGTTCCTAATCTAATTCATTTTTAACCAAAAAGAAAAAGATTGTTCTTTAAAGTCTTATAAAAGAAGTGTTCGGGGACCAAGGAGTCGCTCATCCAAACTTCCTTTTTTATGGTCTTTGGGGACGAATTGACTTGCAGGTTAGCGAATAACATTTTGGAATCTTTCAAATGACCCTTTAGTCATTACTGATTCTTTTAATCTTAATCTCGAAATCGGAATGAAAAAAATCGACATTTTTATTATTCTAAATGATGATACAAAAGACCCTATATTGGCAAAAAACTTCCAGCTCGCATTGATCGATTTTCTCCTTTTATGTTATCGAATATAATCTTTTTTCAATCATTAAAAATATTTATATTCGGATTCAAGAAAAAGGGGTTTTAGCTTCAAAAAGGGGATGACTTGCTGAAAGTCCAATACATTTCGCTTGGCCGACGACCTTATATTTCGCGAATCGATGTGGATACGATAAGCAATCTCGCTGTCGTTTTTGTTCTTTTTTGTGAGGTCGTTTTGGGATTCGTAAACACACCGTTGCTTCTGACGATTGTGTTGCGCCCTTTCTCGTTCACTCTGTGTCAATCTCATAATTTAGACATGGGACTTTTCTATTCTTATCCATGATTTCCTATGTTTTCCTGGTCGTATATGCTCAAAAAATTAATTTTATCGTCTCGATCATCTACTGTTTTTCGTAAGATAAGCCTTAATTAATTGAGTGATTCCGCAATTCTATATTTAAAATACTATTCGTGAAAGATTCGTCAAAGTTACTTCGTCAATCGTTATTGTGTAGAGATCCTGATTTTTATCAATGTTCATTATGTTCTGAGTTTATATGAAAAAAAAATTTTATTGCCCGTAGGCCTTAAAAGGTCTAATGTGGAATATCTTTTGATTTCTTGATATTCAAAAGTGAAACTGGGGTATGAAAATATGGAATTCTTTTACGATT
		</sequence>
		<sequence>
			<taxon idref="NC_037473.1"/>
			TACCTTGTGAGGGCTCACGCGCAATCAGGAACATCTGTTGCAGCCTTATCAATATTCAATACAACCGCCCTTAAACTCATCGAAATCGCCAGTGGTTCTAGGGGGATATGTACATGTTCAGTTTTGGGGCTCGACATGAGGTTAGGGACCTGAAATACCAAAATCAGGATGTTGAAGTGTTATTAATCTCCGGCGGACAACAAAATGCATGCAAACTACAGTATATTCAGGTCTTAGAACAAGATCCTGAATCTTACAAACTCACAGTCTCATTTCTTGTAATCGTAAGCGAGAGTAACGAATGTTGATGTTCGAGAAAGAAACTGAGAAAGAGCTCTTACCGTACGAGGTTGACAAATTCAGTGAATGACGAATTTAGACTACATTGGACCTCAAGAAAATAACGAGGAAAGGATTCGCATATGCAACCTCGAATATTGGATAAATTTTTTTACCAAAATTTTTGTTGATCTTGCGAATATAATGTTTGTGTAATCCTAACTTCAGTCAATACCTGAATCTCATCTGACGACTCATGCACATCGTAACGCCATGCGTGTTCTAGGTTACATATCTAAATTTAGTTATTGATCGTTAATCGCCTTTTCAAAGTTTTTTGCAATTCCGAGCTATCTTTTAACCATGTGAATACCGGCGGAGATATAACTGTCTGAGAGAACGTCATTGTCTGAAATTTTACTGCCATTCAAGATCAGTACCTTCACGTAGGGGCGCTGGATGTGGCTGTTGAGGTCTCTAATATAAGTTGCCCCTTCTGAAGTTACATCTAACGACGCTGAATATCCGGGCGGGATCATAATATCGTATTCTTAGGTCCAAATCCATTTGCTTATGTATTCAATTAGTCATTCGATACCTTACCGAATGTCGCTCATTCACTTCTAACGGCCGGCTTTCAGTGTCATGCCCCCCGAGTCTCGATTTGATGTTTAAATCGAGACATACCAAGAAGAAGATCGTACTTTTATTAACAAGTTCAAAAAGGCAAGCACACAGCCTAAAAGTCCCGATTTCCTCGCTCGGTGCTGCATCCTCACGCTGGCCATGAGCAGCCACGCAACCGCGCATACATGTGTCAAAATTTGCTTCGTGGATGTTGGGTCATAAATGTGCCACTCACCCGAATTTTAAACCTTAGAGGTTTATGACAAAAGACTTATTGTGGATCCAAATATCATCCGAGTCTCTGTGTCACATATACATTTGCGATCCGTTGGAGCGTTAGCTCCATTTTGTCGTAGATCTTAACCCGAAGATGTTTCAAAATCTTTTTTGTTCAAGGATTTTTGGGGAACTGCTCGAATAACTTGGTTTAGGAGCTTGTATCCAAAAATGCCGTACAATGTATTGCGACATATTCATTGCGTTTGATGTAACTTTGATGACATGTAGTCGTCCATAAAACCCAGGATCCAGATTTGCATCGTCTTCACTCATTCATTGACATAGACTGCCGATTAGTGGGCCTTTTGCATCAACTTTCCAATAATGCCAGCTATATGTGAGTTCTCCATATTTGCATATTTGTGAGAATGCATTAATTAAGGTTAAACGTTTCTCAGGTCGGTTTAATCTCCTTTCTCATAATATATTAGACTGAAGTGTGAATGTAAAGATAAATTGAATTGGGGCCTCCAACAGATTCTATGGATAGGTTCCTTTATGAAATATAAGATGGATCTTTTCTTTAAAAGTCGAATTTTTGGTCGACTTCTCAAATAACCGACCGAAGTCTTCTTTCTATTAGAATTGGATTACAATCATCGAGAATCCGATAGCCTTCGACAATGATCTGTCCTAATCCCGATGGTTCCTTCCTAAGATTATTACACCTAGTCAGTTTCCTTCTGAAAGTCTGGAAAAGGTACAATTATCCTCGCATTCTCTGCGGAATTTTCATTTCCGGAATAATTCCCGAAAATTTAGTCACCGCCGCTCTGTTTAAGTATCGGTTCACCCATATCTTTCTTGACATATGAGAGATCGGAAATTGACTCTCGGAATAGTCTTTCCGTCTGATGATGAAGGATTCTCGCTTTGCAAAATCGATTTCTAAGATGCGGTAATAGTTCACGCCGTCAATATCGTAAAGTCGACTAAAATTTGTTACTGTTTTTTCCGAAGCTGAATGACTCCTCACGAAGGATGACTTATTGTCTGTCTTTGAAGAAAGGACACCTGACGCAGGCCCCGAAAATCAAATGCTGTTTGGTTCTTAATTAAGTTAGTCCGCCGATTCGCATACTGCGGTCGGTGGTGACAATCTCTTAACTATTTCCTTGAGGGCCGACTCACAGTCCCTGGTGGCTCTCCTACAAACGCAATCAGAGCATCACGGGCCATTAATTCTCGCAAACCATAAGTTGATAAATCTTCGGATATACTTCGGGCTACGAATCCCTATGTCCCATCGTCTAATGTCATAACTTTATAGCGTTATGAGTCCTCATTCATTAGTCTTAGACAGTCGCAAACCTGATATAGTATGTCTAATTCTGTAGTCCAAGATCTATGACTCATGGGCTCCTGAGCATACCATGTCAGTGCACGAGCAAAGGTTTTAATTATCTTTTGCGTAGCCCATGCTCTACTTTTCTCATTTTTTTTGTATTCTCGTTCAGGCGTTCCCTGTAAACTAATCCATAGATTCTGGTGGAGGCATTTGCCTCCTCTGGTGCCCGATCCTTTCAGTCTTCCGGGGCCTCTCCCAATCTTCATCGCAAGATATCATATATCGAATCAGTCAATCTCTTTCGGTTTTGTTTCATATGATTCTGAAATTGGCACCCAACTCTAGATTCCCTTCCGAAAAGATTTTCTGTCGCATGCAGGCCCGATCAGGCGCTGCAATAAATCTCGAGTGACTGTCCATCATGTCTCTGATCCCGTTAGGCAAGATTCCGCGCACATTATATCTTGCCCATTATATTTTCAACGACAGGCAACCAATGTCTGAAAGTCGCAATCCAATTATCCATAATGTCGTGCGCAAATTCCGGGAAAATAGAAGAAAAGATTCGCATTGTTAACCGGATGTGAATCCTCTTCCCCCCAGATTTTCCTTCCTGTGTTGGGAGAGGGCTTATATCTTTGCTAGATTTACTCATTTTAACAAAAATCTTTAATGAAGGTAAAAGGACTTCTATTCTTTTGTACCAATTCAATCTTGAAAACGAACCAGTTGCTTTCGATGGTTTTGATCATAACTTGAACCTCGTGCGCCAGAAGGACCAGCCAGAGCCGCAATTATCAACGCTGCATTCGATCCCTGCGATGCTGTCCCCGCTAGTTGCGGATAATGTAATCTGCGTATATTCTGGGTTTATGGCTCTGATTCTAAATTGGGCATTATCTTCGAACACCATCACTTCGGATAAATCGTTAGCGGGTGTTTCTAATATCCAAATTCTAGATCCTTCTGAATCGCCTTTCAACCAAAACGAGGATCTGGTTCTCTGGGCAAACTTATCAACTATTACAATCTGGAGAACGACTTTTTTATTAAAAGTTCAGGGATCCGAGTGAGGGGTGTAAGAACCCGTCTATTCCGTTGGTCTCGCCATTGAATTTGCTGTCCGCGTAAATAGTCGCTGCTGGCTGACTTCCGATCTACTGAAGTTTCGGCCTTCTATGGAAATTCTATCTAAGAGAAATCAATATTTATGCTCACCGGTCTGCCGCTAGGCAGTTGCTCATACTACGCTGATGAGTATGACCGATTGTGAGTAATATTGGCATCGCCAATTTTGAACTTTAATGTTTTCTGAATAGGCAAAGGTTATGAAAGGTGTTAATTATTTTCAAGAAATTGATAGGTGAGCTAGAATCATGAAGCTGGCCATGAAAACGGGTAGGAGACCATACAAGAATGAAAAAACCTAGTGAGGAAGGAGATCAGTAAGAAGTGACATTGTGGGTAGGAATCAAATTATCCGAGAACTTTTGTAGGAAAAAAGGACTGAAGTCTTTCAATACGAATTAGTATTAAAGGTTCAAAGGAGACCCATAGACCTAATTAGAACAATAAGTGAAAACAATAAGGTGATGAAGTTTTCGTCCAATTGATGAAGTAATTTAGGGATGAAATAGAAGAGAAAGAGGAAACAAGTCAGATAACCAGCCGAGGAGGATTACATCAAGACTGAGTACCGAATAAGCATTTGGTTTAAATAGAGTCGAAGATGACTTCATGACCGAACTGGCCCATGAGAGAATGTTCCTGACCATGATTAATTGAGAGATCTAAAGACGATGACGCTAAGGATCCGTGCATGGATATGATTCATTTCGCTTTAGATACAGTAAGCGCGATATTTTTGACCATGTCCCGAACTTTAAGGGTCTAAGATTTTCACTCAGCTTTTCCCTAACAAATAACAGTGAGATACACCTAAAATTCCTCATTTGTCCTTGTGGCTGTTTCATAATGCGTCGACATTGGTTTTTTGTGGATTCAGTACTTTCCTCCCCAATATTTTTCCCAGGATAAAACGCGATTTCTCATTCTATAAGAATCATCATAGAGACATTGTGATTCCTTCTTACAAAGCTGATCTGTAATTATGATTGAGACTTTCTCTGAGAATATAAGATACCGAACCACTGAAACTGGATGGATTCAAGAACATCATTATAAATCAAAGCGATGATCAACATTTAATTTCACAAATATTGTTGTATCTAGTAAATTAGGAACCCAAGCTTTCATCTTTTTACGATTTGATCAATATTCGGCTGTCTTCCTTTTCTGATAAGAGAATGCCGTAATTCATTCCTATATTAATATGCAGGCCCATTCAAGCTACCATTTGCACCAACTGTATGGCCGTCCGGCAAATAAGGAGTACTTCCATCTTCCCGACCGCACCAAAGAGTCATTTTACTCGGATGTAAATATGAAGAAAGGGGTAGAATAAATGTGAGCTCGAAGCGAATGTCTCAGATAAGGAGAATAGCGTTTACATACTCGTCTTTATAGTTAAAAATCGCTATTGATATGAGTTTCTTTGGATGTTTATCGGATTTTCCGAGCTTATTTTCTTTTTAATGCAAGGAAGAGTCGGTACGTATTTGATGACAATGACCGAAAGGCAACGAAGGGCAAAAGATCATAGATGGATTACCCAGCGTTGATTATAATTTGCCTTTGTAAACAACATCAGGGAATAAAATAATGAAATTTTTCAGCGATAAAGTTAACACGGCTAGATAAAAAATATATTATATTCTTGAATCTTTTAAGTTTGATAACTTTTATTTATAACCTTTCCCGATACGCTTATCGGTATCAAACGCCTTCCGTAGCGAAAAAGCCTATTTTGTGGTATGTCTGTGCTCGGCATTTCCCGTTATCTGTATCACGCACACTCACATCCTGGCTGTGACCGGGATTATAAAATAAGTCTTACTCTCTCATCTAGTAACATAGCCATAGTGTTGAATCTGAATTTTGGAGACGACGGAACCTCTTGATTCCAAATTTGGATCATTTTCTTCGGCTGCTGTTGGTTGGGCGCAGCGGCCATTGGGAATTTGATTGACGGCACTTAATCGAATTGAGCCAGTGATTGGGCCAAACTAATGCACAAGTGCGTTCATAAGTTAGATGTTGAGACTTCGGTTACTACGGGGTTAAAACCCGGATTACGCTCTTGGGTACGGTATCTTCCCGGACAATGGTATGGCGTGGCATCACCTACCGTTTAAACAGGATTCGGCCTTTAGCGCGCCTTGTTGGATGGTAATAATGTGTCATTCAGATTCAAATTGTTATGTCAATGTGTTTTTCAATGAATTTCTCTCGCTGAAAAGGATAAAACATAATTGATGATCTTGTTGCCTCGACGGATAAACGCTCTGGATTTTGGGTTTATCAATTATGGTCGTAGTTGCATTGTGGTTTTCACATTCACGAGGGGAAATATTCTGTCGACGTTACCAATGAGCCCCGATCCATTCATGAGGTCGTTGAACATACTTTCCGACATATAACTAAATATCCCTCTCGATGCCTAACGTCGATGCTTCCGCGCGTTGGCGCAAGGGTCCCTCTGTCCTTAACCCAGTCCGCGAGACAGAATACCGCCCGATACCCTTGGATCTCGGCCTTTCGAACCATCGCCTTCTCTACAATTACAAAATTCCCCCATCGTCAGCGGCTCCGTCGTATATCCCGGAGTGAAGAACATGCGCTATCGTTAATTAAACGTTTTAGGGTCCTTCTTTATTCGCTTCGATAAGACTCGGGCAAGAACATTTGCGCTTTCTCTACGAGATATCCTTTCTACCGAATATAATGGTATGAATGCTTCTGCACCTTCGCACCCCCATTCTAACTTCTATGCCGCGCCGCTCATTGTTGAGTATCAGCGGTCAGGCTGAGGCTACTCCAACAATCATTCCCTCTAGATGTGCCTAGGTTGTATCTGTACATCAGCATCCTCATCCGAGAATCTATTTTTTGACTATTTTATCATCCGATTTTGTCTCTGAACCTCGATATCTGGGTGGCAACAATTCCAAACCCCATCTTAATTCTGCAGTATTCGTTATTTTTTTTATCACCGGTTTTTGCTATTGACTTTTATATGTCTTACGATATTGCAGTGGCTTTATGGTAATCGCCCGGGTTAATTTTACGTGTCCTCTTACTCACTTCTATATAACTGCTCTTAACCATTTACAATTAAAGGGTACAGTCGTAGGATAGTCAGACATAGGTTCTCTAGACGCCCTATTGTCATACCTCGGCTTTTGTGAATTACGCGGACTTTTCTTTTGCTGCCCGAATTAGGTGGACAATCCCAATTTGCCTTATTATCCTCCCACAAAACTGTATCCACCCTTGTATCCTCATACCGCTTCAAAATAGTAATGGCAACCCTATCCTTGTAAGAATTCTAAAGCTCATTACTTTTTGGACCTTTACAAGATTCGAATTAATTTGAAGACATCACGATTTTGATTTGTGATATACGGGTAAAATTGAAAATTCAATCATCCTGTGTTAAGGATCCATGCCCACAAAAGTAAATCCAAATAGATGGAAAGATGTGTTCGATCTGGGTAAAAAGTTTTTATCCAATGGTATGTATTAGGCGCTATTTCTACTTATTCATGGTAGCTTTTTTGAAAAAGAATCTTCTTTTTTTTAAAGATTTTGTTTCCCTTATTTGAATGACTTAATAGCGTAAAAGCATATGCAAATGGATCCAGGATGATAGCAACTATTTATTCTTTGACAGAAATCCGCGCATAGGCGAATGGGTGGCCTCATGCTCGGAACAACTGAGGGACTGGCGATTGCATGCCCGAAAAAAAAGGCCAAAGTATGTTTTTAATAATTTTAAATTCAAAATCCGAATCAACTCCAACCCAGGGGTCATAATAGTAATCAAGAAATCTTTTATTTTTATTGTGATGGAGTTGCGAAAATATACATGCGTCCAAAACGACGATCGAAAAATTGAAATGAGGTATGGTGCCTTTCTTGCAATCCTTCACGGAATCAAAGTAAAAAACAATTCTTTCGTGTTCATGTATTCATCGTTATATTTTTATAAGAAGGCGGCTTAGATCTCGAAAGGATAAACACTTGTTGATACGTGATTATCAGCATTCCTTAGGATTTAGATCTTATTTCTTCTGAGTTTCATATTGATGTCCTATTAAAAAAATAACATTAGGCATACCTATTTACCAGGTTGCACTCGGTTTTACGAACCACATCGTATTTGTCCGCCTCATCCATGTTATGTGCCTATGTATACTTCGAAGTATAGGCTTGAAAAAAAAAGATCTTTCTTGAGAATCATAATAAGAAGAAAAGTTTTGAAATTCTTATTCTCAGAATATAAATCCATTATCACATTGACATGAGTACGATATGGAATCGCATGTGCTCATGGTTCTATATTGATTGAGTAGGTCTTACCTACTCAATGTACTTAAATAATGAATATTCTCACTTTCACGAAGGAAAATAATCGGTAAACCATCCATACGAGTGTAAATTTGGACGGATGCATCCCCATTATCTTTTTAATTCGTGCCGGGAACGAGCGCTAATATTGATGTCCACATATAACAGGGCAAAGGATGGCCGGGAAAATCATTTATCGACAACCTATAGATTCATTTATCTCGTAATGATAAGGTCTCAATGAATGTATAAAGCTAGTATAGAGAGTCATGCCAATAAATGTTACCCTATATTTTTCCCTTGGGAGAAAAATTATTGTGTAAACAGTAACCATATTTTAAAATTGATGTTATCGGTGATTCTTTCGTAATGCGAATATGCGGCCATGCGCTCGTACAAATGAAAAGTTCCTTAATGCGATATTATGCGGCACGCATGCCCATAAGCGCAAAGATATTCTGTCATATAAATCCGTCAACAAAAGTACCCTCCCACGTAGCCAAGAAAGCGATAATGGTTGTGAAACACCCACCCCCAAATAGCTAACCAAAAACAAAGAATCTGATGGCCGGAATCATATGATTAAGGAAGAGTGAAGAGTGCAGTTAAAGTGTCATCTAGCTGGAAGTCACTCACGGCTTTTATTCAAAGTCGAACAAATTCCGAGGCATGAAAAAGATGGGCATCTGAACGCATCAAAAAACCCATTTAGTCGCAAACAGCGTATCAAGGATACGATACTGGCTGAGACCCAAGGCCGCTATCGGCCATCGTGTGAGCCGCGAATTATCCAAACAGGTAAATGGACAGACCAATATCCTAATTCTTAAGATCACCTTAAAGATTATTCTGATTCGGGCGATTTCACTCAGGAACCCTTGTCCCAGAGAAATCCAATCCCTTGGGCTCACTGCATCGGTACTTCCTTCAATACGATTCAACCATTATACTCTCCTCCATATCCACCCTCACCGTCAAAAATGGTTCGGTATAGTTTGTATCGTACCCGTAAAATATCCAAATCAATAATAATCCTTCGCATAAGGCCAGCAAAAGTGGAAATGGTCCATCATACTCTCCTTCAGGTACATAGCGAGACCCTGATGAGGAGTCTTCTGTGCGGATTTATTACGATTTGATCCGATCCAACTTTATAATTTTTACGACCTTTTTTTGAAATAGAAGAGCGTGCGTTCCAGACTGGAATATGAATAAGATTTTACATTATTCTTTAACGGGTAATTGATCTGTATCTAACGCTCCTTTTTCCTTCAGTTTTCTTTTTAAAAACTGTCAATTGTACTTTTCCTTCACCTTCAAAACGTTTCTTGATTTTTCTTTCTGATTACAAATAGATCTAATCCTCGTGCTGGGAAAATTTTCAGACAGAATCTATGTTTTTCCTTTCCGTATTTTGTGATGCATGATCTAAAGTTTTTTTTTTCACTACCTACTTTTCAGTACTTGTTATCGTGTTCTTTTGACAAGAATCCATGTTTTAATATAATTCCTCTTTTACGAAGCGACGGTCATACAAATCCCTTTATAATCGTAGTGAATCTTTGAAATATATTCAGTTATTCTCCTTGATGCGAATGCATTCCTGGTTTTATCTAGAGAGCATAACTTATTTTTAGATCTTGTTAAGATCTCCACTAATGAATGAATACTTTAGAAAATCAGTCGCTCAGTTTTTTTATTTTTTTTCTCGTTTTATTCGACCTTTATCTCCCACTCTTTCTGTTGAAGGCGATCAGTCGCTGTCGCAATTTTTCCCTGTTCGTTATCAAGTTTTTGAAAATAAATTCCTTTTTTTCCGTATTTTTACTTAATTCAATAGAATTATGGATACCAGATTATTTTAGTTTTAAGATACAATCGGAAAACAAGTCAGTTGAATGGCGCTAGATTCTCTTATCCATCATCACAGGGTTTTTGTTAAGGTTATTTTGTCTGTGATGTAATAAAAGCCTTTTTCATTTTCATATTGTATTTTATTTGTTTGTTTTTTTCTTTGTACGTTCATTCACCGGCTTATTCGTTTTTCTAGCAAATTAGATTTCATCAATATTCGTCATATCTTCTCTCACAGTATTTTATAGATCCTCATATTGAAGGTTCGTTGGGTTTTAGTTAGAATTCTGTTTTTTACTGAAGGACCCTAATTAGATCTTTTTCTCTATTATGATTTAGAAAAGTCTACTTATGTTTTAGAAAATCATTCAATTTTTGTTTCTATCATAACGTTTTTTAATCTTTTTTGTATCGCATGTATGTTACCTTTCGCATTTGGGACAACTGACACTATTGGAAATCTATTATGTCTTAGCATTTTCATCTTATACGATTCGAGTTTTTGTGCTAATCGATCAAATTCTGGTCCACAATATCTTATTCTTTTATAAAAGAGTCTTATATTAAACTACTAATTTAAATTCTACTGGTTGGAAATTTAAAACTAGCTGGAAATAGAAATCAAAAATTGGATTTTTTATCAAGGACTTTATGTGAATAATTATATCTTGTTGTTTTCATATTCCGTTGCTCTTATATTTTTGTAATCATAAAGTGGCTTATCTGGATTTATATCAAGAAATAATTAAAATATGGATTCGAGAACGATTTTTCTTTAAATCGCAATTTTTGGGATCAACTTTTCTCTACTATTTTTGGTTATTTATTCCGGTATAACCCTTTTTTATTTTCGTAAGATAGTGCCATCATGACGATTCATGAGATCGGATATTTTTTGATATGATTGTTCTTTTGTTCCTAATCTAATTCATTTTTAACCAAAAAGAAAAAGATTGTTCTTTAAAGTCTTATAAAAGAAGTGTTCGGGGACCAAGGAGTCGCTCATCCAAACTTCCTTTTTTATGGTCTTTGGGGACGAATTGACTTGCAGGTTAGCGAATAACATTTTGGAATCTTTCAAATGACCCTTTAGTCATTACTGATTCTTTTAATCTTAATCTCGAAATCGGAATGAAAAAAATCGACATTTTTATTATTCTAAATGATGATACAAAAGACCCTATATTGGCAAAAAACTTCCAGCTCGCATTGATCGATTTTCTCCTTTTATGTTATCGAATATAATCTTTTTTCAATCATTAAAAATATTTATATTCGGATTCAAGAAAAAGGGGTTTTAGCTTCAAAAAGGGGATGACTTGCTGAAAGTCCAATACATTTCGCTTGGCCGACGACCTTATATTTCGCGAATCGATGTGGATACGATAAGCAATCTCGCTCTCGTTTTTGTTCTTTTTTGTGAGGTCGTTTTGGGATTCGTAAACACACCGTTGCTTCTGACGATTGTGTTGCGCCCTTTCTCGTTCACTCTGTGTCAATCTCATAATTTAGACATGGGACTTTTCTATTCTTATCCATGATTTCCTATGTTTTCCTGGTCGTATATGCTAAAAAAATTAAATTTATCGTCTCGATCATCTACTGTTTTTCGTAAGATAAGCCTTAATTAATTGAGTGATTCCGCAATTCTATATTTAAAATACTATTCGTGAAAGATTCGTCAAAGTTACTTCGTCAATCGTTATTGTGTAGAGATCCTGATTTTTATCAATGTTCATTATGTTCTGAGTTTATATGAAAAAAAAATTTTATTGCCCGTAGGCCTTAAAAGGTCTAATGTGGAATATCTTTTGATTTCTTGATATTCAAAAGTGAAACTGGGGTATGAAAATATGGAATTCTTTTACGATT
		</sequence>
		<sequence>
			<taxon idref="MG386401.1"/>
			TACCTTGTGAGGGCTCACGCGCAATCAGGAACATCTGTTGCAGCCTTATCAATATTCAATACAACCGCCCTTAAACTCATCGAAATCGCCAGTGGTTCTAGGGGGATATGTACATGTTCAGTTTTGGGGCTCGACATGAGGTTAGGGACCTGAAATACCAAAATCAGGATGTTGAAGTGTTATTAATCTCCGGCGGACAACAAAATGCATGCAAACTACAGTATATTCAGGTCTTAGAACAAGATCCTGAATCTTACAAACTCACAGTCTCATTTCTTGTAATCGTAAGCGAGAGTAACGAATGTTGATGTTCGAGAAAGAAACTGAGAAAGAGCTCTTACCGTACGAGGTTGACAAATTCAGTGAATGACGAATTTAGACTACATTGGACCTCAAGAAAATAACGAGGAAAGGATTCGCATATGCAACCTCGAATATTGGATAAATTTTTTTACCAAAATTTTTGTTGATCTTGCGAATATAATGTTTGTGTAATCCTAACTTCAGTCAATACCTGAATCTCATCTGACGACTCATGCACATCGTAACGCCATGCGTGTTCTAGGTTACATATCTAAATTTAGTTATTGATCGTTAATCGCCTTTTCAAAGTTTTTTGCAATTCCGAGCTATCTTTTAACCATGTGAATACCGGCGGAGATATAACTGTCTGAGAGAACGTCATTGTCTGAAATTTTACTGCCATTCAAGATCAGTACCTTCACGTAGGGGCGCTGGATGTGGCTGTTGAGGTCTCTAATATAAGTTGCCCCTTCTGAAGTTACATCTAACGACGCTGAATATCCGGGCGGGATCATAATATCGTATTCTTAGGTCCAAATCCATTTGCTTATGTATTCAATTAGTCATTCGATACCTTACCGAATGTCGCTCATTCACTTCTAACGGCCGGCTTTCAGTGTCATGCCCCCCGAGTCTCGATTTGATGTTTAAATCGAGACATACCAAGAAGAAGATCGTACTTTTATTAACAAGTTCAAAAAGGCAAGCACACAGCCTAAAAGTCCCGATTTCCTCGCTCGGTGCTGCATCCTCACGCTGGCCATGAGCAGCCACGCAACCGCGCATACATGTGTCAAAATTTGCTTCGTGGATGTTGGGTCATAAATGTGCCACTCACCCGAATTTTAAACCTTAGAGGTTTATGACAAAAGACTTATTGTGGATCCAAATATCATCCGAGTCTCTGTGTCACATATACATTTGCGATCCGTTGGAGCGTTAGCTCCATTTTGTCGTAGATCTTAACCCGAAGATGTTTCAAAATCTTTTTTGTTCAAGGATTTTTGGGGAACTGCTCGAATAACTTGGTTTAGGAGCTTGTATCCAAAAATGCCGTACAATGTATTGCGACATATTCATTGCGTTTGATGTAACTTTGATGACATGTAGTCGTCCATAAAACCCAGGATCCAGATTTGCATCGTCTTCACTCATTCATTGACATAGACTGCCGATTAGTGGGCCTTTTGCATCAACTTTCCAATAATGCCAGCTATATGTGAGTTCTCCATATTTGCATATTTGTGAGAATGCATTAATTAAGGTTAAACGTTTCTCAGGTCGGTTTAATCTCCTTTCTCATAATATATTAGACTGAAGTGTGAATGTAAAGATAAATTGAATTGGGGCCTCCAACAGATTCTATGGATAGGTTCCTTTATGAAATATAAGATGGATCTTTTCTTTAAAAGTCGAATTTTTGGTCGACTTCTCAAATAACCGACCGAAGTCTTCTTTCTATTAGAATTGGATTACAATCATCGAGAATCCGATAGCCTTCGACAATGATCTGTCCTAATCCCGATGGTTCCTTCCTAAGATTATTACACCTAGTCAGTTTCCTTCTGAAAGTCTGGAAAAGGTACAATTATCCTCGCATTCTCTGCGGAATTTTCATTTCCGGAATAATTCCCGAAAATTTAGTCACCGCCGCTCTGTTTAAGTATCGGTTCACCCATATCTTTCTTGACATATGAGAGATCGGAAATTGACTCTCGGAATAGTCTTTCCGTCTGATGATGAAGGATTCTCGCTTTGCAAAATCGATTTCTAAGATGCGGTAATAGTTCACGCCGTCAATATCGTAAAGTCGACTAAAATTTGTTACTGTTTTTTCCGAAGCTGAATGACTCCTCACGAAGGATGACTTATTGTCTGTCTTTGAAGAAAGGACACCTGACGCAGGCCCCGAAAATCAAATGCTGTTTGGTTCTTAATTAAGTTAGTCCGCCGATTCGCATACTGCGGTCGGTGGTGACAATCTCTTAACTATTTCCTTGAGGGCCGACTCACAGTCCCTGGTGGCTCTCCTACAAACGCAATCAGAGCATCACGGGCCATTAATTCTCGCAAACCATAAGTTGATAAATCTTCGGATATACTTCGGGCTACGAATCCCTATGTCCCATCGTCTAATGTCATAACTTTATAGCGTTATGAGTCCTCATTCATTAGTCTTAGACAGTCGCAAACCTGATATAGTATGTCTAATTCTGTAGTCCAAGATCTATGACTCATGGGCTCCTGAGCATACCATGTCAGTGCACGAGCAAAGGTTTTAATTATCTTTTGCGTAGCCCATGCTCTACTTTTCTCATTTTTTTTGTATTCTCGTTCAGGCGTTCCCTGTAAACTAATCCATAGATTCTGGTGGAGGCATTTGCCTCCTCTGGTGCCCGATCCTTTCAGTCTTCCGGGGCCTCTCCCAATCTTCATCGCAAGATATCATATATCGAATCAGTCAATCTCTTTCGGTTTTGTTTCATATGATTCTGAAATTGGCACCCAACTCTAGATTCCCTTCCGAAAAGATTTTCTGTCGCATGCAGGCCCGATCAGGCGCTGCAATAAATCTCGAGTGACTGTCCATCATGTCTCTGATCCCGTTAGGCAAGATTCCGCGCACATTATATCTTGCCCATTATATTTTCAACGACAGGCAACCAATGTCTGAAAGTCGCAATCCAATTATCCATAATGTCGTGCGCAAATTCCGGGAAAATAGAAGAAAAGATTCGCATTGTTAACCGGATGTGAATCCTCTTCCCCCCAGATTTTCCTTCCTGTGTTGGGAGAGGGCTTATATCTTTGCTAGATTTACTCATTTTAACAAAAATCTTTAATGAAGGTAAAAGGACTTCTATTCTTTTGTACCAATTCAATCTTGAAAACGAACCAGTTGCTTTCGATGGTTTTGATCATAACTTGAACCTCGTGCGCCAGAAGGACCAGCCAGAGCCGCAATTATCAACGCTGCATTCGATCCCTGCGATGCTGTCCCCGCTAGTTGCGGATAATGTAATCTGCGTATATTCTGGGTTTATGGCTCTGATTCTAAATTGGGCATTATCTTCGAACACCATCACTTCGGATAAATCGTTAGCGGGTGTTTCTAATATCCAAATTCTAGATCCTTCTGAATCGCCTTTCAACCAAAACGAGGATCTGGTTCTCTGGGCAAACTTATCAACTATTACAATCTGGAGAACGACTTTTTTATTAAAAGTTCAGGGATCCGAGTGAGGGGTGTAAGAACCCGTCTATTCCGTTGGTCTCGCCATTGAATTTGCTGTCCGCGTAAATAGTCGCTGCTGGCTGACTTCCGATCTACTGAAGTTTCGGCCTTCTATGGAAATTCTATCTAAGAGAAATCAATATTTATGCTCACCGGTCTGCCGCTAGGCAGTTGCTCATACTACGCTGATGAGTATGACCGATTGTGAGTAATATTGGCATCGCCAATTTTGAACTTTAATGTTTTCTGAATAGGCAAAGGTTATGAAAGGTGTTAATTATTTTCAAGAAATTGATAGGTGAGCTAGAATCATGAAGCTGGCCATGAAAACGGGTAGGAGACCATACAAGAATGAAAAAACCTAGTGAGGAAGGAGATCAGTAAGAAGTGACATTGTGGGTAGGAATCAAATTATCCGAGAACTTTTGTAGGAAAAAAGGACTGAAGTCTTTCAATACGAATTAGTATTAAAGGTTCAAAGGAGACCCATAGACCTAATTAGAACAATAAGTGAAAACAATAAGGTGATGAAGTTTTCGTCCAATTGATGAAGTAATTTAGGGATGAAATAGAAGAGAAAGAGGAAACAAGTCAGATAACCAGCCGAGGAGGATTACATCAAGACTGAGTACCGAATAAGCATTTGGTTTAAATAGAGTCGAAGATGACTTCATGACCGAACTGGCCCATGAGAGAATGTTCCTGACCATGATTAATTGAGAGATCTAAAGACGATGACGCTAAGGATCCGTGCATGGATATGATTCATTTCGCTTTAGATACAGTAAGCGCGATATTTTTGACCATGTCCCGAACTTTAAGGGTCTAAGATTTTCACTCAGCTTTTCCCTAACAAATAACAGTGAGATACACCTAAAATTCCTCATTTGTCCTTGTGGCTGTTTCATAATGCGTCGACATTGGTTTTTTGTGGATTCAGTACTTTCCTCCCCAATATTTTTCCCAGGATAAAACGCGATTTCTCATTCTATAAGAATCATCATAGAGACATTGTGATTCCTTCTTACAAAGCTGATCTGTAATTATGATTGAGACTTTCTCTGAGAATATAAGATACCGAACCACTGAAACTGGATGGATTCAAGAACATCATTATAAATCAAAGCGATGATCAACATTTAATTTCACAAATATTGTTGTATCTAGTAAATTAGGAACCCAAGCTTTCATCTTTTTACGATTTGATCAATATTCGGCTGTCTTCCTTTTCTGATAAGAGAATGCCGTAATTCATTCCTATATTAATATGCAGGCCCATTCAAGCTACCATTTGCACCAACTGTATGGCCGTCCGGCAAATAAGGAGTACTTCCATCTTCCCGACCGCACCAAAGAGTCATTTTACTCGGATGTAAATATGAAGAAAGGGGTAGAATAAATGTGAGCTCGAAGCGAATGTCTCAGATAAGGAGAATAGCGTTTACATACTCGTCTTTATAGTTAAAAATCGCTATTGATATGAGTTTCTTTGGATGTTTATCGGATTTTCCGAGCTTATTTTCTTTTTAATGCAAGGAAGAGTCGGTACGTATTTGATGACAATGACCGAAAGGCAACGAAGGGCAAAAGATCATAGATGGATTACCCAGCGTTGATTATAATTTGCCTTTGTAAACAACATCAGGGAATAAAATAATGAAATTTTTCAGCGATAAAGTTAACACGGCTAGATAAAAAATATATTATATTCTTGAATCTTTTAAGTTTGATAACTTTTATTTATAACCTTTCCCGATACGCTTATCGGTATCAAACGCCTTCCGTAGCGAAAAAGCCTATTTTGTGGTATGTCTGTGCTCGGCATTTCCCGTTATCTGTATCACGCACACTCACATCCTGGCTGTGACCGGGATTATAAAATAAGTCTTACTCTCTCATCTAGTAACATAGCCATAGTGTTGAATCTGAATTTTGGAGACGACGGAACCTCTTGATTCCAAATTTGGATCATTTTCTTCGGCTGCTGTTGGTTGGGCGCAGCGGCCATTGGGAATTTGATTGACGGCACTTAATCGAATTGAGCCAGTGATTGGGCCAAACTAATGCACAAGTGCGTTCATAAGTTAGATGTTGAGACTTCGGTTACTACGGGGTTAAAACCCGGATTACGCTCTTGGGTACGGTATCTTCCCGGACAATGGTATGGCGTGGCATCACCTACCGTTTAAACAGGATTCGGCCTTTAGCGCGCCTTGTTGGATGGTAATAATGTGTCATTCAGATTCAAATTGTTATGTCAATGTGTTTTTCAATGAATTTCTCTCGCTGAAAAGGATAAAACATAATTGATGATCTTGTTGCCTCGACGGATAAACGCTCTGGATTTTGGGTTTATCAATTATGGTCGTAGTTGCATTGTGGTTTTCACATTCACGAGGGGAAATATTCTGTCGACGTTACCAATGAGCCCCGATCCATTCATGAGGTCGTTGAACATACTTTCCGACATATAACTAAATATCCCTCTCGATGCCTAACGTCGATGCTTCCGCGCGTTGGCGCAAGGGTCCCTCTGTCCTTAACCCAGTCCGCGAGACAGAATACCGCCCGATACCCTTGGATCTCGGCCTTTCGAACCATCGCCTTCTCTACAATTACAAAATTCCCCCATCGTCAGCGGCTCCGTCGTATATCCCGGAGTGAAGAACATGCGCTATCGTTAATTAAACGTTTTAGGGTCCTTCTTTATTCGCTTCGATAAGACTCGGGCAAGAACATTTGCGCTTTCTCTACGAGATATCCTTTCTACCGAATATAATGGTATGAATGCTTCTGCACCTTCGCACCCCCATTCTAACTTCTATGCCGCGCCGCTCATTGTTGAGTATCAGCGGTCAGGCTGAGGCTACTCCAACAATCATTCCCTCTAGATGTGCCTAGGTTGTATCTGTACATCAGCATCCTCATCCGAGAATCTATTTTTTGACTATTTTATCATCCGATTTTGTCTCTGAACCTCGATATCTGGGTGGCAACAATTCCAAACCCCATCTTAATTCTGCAGTATTCGTTATTTTTTTTATCACCGGTTTTTGCTATTGACTTTTATATGTCTTACGATATTGCAGTGGCTTTATGGTAATCGCCCGGGTTAATTTTACGTGTCCTCTTACTCACTTCTATATAACTGCTCTTAACCATTTACAATTAAAGGGTACAGTCGTAGGATAGTCAGACATAGGTTCTCTAGACGCCCTATTGTCATACCTCGGCTTTTGTGAATTACGCGGACTTTTCTTTTGCTGCCCGAATTAGGTGGACAATCCCAATTTGCCTTATTATCCTCCCACAAAACTGTATCCACCCTTGTATCCTCATACCGCTTCAAAATAGTAATGGCAACCCTATCCTTGTAAGAATTCTAAAGCTCATTACTTTTTGGACCTTTACAAGATTCGAATTAATTTGAAGACATCACGATTTTGATTTGTGATATACGGGTAAAATTGAAAATTCAATCATCCTGTGTTAAGGATCCATGCCCACAAAAGTAAATCCAAATAGATGGAAAGATGTGTTCGATCTGGGTAAAAAGTTTTTATCCAATGGTATGTATTAGGCGCTATTTCTACTTATTCATGGTAGCTTTTTTGAAAAAGAATCTTCTTTTTTTTAAAGATTTTGTTTCCCTTATTTGAATGACTTAATAGCGTAAAAGCATATGCAAATGGATCCAGGATGATAGCAACTATTTATTCTTTGACAGAAATCCGCGCATAGGCGAATGGGTGGCCTCATGCTCGGAACAACTGAGGGACTGGCGATTGCATGCCCGAAAAAAAAGGCCAAAGTATGTTTTTAATAATTTTAAATTCAAAATCCGAATCAACTCCAACCCAGGGGTCATAATAGTAATCAAGAAATCTTTTATTTTTATTGTGATGGAGTTGCGAAAATATACATGCGTCCAAAACGACGATCGAAAAATTGAAATGAGGTATGGTGCCTTTCTTGCAATCCTTCACGGAATCAAAGTAAAAAACAATTCTTTCGTGTTCATGTATTCATCGTTATATTTTTATAAGAAGGCGGCTTAGATCTCGAAAGGATAAACACTTGTTGATACGTGATTATCAGCATTCCTTAGGATTTAGATCTTATTTCTTCTGAGTTTCATATTGATGTCCTATTAAAAAAATAACATTAGGCATACCTATTTACCAGGTTGCACTCGGTTTTACGAACCACATCGTATTTGTCCGCCTCATCCATGTTATGTGCCTATGTATACTTCGAAGTATAGGCTTGAAAAAAAAAGATCTTTCTTGAGAATCATAATAAGAAGAAAAGTTTTGAAATTCTTATTCTCAGAATATAAATCCATTATCACATTGACATGAGTACGATATGGAATCGCATGTGCTCATGGTTCTATATTGATTGAGTAGGTCTTACCTACTCAATGTACTTAAATAATGAATATTCTCACTTTCACGAAGGAAAATAATCGGTAAACCATCCATACGAGTGTAAATTTGGACGGATGCATCCCCATTATCTTTTTAATTCGTGCCGGGAACGAGCGCTAATATTGATGTCCACATATAACAGGGCAAAGGATGGCCGGGAAAATCATTTATCGACAACCTATAGATTCATTTATCTCGTAATGATAAGGTCTCAATGAATGTATAAAGCTAGTATAGAGAGTCATGCCAATAAATGTTACCCTATATTTTTCCCTTGGGAGAAAAATTATTGTGTAAACAGTAACCATATTTTAAAATTGATGTTATCGGTGATTCTTTCGTAATGCGAATATGCGGCCATGCGCTCGTACAAATGAAAAGTTCCTTAATGCGATATTATGCGGCACGCATGCCCATAAGCGCAAAGATATTCTGTCATATAAATCCGTCAACAAAAGTACCCTCCCACGTAGCCAAGAAAGCGATAATGGTTGTGAAACACCCACCCCCAAATAGCTAACCAAAAACAAAGAATCTGATGGCCGGAATCATATGATTAAGGAAGAGTGAAGAGTGCAGTTAAAGTGTCATCTAGCTGGAAGTCACTCACGGCTTTTATTCAAAGTCGAACAAATTCCGAGGCATGAAAAAGATGGGCATCTGAACGCATCAAAAAACCCATTTAGTCGCAAACAGCGTATCAAGGATACGATACTGGCTGAGACCCAAGGCCGCTATCGGCCATCGTGTGAGCCGCGAATTATCCAAACAGGTAAATGGACAGACCAATATCCTAATTCTTAAGATCACCTTAAAGATTATTCTGATTCGGGCGATTTCACTCAGGAACCCTTGTCCCAGAGAAATCCAATCCCTTGGGCTCACTGCATCGGTACTTCCTTCAATACGATTCAACCATTATACTCTCCTCCATATCCACCCTCACCGTCAAAAATGGTTCGGTATAGTTTGTATCGTACCCGTAAAATATCCAAATCAATAATAATCCTTCGCATAAGGCCAGCAAAAGTGGAAATGGTCCATCATACTCTCCTTCAGGTACATAGCGAGACCCTGATGAGGAGTCTTCTGTGCGGATTTATTACGATTTGATCCGATCCAACTTTATAATTTTTACGACCTTTTTTTGAAATAGAAGAGCGTGCGTTCCAGACTGGAATATGAATAAGATTTTACATTATTCTTTAACGGGTAATTGATCTGTATCTAACGCTCCTTTTTCCTTCAGTTTTCTTTTTAAAAACTGTCAATTGTACTTTTCCTTCACCTTCAAAACGTTTCTTGATTTTTCTTTCTGATTACAAATAGATCTAATCCTCGTGCTGGGAAAATTTTCAGACAGAATCTATGTTTTTCCTTTCCGTATTTTGTGATGCATGATCTAAAGTTTTTTTTTTCACTACCTACTTTTCAGTACTTGTTATCGTGTTCTTTTGACAAGAATCCATGTTTTAATATAATTCCTCTTTTACGAAGCGACGGTCATACAAATCCCTTTATAATCGTAGTGAATCTTTGAAATATATTCAGTTATTCTCCTTGATGCGAATGCATTCCTGGTTTTATCTAGAGAGCATAACTTATTTTTAGATCTTGTTAAGATCTCCACTAATGAATGAATACTTTAGAAAATCAGTCGCTCAGTTTTTTTATTTTTTTTCTCGTTTTATTCGACCTTTATCTCCCACTCTTTCTGTTGAAGGCGATCAGTCGCTGTCGCAATTTTTCCCTGTTCGTTATCAAGTTTTTGAAAATAAATTCCTTTTTTTCCGTATTTTTACTTAATTCAATAGAATTATGGATACCAGATTATTTTAGTTTTAAGATACAATCGGAAAACAAGTCAGTTGAATGGCGCTAGATTCTCTTATCCATCATCACAGGGTTTTTGTTAAGGTTATTTTGTCTGTGATGTAATAAAAGCCTTTTTCATTTTCATATTGTATTTTATTTGTTTGTTTTTTTCTTTGTACGTTCATTCACCGGCTTATTCGTTTTTCTAGCAAATTAGATTTCATCAATATTCGTCATATCTTCTCTCACAGTATTTTATAGATCCTCATATTGAAGGTTCGTTGGGTTTTAGTTAGAATTCTGTTTTTTACTGAAGGACCCTAATTAGATCTTTTTCTCTATTATGATTTAGAAAAGTCTACTTATGTTTTAGAAAATCATTCAATTTTTGTTTCTATCATAACGTTTTTTAATCTTTTTTGTATCGCATGTATGTTACCTTTCGCATTTGGGACAACTGACACTATTGGAAATCTATTATGTCTTAGCATTTTCATCTTATACGATTCGAGTTTTTGTGCTAATCGATCAAATTCTGGTCCACAATATCTTATTCTTTTATAAAAGAGTCTTATATTAAACTACTAATTTAAATTCTACTGGTTGGAAATTTAAAACTAGCTGGAAATAGAAATCAAAAATTGGATTTTTTATCAAGGACTTTATGTGAATAATTATATCTTGTTGTTTTCATATTCCGTTGCTCTTATATTTTTGTAATCATAAAGTGGCTTATCTGGATTTATATCAAGAAATAATTAAAATATGGATTCGAGAACGATTTTTCTTTAAATCGCAATTTTTGGGATCAACTTTTCTCTACTATTTTTGGTTATTTATTCCGGTATAACCCTTTTTTATTTTCGTAAGATAGTGCCATCATGACGATTCATGAGATCGGATATTTTTTGATATGATTGTTCTTTTGTTCCTAATCTAATTCATTTTTAACCAAAAAGAAAAAGATTGTTCTTTAAAGTCTTATAAAAGAAGTGTTCGGGGACCAAGGAGTCGCTCATCCAAACTTCCTTTTTTATGGTCTTTGGGGACGAATTGACTTGCAGGTTAGCGAATAACATTTTGGAATCTTTCAAATGACCCTTTAGTCATTACTGATTCTTTTAATCTTAATCTCGAAATCGGAATGAAAAAAATCGACATTTTTATTATTCTAAATGATGATACAAAAGACCCTATATTGGCAAAAAACTTCCAGCTCGCATTGATCGATTTTCTCCTTTTATGTTATCGAATATAATCTTTTTTCAATCATTAAAAATATTTATATTCGGATTCAAGAAAAAGGGGTTTTAGCTTCAAAAAGGGGATGACTTGCTGAAAGTCCAATACATTTCGCTTGGCCGACGACCTTATATTTCGCGAATCGATGTGGATACGATAAGCAATCTCGCTCTCGTTTTTGTTCTTTTTTGTGAGGTCGTTTTGGGATTCGTAAACACACCGTTGCTTCTGACGATTGTGTTGCGCCCTTTCTCGTTCACTCTGTGTCAATCTCATAATTTAGACATGGGACTTTTCTATTCTTATCCATGATTTCCTATGTTTTCCTGGTCGTATATGCTAAAAAAATTAAATTTATCGTCTCGATCATCTACTGTTTTTCGTAAGATAAGCCTTAATTAATTGAGTGATTCCGCAATTCTATATTTAAAATACTATTCGTGAAAGATTCGTCAAAGTTACTTCGTCAATCGTTATTGTGTAGAGATCCTGATTTTTATCAATGTTCATTATGTTCTGAGTTTATATGAAAAAAAAATTTTATTGCCCGTAGGCCTTAAAAGGTCTAATGTGGAATATCTTTTGATTTCTTGATATTCAAAAGTGAAACTGGGGTATGAAAATATGGAATTCTTTTACGATT
		</sequence>
		<sequence>
			<taxon idref="NC_047177.1"/>
			TACCTTGTGAGGGCTCACGCGCAATCAGGAACATCTGTTGCAGCCTTATCAATATTCAATACAACCGCCCTTAAACTCATCGAAATCGCCAGTGGTTCTAGGGGGATATGTACATGTTCAGTTTTGGGGCTCGACATGAGGTTAGGGACCTGAAATACCAAAATCAGGATGTTGAAATGTTATTAATCTCCGGCGGACAACAAAATGCATGCAAACTACAGTATATTCAGGTCTTAGAACAAGATCCTGAATCTTACAAACTCACAGTCTCATTTCTTGTAATCGTAAGCGAGAGTAACGAATGTTGATGTTCGAGAAAGAAACTGAGAAAGAGCTCTTACCGTACGAGGTTGACAAATTCAGTGAATGACGAATTTAGACTACATTGGACCTCAAGAAAATAACGAGGAAAGGATTCGCATATGCAACCTCGAAGATTGGATAAATTTTTTTACCAAAATTTTTGTTGATCTTGCGAATATAATGTTTGTGTAATCCTAACTTCAGTCAATACCTGAATCTCATCTGACGACTCATGCACATCGTAACGCCATGCGTGTTCTAGGTTACATATCTAAATTTAGTTATTGATCGTTAATCGCCTTTTCAAAGTTTTTTGCAATTCCGAGCTATCTTTTAACCATGTGATTACCGGCGGAGATATAACTGTCTGAGAGAACGTCATTGTCTGAAATTTTACTGCCATTCAAGATCAGTACCTTCACGTAGGGGCGCTGGATGTGGCTGTTGAGGTCTCTAATATAAGTTGCCCCTTCTGAAGTTACATCTAACGACGCTGAATATCCGGGCGGGATCATAATATCGTATTCTTAGGTCCAAATCCATTTGCTTATGTATTCAATTAGTCATTCGATACCTTACCGAATGTCGCTCATTCACTTCTAACGGCCGGCTTTCAGTGTCATGCCCCCCGAGTCTCGATTTGATGTTTAAATCGAGACATACCAAGAAGAAGATCGTACTTTTATTAACAAGTTCAAAAAGGCAAGCACACAGCCTAAAAGTCCCGATTTCCTCGCTCGGTGCTGCATCCTCACGCTGGCCATGAGCAGCCACGCAACCGCGCATACATGTGTCAAAATTTGCTTCGTGGATGTTGGGTCATAAATGTGCCACTCACCCGAATTTTAAACCTTAGAGGTTTATGACAAAAGACTTATTGTGGATCCAAATATCATCCGAGTCTCTGTGTCACATATACATTTGCGATCCGTTGGAGCGTTAGCTCCATTTTGTCGTAGATCTTAACCCGAAGATGTTTCAAAATCTTTTTTGTTCAAGGATTTTTGGGGAACTGCTCGAATAACTTGGTTTAGGAGCTTGTATCCAAAAATGCCGTACAATGTATTGCGACATATTCATTGCGTTTGATGTAACTTTGATGACATGTAGTCGTCCATAAAACCCAGGATCCAGATTTGCATCGTCTTCACTCATTCATTGACATAGACTGCCGATTAGTGGGCCTTTTGCATCAACTTTCCAATAATGCCAGCTATATGTGAGTTCTCCATATTTGCATATTTGTGAGAATGCATTAATTAAGGTTAAACGTTTCTCAGGTCGGTTTAATCTCCTTTCTCATAATATATTAGACTGAAGTGTGAATGTAAAGATAAATTGAATTGGGGCCTCCAACAGATTCTATGGATAGGTTCCTTTATGAAATATAAGATGGATCTTTTCTTTAAAAGTCGAATTTTTGGTCGACTTCTCAAATAACCGACCGAAGTCTTCTTTCTATTAGAATTGGATTACAATCATCGAGAATCCGATAGCCTTCGACAATGATCTGTCCTAATCCCGATGGTTCCTTCCTAAGATTATTACACCTAGTCAGTTTCCTTCTGAAAGTCTGGAAAAGGTACAATTATCCTCGCATTCTCTGCGGAATTTTCATTTCCGGAATAATTCCCGAAAATTTAGTCACCGCCGCTCTGTTTAAGTATCGGTTCACCCATATCTTTCTTGACATATGAGAGATCGGAAATTGACTCTCGGAATAGTCTTTCCGTCTGATGATGAAGGATTCTCGCTTTGCAAAATCGATTTCTAAGATGCGGTAATAGTTCACGCCGTCAATATCGTAAAGTCGACTAAAATTTGTTACTGTTTTTTCCGAAGCTGAATGACTCCTCACGAAGGATGACTTATTGTCTGTCTTTGAAGAAAGGACACCTGACGCAGGCCCCGAAAATCAAATGCTGTTTGGTTCTTAATTAAGTTAGTCCGCCGATTCGCATACTGCGGTCGGTGGTGACAATCTCTTAACTATTTCCTTGAGGGCCGACTCACAGTCCCTGGTGGCTCTCCTACAAACGCAATCAGAGCATCACGGGCCATTAATTCTCGCAAACCATAAGTTGATAAATCTTCGGATATACTTCGGGCTACGAATCCCTATGTCCCATCGTCTAATGTCATAACTTTATAGCGTTATGAGTCCTCATTCATTAGTCTTAGACAGTCGCAAACCTGATATAGTATGTCTAATTCTGTAGTCCAAGATCTATGACTCATGGGCTCCTGAGCATACCATGTCAGTGCACGAGCAAAGGTTTTAATTATCTTTTGCGTAGCCCATGCTCTACTTTTCTCATTTTTTTTGTATTCTCGTTCAGGCGTTCCCTGTAAACTAATCCATAGATTCTGGTGGAGGCATTTGCCTCCTCTGGTGCCCGATCCTTTCAGTCTTCCGGGGCCTCTCCCAATCTTCATCGCAAGATATCATATATCGAATCAGTCAATCTCTTTCGGTTTTGTTTCATATGATTCTGAAATTGGCACCCAACTCTAGATTCCCTTCCGAAAAGATTTTCTGTCGCATGCAGGCCCGATCAGGCGCTGCAATAAATCTCGAGTGACTGTCCATCATGTCTCTGATCCCGTTAGGCAAGATTCCGCGCACATTATATCTTGCCCATTATATTTTCAACGACAGGCAACCAATGTCTGAAAGTCGCAATCCAATTATCCATAATGTCGTGCGCAAATTCCGGGAAAATAGAAGAAAAGATTCGCATTGTTAACCGGATGTGAATCCTCTTCCCCCCAGATTTTCCTTCCTGTGTTGGGAGAGGGCTTATATCTTTGCTAGATTTACTCATTTTAACAAAAATCTTTAATGAAGGTAAAAGGACTTCTATTCTTTTGTACCAATTCAATCTTGAAAACGAACCAGTTGCTTTCGATGGTTTTGATCATAACTTGAACCTCGTGCGCCAGAAGGACCAGCCAGAGCCGCAATTATCAACGCTGCATTCGATCCCTGCGATGCTGTCCCCGCTAGTTGCGGATAATGTAATCTGCGTATATTCTGGGTTTATGGCTCTGATTCTAAATTGGGCATTATCTTCGAACACCATCACTTCGGATAAATCGTTAGCGGGTGTTTCTAATATCCAAATTCTAGATCCTTCTGAATCGCCTTTCAACCAAAACGAGGATCTGGTTCTCTGGGCAAACTTATCAACTATTACAATCTGGAGAACGACTTTTTTATTAAAAGTTCAGGGATCCGAGTGAGGGGTGTAAGAACCCGTCTATTCCGTTGGTCTCGCCATTGAATTTGCTGTCCGCGTAAATAGTCGCTGCTGGCTGACTTCCGATCTACTGAAGTTTCGGCCTTCTATGGAAATTCTATCTAAGAGAAATCAATATTTATGCTCACCGGTCTGCCGCTAGGCAGTTGCTCATACTACGCTGATGAGTATGACCGATTGTGAGTAATATTGGCATCGCCAATTTTGAACTTTAATGTTTTCTGAATAGGCAAAGGTTATGAAAGGTGTTAATTATTTTCAAGAAATTGATAGGTGAGCTAGAATCATGAAGCTGGCCATGAAAACGGGTAGGAGACCATACAAGAATGAAAAAACCTAGTGAGGAAGGAAATCAGTAAGAAGTGACATTGTGGGTAGGAATCAAATTATCCGAGAACTTTTGTAGGAAAAAAGGACTGAAGTCTTTCAATACGAATTAGTATTAAAGGTTCAAAGGAGACCCATAGACCTAATTAGAACAATAAGTGAAAACAATAAGGTGATGAAGTTTTCGTCCAATTGATGAAGTAATTTAGGGATGAAATAGAAGAGAAAGAGGAAACAAGTCAGATAACCAGCCGAGGAGGATTACATCAAGACTGAGTACCCAATAAGCATTTGGTTTAAATAGAGTCGAAGATGACTTCATGACCGAACTGGCCCATGAGAGAATGTTCCTGACCATGATTAATTGAGAGATCTAAAGACGATGACGCTAAGGATCCGTGCATGGATATGATTCATTTCGCTTTAGATACAGTAAGCGCGATATTTTTGACCATGTCCCGAACTTTAAGGGTCTAAGATTTTCACTCAGCTTTTCCCTAACAAATAACAGTGAGATACACCTAAAATTCCTCATTTGTCCTTGTGGCTGTTTCATAATGCGTCGACATTGGTTTTTTGTGGATTCAGTACTTTCCTCCCCAATATTTTTCCCAGGATAAAACGCGATTTCTCATTCTATAAGAATCATCATAGAGACATTGTGATTCCTTCTTACAAAGCTGATCTGTAATTATGATTGAGACTTTCTCTGAGAATATAAGATACCGAACCACTGAAACTGGATGGATTCAAGAACATCATTATAAATCAAAGCGATGATCAACATTTAATTTCACAAATATTGTTGTATCTAGTAAATTAGGAACCCAAGCTTTCATCTTTTTACGATTTGATCAATATTCGGCTGTCTTCCTTTTCTGATAAGAGAATGCCGTAATTCATTCCTATATTAATATGCAGGCCCATTCAAGCTACCATTTGCACCAACTGTATGGCCGTCCGGCAAATAAGGAGTACTTCCATCTTCCCGACCGCACCAAAGAGTCATTTTACTCGGATGTAAATATGAAGAAAGGGGTAGAATAAATGTGAGCTCGAAGCGAATGTCTCAGATAAGGAGAATAGCGTTTACATACTCGTCTTTATAGTTAAAAATCGCTATTGATATGAGTTTCTTTGGATGTTTATCGGATTTTCCGAGCTTATTTTCTTTTTAATGCAAGGAAGAGTCGGTACGTATTTGATGACAATGACCGAAAGGCAACGAAGGGCAAAAGATCATAGATGGATTACCCAGCGTTGATTATAATTTGCCTTTGTAAACAACATCAGGGAATAAAATAATGAAATTTTTCAGCGATAAAGTTAACACGGCTAGATAAAAAATATATTATATTCTTGAATCTTTTAAGTTTGATAACTTTTATTTATAACCTTTCCCGATACGCTTATCGGTATCAAACGCCTTCCGTAGCGAAAAAGCCTATTTTGTGGTATGTCTGTGCTCGGCATTTCCCGTTATCTGTATCACGCACACTCACATCCTGGCTGTGACCGGGATTATAAAATAAGTCTTACTCTCTCATCTAGTAACATAGCCATAGTGTTGAATCTGAATTTTGGAGACGACGGAACCTCTTGATTCCAAATTTGGATCATTTTCTTCGGCTGCTGTTGGTTGGGCGCAGCGGCCATTGGGAATTTGATTGACGGCACTTAATCGAATTGAGCCAGTGATTGGGCCAAACTAATGCACAAGTGCGTTCATAAGTTAGATGTTGAGACTTCGGTTACTACGGGGTTAAAACCCGGATTACGCTCTTGGGTACGGTATCTTCCCGGACAATGGTATGGCGTGGCATCACCTACCGTTTAAACAGGATTCGGCCTTTAGCGCGCCTTGTTGGATGGTAATAATGTGTCATTCAGATTCAAATTGTTATGTCAATGTGTTTTTCAATGAATTTCTCTCGCTGAAAAGGATAAAACATAATTGATGATCTTGTTGCCTCGACGGATAAACGCTCTGGATTTTGGGTTTATCAATTATGGTCGTAGTTGCATTGTGGTTTTCACATTCACGAGGGGAAATATTCTGTCGACGTTACCAATGAGCCCCGATCCATTCATGAGGTCGTTGAACATACTTTCCGACATATAACTAAATATCCCTCTCGATGCCTAACGTCGATGCTTCCGCGCGTTGGCGCAAGGGTCCCTCTGTCCTTAACCCAGTCCGCGAGACAGAATACCGCCCGATACCCTTGGATCTCGGCCTTTCGAACCATCGCCTTCTCTACAATTACAAAATTCCCCCATCGTCAGCGGCTCCGTCGTATATCCCGGAGTGAAGAACATGCGCTATCGTTAATTAAACGTTTTAGGGTCCTTCTTTATTCGCTTCGATAAGACTCGGGCAAGAACATTTGCGCTTTCTCTACGAGATATCCTTTCTACCGAATATAATGGTATGAATGCTTCTGCACCTTCGCACCCCCATTCTAACTTCTATGCCGCGCCGCTCATTGTTGAGTATCAGCGGTCAGGCTGAGGCTACTCCAACAATCATTCCCTCTAGATGTGCCTAGGTTGTATCTGTACATCAGCATCCTCATCCGAGAATCTATTTTTTGACTATTTTATCATCCGATTTTGTCTCTGAACCTCGATATCTGGGTGGCAACAATTCCAAACCCCATCTTAATTCTGCAGTATTCGTTATTTTTTTTATCACCGGTTTTTGCTATTGACTTTTATATGTCTTACGATATTGCAGTGGCTTTATGGTAATCGCCCGGGTTAATTTTACGTGTCCTCTTACTCACTTCTATATAACTGCTCTTAACCATTTACAATTAAAGGGTACAGCCGTAGGATAGTCAGACATAGGTTCTCTAGACGCCCTATTGTCATACCTCGGCTTTTGTGAATTACGCGGACTTTTCTTTTGCTGCCCGAATTAGGTGGACAATCCCAATTTGCCTTATTATCCTCCCACAAAACTGTATCCACCCTTGTATCCTCATACCGCTTCAAAATAGTAATGGCAACCCTATCCTTGTAAGAATTCTAAAGCTCATTACTTTTTGGACCTTTACAAGATTCGAATTAATTTGAAGACATCACGATTTTGATTTGTGATATACGGGTAAAATTGAAAATTCAATCATCCTGTGTTAAGGATCCATGCCCACAAAAGTAAATCCAAATAGATGGAAAGATGTGTTCGATCTGGGTAAAAAGTTTTTATCCAATGGTATGTATTAGGCGCTATTTCTACTTATTCATGGTAGCTTTTTTGAAAAAGAATCTTCTTTTTTTTAAAGATTTTGTTTCCCTTATTTGAATGACTTAATAGCGTAAAAGCATATGCAAATGGATCCAGGATGATAGCAACTATTTATTCTTTGACAGAAATCCGCGCATAGGCGAATGGGTGGCCTCATGCTCGGAACAACTGAGGGACTGGCGATTGCATGCCCGAAAAAAAAGGCCAAAGTATGTTTTTAATAATTTTAAATTCAAAATCCGAATCAACTCCAACCCAGGGGTCATAATAGTAATCAAGAAATCTTTTATTTTTATTGTGATGGAGTTGCGAAAATATACATGCGTCCAAAACGACGATCGAAAAATTGAAATGAGGTATGGTGCCTTTCTTGCAATCCTTCACGGAATCAAAGTAAAAAACAATTCTTTCGTGTTCATGTATTCATCGTTATATTTTTATAAGAAGGCGGCTTAGATCTCGAAAGGATAAACACTTGTTGATACGTGATTATCAGCATTCCTTAGGATTTAGATCTTATTTCTTCTGAGTTTCATATTGATGTCCTATTAAAAAAATAACATTAGGCATACCTATTTACCAGGTTGCACTCGGTTTTACGAACCACATCGTATTTGTCCGCCTCATCCATGTTATGTGCCTATGTATACTTCGAAGTATAGGCTTGAAAAAAAAAGATCTTTCTTGAGAATCATAATAAGAAGAAAAGTTTTGAAATTCTTATTCTCAGAATATAAGTCCATTATCACATTGACATGAGTACGATATGGAATCGCATGTGCTCATGGTTCTATATTGATTGAGTAGGTCTTACCTACTCAATGTACTTAAATAATGAATATTCTCACTTTCACGAAGGAAAATAATCGGTAAACCATCCATACGAGTGTAAATTTGGACGGATGCATCCCCATTATCTTTTTAATTCGTGCCGGGAACGAGCGCTAATATTGATGTCCACATATAACAGGGCAAAGGATGGCCGGGAAAATCATTTATCGACAACCTATAGATTCATTTATCTCGTAATGATAAGGTCTCAATGAATGTATAAAGCTAGTATAGAGAGTCATGCCAATAAATGTTACCCTATATTTTTCCCTTGGGAGAAAAATTATTGTGTAAACAGTAACCATATTTTAAAATTGATGTTATCGGTGATTCTTTCGTAATGCGAATATGCGGCCATGCGCTCGTACAAATGAAAAGTTCCTTAATGCGATATTATGCGGCACGCATGCCCATAAGCGCAAAGATATTCTGTCATATAAATCCGTCAACAAAAGTACCCTCCCACGTAGCCAAGAAAGCGATAATGGTTGTGAAACACCCACCCCCAAATAGCTAACCAAAAACAAAGAATCTGATGGCCGGAATCATATGATTAAGGAAGAGTGAAGAGTGCAGTTAAAGTGTCATCTAGCTGGAAGTCACTCACGGCTTTTATTCAAAGTCGAACAAATTCCGAGGCATGAAAAAGATGGGCATCTGCACGCATCAAAAAACCCATTTAGTCGCAAACAGCGTATCAAGGATACGATACTGGCTGAGACCCAAGGCCGCTATCGGCCATCGTGTGAGCCGCGAATTATCCAAACAGGTAAATGGACAGACCAATATCCTAATTCTTAAGATCACCTTAAAGATTATTCTGATTCGGGCGATTTCACTCAGGAACCCTTGTCCCAGAGAAATCCAATCCCTTGGGCTCACTGCATCGGTACTTCCTTCAATACGATTCAACCATTATACTCTCCTCCATATCCACCCTCACCGTCAAAAATGGTTCGGTATAGTTTGTATCGTACCCGTAAAATATCCAAATCAATAATAATCCTTCGCATAAGGCCAGCAAAAGTGGAAATGGTCCATCATACTCTCCTTCAGGTACATAGCGAGACCCTGATGAGGAGTCTTCTGTGCGGATTTATTACGATTTGATCCGATCCAACTTTATAATTTTTACGACCTTTTTTTGAAATAGAAGAGCGTGCGTTCCAGACTGGAATATGAATAAGATTTTACATTATTCTTTAACGGGTAATTGATCTGTATCTAACGCTCCTTTTTCCTTCAGTTTTCTTTTTAAAAACTGTCAATTGTACTTTTCCTTCACCTTCAAAACGTTTCTTGATTTTTCTTTCTGATTACAAATAGATCTAATCCTCGTGCTGGGAAAATTTTCAGACAGAATCTATGTTTTTCCTTTCCGTATTTTGTGATGCATGATCTAAAGTTTTTTTTTTCACTACCTACTTTTCAGTACTTGTTATCGTGTTCTTTTGACAAGAATCCATGTTTTAATATAATTCCTCTTTTACGAAGCGACGGTCATACAAATCCCTTTATAATCGTAGTGAATCTTTGAAATATATTCAGTTATTCTCCTTGATGCGAATGCATTCCTGGTTTTATCTAGAGAGCATAACTTATTTTTAGATCTTGTTAAGATCTCCACTAATGAATGAATACTTTAGAAAATCAGTCGCTCAGTTTTTTTATTTTTTTTCTCGTTTTATTCGACCTTTATCTCCCACTCTTTCTGTTGAAGGCGATCAGTCGCTGTCGCAATTTTTCCCTGTTCGTTATCAAGTTTTTGAAAATAAATTCCTTTTTTTCCGTATTTTTACTTAATTAAATAGAATTATGGATACCAGATTATTTTAGTTTTAAGATACAATCGGAAAACAAGTCAGTTGAATGGCGCTAGATTCTCTTATCCATCATCACAGGGTTTTTGTTAAGGTTATTTTGTCTGTGATGTAATAAAAGCCTTTTTCATTTTCATATTGTATTTTATTTGTTTGTTTTTTTCTTTGTACGTTCATTCACCGGCTTATTCGTTTTTCTAGCAAATTAGATTTCATCAATATTCGTCATATCTTCTCTCACAGTATTTTATAGATCCTCATATTCAAGGTTCGTTGGGTTTTAGTTAGAATTCTGTTTTTTACTGAAGGACCCTAATTAGATCTTTTTCTCTATTATGATTTAGAAAAGTCTACTTATGTTTTAGAAAATCATTCAATTTTTGTTTCTATCATAACGTTTTTTAATCTTTTTTGTATCGCATGTATGTTACCTTTCGCATTTGGGACAACTGACACTATTGGAAATCTATTATGTCTTAGCATTTTCATCTTATACGATTCGAGTTTTTGTGCTAATCGATCAAATTCTGGTCCACAATATCTTATTCTTTTATAAAAGAGTCTTATATTAAACTACTAATTTAAATTCTACTGGTTGGAAATTTAAAACTAGCTGGAAATAGAAATCAAAAATTGGATTTTTTATCAAGGACTTTATGTGAATAATTATATCTTGTTGTTTTCATCTTCCGTTGCTCTTATATTTTTGTAATCATAAAGTGGCTTATCTGGATTTATATCAAGAAATAATTAAAATATGGATTCGAGAACGATTTTTCTTTAAATCGCAATTTTTGGGATCAACTTTTCTCTACTATTTTTGGTTATTTATTCCGGTATAACCCTTTTTTATTTTCGTAAGATAGTGCCATCATGACGATTCATGAGATCGGATATTTTTTGATATGATTGTTCTTTTGTTCCTAATCTAATTCATTTTTAACCAAAAAGAAAAAGATTGTTCTTTAAAGTCTTATAAAAGAAGTGTTCGGGGACCAAGGAGTCGCTCATCCAAACTTCCTTTTTTATGGTCTTTGGGGACGAATTGACTTGCAGGTTAGCGAATAACATTTTGGAATCTTTCAAATGACCCTTTAGTCATTACTGATTCTTTTAATCTTAATCTCGAAATCGGAATGAAAAAAATCGACATTTTTATTATTCTAAATGATGATACAAAAGACCCTATATTGGCAAAAAACTTCCAGCTCGCATTGATCGATTTTCTCCTTTTATGTTATCGAATATAATCTTTTTTCAATCATTAAAAATATTTATATTCGGATTCAAGAAAAAGGGGTTTTAGCTTCAAAAAGGGGATGACTTGCTGAAAGTCCAATACATTTCGCTTGGCCGACGACCTTATATTTCGCGAATCGATGTGGATACGATAAGCAATCTCGCTGTCGTTTTTGTTCTTTTTTGTGAGGTCGTTTTGGGATTCGTAAACACACCGTTGCTTCTGACGATTGTGTTGCGCCCTTTCTCGTTCACTCTGTGTCAATCTCATAATTTAGACATGGGACTTTTCTATTCTTATCCATGATTTCCTATGTTTTCCTGGTCGTATATGCTCAAAAAATTAATTTTATCGTCTCGATCATCTACTGTTTTTCGTAAGATAAGCCTTAATTAATTGAGTGATTCCGCAATTCTATATTTAAAATACTATTCGTGAAAGATTCGTCAAAGTTACTTCGTCAATCGTTATTGTGTAGAGATCCTGATTTTTATCAATGTTCATTATGTTCTGAGTTTATATGAAAAAAAAATTTTATTGCCCGTAGGCCTTAAAAGGTCTAATGTGGAATATCTTTTGATTTCTTGATATTCAAAAGTGAAACTGGGGTATGAAAATATGGAATTCTTTTACGATT
		</sequence>
		<sequence>
			<taxon idref="LC542973.1"/>
			TACCTTGTGAGGGCTCACGCGCAATCAGGAACATCTGTTGCAGCCTTATCAATATTCAATACAACCGCCCTTAAACTCATCGAAATCGCCAGTGGTTCTAGGGGGATATGTACATGTTCAGTTTTGGGGCTCGACATGAGGTTAGGGACCTGAAATACCAAAATCAGGATGTTGAAATGTTATTAATCTCCGGCGGACAACAAAATGCATGCAAACTACAGTATATTCAGGTCTTAGAACAAGATCCTGAATCTTACAAACTCACAGTCTCATTTCTTGTAATCGTAAGCGAGAGTAACGAATGTTGATGTTCGAGAAAGAAACTGAGAAAGAGCTCTTACCGTACGAGGTTGACAAATTCAGTGAATGACGAATTTAGACTACATTGGACCTCAAGAAAATAACGAGGAAAGGATTCGCATATGCAACCTCGAAGATTGGATAAATTTTTTTACCAAAATTTTTGTTGATCTTGCGAATATAATGTTTGTGTAATCCTAACTTCAGTCAATACCTGAATCTCATCTGACGACTCATGCACATCGTAACGCCATGCGTGTTCTAGGTTACATATCTAAATTTAGTTATTGATCGTTAATCGCCTTTTCAAAGTTTTTTGCAATTCCGAGCTATCTTTTAACCATGTGATTACCGGCGGAGATATAACTGTCTGAGAGAACGTCATTGTCTGAAATTTTACTGCCATTCAAGATCAGTACCTTCACGTAGGGGCGCTGGATGTGGCTGTTGAGGTCTCTAATATAAGTTGCCCCTTCTGAAGTTACATCTAACGACGCTGAATATCCGGGCGGGATCATAATATCGTATTCTTAGGTCCAAATCCATTTGCTTATGTATTCAATTAGTCATTCGATACCTTACCGAATGTCGCTCATTCACTTCTAACGGCCGGCTTTCAGTGTCATGCCCCCCGAGTCTCGATTTGATGTTTAAATCGAGACATACCAAGAAGAAGATCGTACTTTTATTAACAAGTTCAAAAAGGCAAGCACACAGCCTAAAAGTCCCGATTTCCTCGCTCGGTGCTGCATCCTCACGCTGGCCATGAGCAGCCACGCAACCGCGCATACATGTGTCAAAATTTGCTTCGTGGATGTTGGGTCATAAATGTGCCACTCACCCGAATTTTAAACCTTAGAGGTTTATGACAAAAGACTTATTGTGGATCCAAATATCATCCGAGTCTCTGTGTCACATATACATTTGCGATCCGTTGGAGCGTTAGCTCCATTTTGTCGTAGATCTTAACCCGAAGATGTTTCAAAATCTTTTTTGTTCAAGGATTTTTGGGGAACTGCTCGAATAACTTGGTTTAGGAGCTTGTATCCAAAAATGCCGTACAATGTATTGCGACATATTCATTGCGTTTGATGTAACTTTGATGACATGTAGTCGTCCATAAAACCCAGGATCCAGATTTGCATCGTCTTCACTCATTCATTGACATAGACTGCCGATTAGTGGGCCTTTTGCATCAACTTTCCAATAATGCCAGCTATATGTGAGTTCTCCATATTTGCATATTTGTGAGAATGCATTAATTAAGGTTAAACGTTTCTCAGGTCGGTTTAATCTCCTTTCTCATAATATATTAGACTGAAGTGTGAATGTAAAGATAAATTGAATTGGGGCCTCCAACAGATTCTATGGATAGGTTCCTTTATGAAATATAAGATGGATCTTTTCTTTAAAAGTCGAATTTTTGGTCGACTTCTCAAATAACCGACCGAAGTCTTCTTTCTATTAGAATTGGATTACAATCATCGAGAATCCGATAGCCTTCGACAATGATCTGTCCTAATCCCGATGGTTCCTTCCTAAGATTATTACACCTAGTCAGTTTCCTTCTGAAAGTCTGGAAAAGGTACAATTATCCTCGCATTCTCTGCGGAATTTTCATTTCCGGAATAATTCCCGAAAATTTAGTCACCGCCGCTCTGTTTAAGTATCGGTTCACCCATATCTTTCTTGACATATGAGAGATCGGAAATTGACTCTCGGAATAGTCTTTCCGTCTGATGATGAAGGATTCTCGCTTTGCAAAATCGATTTCTAAGATGCGGTAATAGTTCACGCCGTCAATATCGTAAAGTCGACTAAAATTTGTTACTGTTTTTTCCGAAGCTGAATGACTCCTCACGAAGGATGACTTATTGTCTGTCTTTGAAGAAAGGACACCTGACGCAGGCCCCGAAAATCAAATGCTGTTTGGTTCTTAATTAAGTTAGTCCGCCGATTCGCATACTGCGGTCGGTGGTGACAATCTCTTAACTATTTCCTTGAGGGCCGACTCACAGTCCCTGGTGGCTCTCCTACAAACGCAATCAGAGCATCACGGGCCATTAATTCTCGCAAACCATAAGTTGATAAATCTTCGGATATACTTCGGGCTACGAATCCCTATGTCCCATCGTCTAATGTCATAACTTTATAGCGTTATGAGTCCTCATTCATTAGTCTTAGACAGTCGCAAACCTGATATAGTATGTCTAATTCTGTAGTCCAAGATCTATGACTCATGGGCTCCTGAGCATACCATGTCAGTGCACGAGCAAAGGTTTTAATTATCTTTTGCGTAGCCCATGCTCTACTTTTCTCATTTTTTTTGTATTCTCGTTCAGGCGTTCCCTGTAAACTAATCCATAGATTCTGGTGGAGGCATTTGCCTCCTCTGGTGCCCGATCCTTTCAGTCTTCCGGGGCCTCTCCCAATCTTCATCGCAAGATATCATATATCGAATCAGTCAATCTCTTTCGGTTTTGTTTCATATGATTCTGAAATTGGCACCCAACTCTAGATTCCCTTCCGAAAAGATTTTCTGTCGCATGCAGGCCCGATCAGGCGCTGCAATAAATCTCGAGTGACTGTCCATCATGTCTCTGATCCCGTTAGGCAAGATTCCGCGCACATTATATCTTGCCCATTATATTTTCAACGACAGGCAACCAATGTCTGAAAGTCGCAATCCAATTATCCATAATGTCGTGCGCAAATTCCGGGAAAATAGAAGAAAAGATTCGCATTGTTAACCGGATGTGAATCCTCTTCCCCCCAGATTTTCCTTCCTGTGTTGGGAGAGGGCTTATATCTTTGCTAGATTTACTCATTTTAACAAAAATCTTTAATGAAGGTAAAAGGACTTCTATTCTTTTGTACCAATTCAATCTTGAAAACGAACCAGTTGCTTTCGATGGTTTTGATCATAACTTGAACCTCGTGCGCCAGAAGGACCAGCCAGAGCCGCAATTATCAACGCTGCATTCGATCCCTGCGATGCTGTCCCCGCTAGTTGCGGATAATGTAATCTGCGTATATTCTGGGTTTATGGCTCTGATTCTAAATTGGGCATTATCTTCGAACACCATCACTTCGGATAAATCGTTAGCGGGTGTTTCTAATATCCAAATTCTAGATCCTTCTGAATCGCCTTTCAACCAAAACGAGGATCTGGTTCTCTGGGCAAACTTATCAACTATTACAATCTGGAGAACGACTTTTTTATTAAAAGTTCAGGGATCCGAGTGAGGGGTGTAAGAACCCGTCTATTCCGTTGGTCTCGCCATTGAATTTGCTGTCCGCGTAAATAGTCGCTGCTGGCTGACTTCCGATCTACTGAAGTTTCGGCCTTCTATGGAAATTCTATCTAAGAGAAATCAATATTTATGCTCACCGGTCTGCCGCTAGGCAGTTGCTCATACTACGCTGATGAGTATGACCGATTGTGAGTAATATTGGCATCGCCAATTTTGAACTTTAATGTTTTCTGAATAGGCAAAGGTTATGAAAGGTGTTAATTATTTTCAAGAAATTGATAGGTGAGCTAGAATCATGAAGCTGGCCATGAAAACGGGTAGGAGACCATACAAGAATGAAAAAACCTAGTGAGGAAGGAAATCAGTAAGAAGTGACATTGTGGGTAGGAATCAAATTATCCGAGAACTTTTGTAGGAAAAAAGGACTGAAGTCTTTCAATACGAATTAGTATTAAAGGTTCAAAGGAGACCCATAGACCTAATTAGAACAATAAGTGAAAACAATAAGGTGATGAAGTTTTCGTCCAATTGATGAAGTAATTTAGGGATGAAATAGAAGAGAAAGAGGAAACAAGTCAGATAACCAGCCGAGGAGGATTACATCAAGACTGAGTACCCAATAAGCATTTGGTTTAAATAGAGTCGAAGATGACTTCATGACCGAACTGGCCCATGAGAGAATGTTCCTGACCATGATTAATTGAGAGATCTAAAGACGATGACGCTAAGGATCCGTGCATGGATATGATTCATTTCGCTTTAGATACAGTAAGCGCGATATTTTTGACCATGTCCCGAACTTTAAGGGTCTAAGATTTTCACTCAGCTTTTCCCTAACAAATAACAGTGAGATACACCTAAAATTCCTCATTTGTCCTTGTGGCTGTTTCATAATGCGTCGACATTGGTTTTTTGTGGATTCAGTACTTTCCTCCCCAATATTTTTCCCAGGATAAAACGCGATTTCTCATTCTATAAGAATCATCATAGAGACATTGTGATTCCTTCTTACAAAGCTGATCTGTAATTATGATTGAGACTTTCTCTGAGAATATAAGATACCGAACCACTGAAACTGGATGGATTCAAGAACATCATTATAAATCAAAGCGATGATCAACATTTAATTTCACAAATATTGTTGTATCTAGTAAATTAGGAACCCAAGCTTTCATCTTTTTACGATTTGATCAATATTCGGCTGTCTTCCTTTTCTGATAAGAGAATGCCGTAATTCATTCCTATATTAATATGCAGGCCCATTCAAGCTACCATTTGCACCAACTGTATGGCCGTCCGGCAAATAAGGAGTACTTCCATCTTCCCGACCGCACCAAAGAGTCATTTTACTCGGATGTAAATATGAAGAAAGGGGTAGAATAAATGTGAGCTCGAAGCGAATGTCTCAGATAAGGAGAATAGCGTTTACATACTCGTCTTTATAGTTAAAAATCGCTATTGATATGAGTTTCTTTGGATGTTTATCGGATTTTCCGAGCTTATTTTCTTTTTAATGCAAGGAAGAGTCGGTACGTATTTGATGACAATGACCGAAAGGCAACGAAGGGCAAAAGATCATAGATGGATTACCCAGCGTTGATTATAATTTGCCTTTGTAAACAACATCAGGGAATAAAATAATGAAATTTTTCAGCGATAAAGTTAACACGGCTAGATAAAAAATATATTATATTCTTGAATCTTTTAAGTTTGATAACTTTTATTTATAACCTTTCCCGATACGCTTATCGGTATCAAACGCCTTCCGTAGCGAAAAAGCCTATTTTGTGGTATGTCTGTGCTCGGCATTTCCCGTTATCTGTATCACGCACACTCACATCCTGGCTGTGACCGGGATTATAAAATAAGTCTTACTCTCTCATCTAGTAACATAGCCATAGTGTTGAATCTGAATTTTGGAGACGACGGAACCTCTTGATTCCAAATTTGGATCATTTTCTTCGGCTGCTGTTGGTTGGGCGCAGCGGCCATTGGGAATTTGATTGACGGCACTTAATCGAATTGAGCCAGTGATTGGGCCAAACTAATGCACAAGTGCGTTCATAAGTTAGATGTTGAGACTTCGGTTACTACGGGGTTAAAACCCGGATTACGCTCTTGGGTACGGTATCTTCCCGGACAATGGTATGGCGTGGCATCACCTACCGTTTAAACAGGATTCGGCCTTTAGCGCGCCTTGTTGGATGGTAATAATGTGTCATTCAGATTCAAATTGTTATGTCAATGTGTTTTTCAATGAATTTCTCTCGCTGAAAAGGATAAAACATAATTGATGATCTTGTTGCCTCGACGGATAAACGCTCTGGATTTTGGGTTTATCAATTATGGTCGTAGTTGCATTGTGGTTTTCACATTCACGAGGGGAAATATTCTGTCGACGTTACCAATGAGCCCCGATCCATTCATGAGGTCGTTGAACATACTTTCCGACATATAACTAAATATCCCTCTCGATGCCTAACGTCGATGCTTCCGCGCGTTGGCGCAAGGGTCCCTCTGTCCTTAACCCAGTCCGCGAGACAGAATACCGCCCGATACCCTTGGATCTCGGCCTTTCGAACCATCGCCTTCTCTACAATTACAAAATTCCCCCATCGTCAGCGGCTCCGTCGTATATCCCGGAGTGAAGAACATGCGCTATCGTTAATTAAACGTTTTAGGGTCCTTCTTTATTCGCTTCGATAAGACTCGGGCAAGAACATTTGCGCTTTCTCTACGAGATATCCTTTCTACCGAATATAATGGTATGAATGCTTCTGCACCTTCGCACCCCCATTCTAACTTCTATGCCGCGCCGCTCATTGTTGAGTATCAGCGGTCAGGCTGAGGCTACTCCAACAATCATTCCCTCTAGATGTGCCTAGGTTGTATCTGTACATCAGCATCCTCATCCGAGAATCTATTTTTTGACTATTTTATCATCCGATTTTGTCTCTGAACCTCGATATCTGGGTGGCAACAATTCCAAACCCCATCTTAATTCTGCAGTATTCGTTATTTTTTTTATCACCGGTTTTTGCTATTGACTTTTATATGTCTTACGATATTGCAGTGGCTTTATGGTAATCGCCCGGGTTAATTTTACGTGTCCTCTTACTCACTTCTATATAACTGCTCTTAACCATTTACAATTAAAGGGTACAGCCGTAGGATAGTCAGACATAGGTTCTCTAGACGCCCTATTGTCATACCTCGGCTTTTGTGAATTACGCGGACTTTTCTTTTGCTGCCCGAATTAGGTGGACAATCCCAATTTGCCTTATTATCCTCCCACAAAACTGTATCCACCCTTGTATCCTCATACCGCTTCAAAATAGTAATGGCAACCCTATCCTTGTAAGAATTCTAAAGCTCATTACTTTTTGGACCTTTACAAGATTCGAATTAATTTGAAGACATCACGATTTTGATTTGTGATATACGGGTAAAATTGAAAATTCAATCATCCTGTGTTAAGGATCCATGCCCACAAAAGTAAATCCAAATAGATGGAAAGATGTGTTCGATCTGGGTAAAAAGTTTTTATCCAATGGTATGTATTAGGCGCTATTTCTACTTATTCATGGTAGCTTTTTTGAAAAAGAATCTTCTTTTTTTTAAAGATTTTGTTTCCCTTATTTGAATGACTTAATAGCGTAAAAGCATATGCAAATGGATCCAGGATGATAGCAACTATTTATTCTTTGACAGAAATCCGCGCATAGGCGAATGGGTGGCCTCATGCTCGGAACAACTGAGGGACTGGCGATTGCATGCCCGAAAAAAAAGGCCAAAGTATGTTTTTAATAATTTTAAATTCAAAATCCGAATCAACTCCAACCCAGGGGTCATAATAGTAATCAAGAAATCTTTTATTTTTATTGTGATGGAGTTGCGAAAATATACATGCGTCCAAAACGACGATCGAAAAATTGAAATGAGGTATGGTGCCTTTCTTGCAATCCTTCACGGAATCAAAGTAAAAAACAATTCTTTCGTGTTCATGTATTCATCGTTATATTTTTATAAGAAGGCGGCTTAGATCTCGAAAGGATAAACACTTGTTGATACGTGATTATCAGCATTCCTTAGGATTTAGATCTTATTTCTTCTGAGTTTCATATTGATGTCCTATTAAAAAAATAACATTAGGCATACCTATTTACCAGGTTGCACTCGGTTTTACGAACCACATCGTATTTGTCCGCCTCATCCATGTTATGTGCCTATGTATACTTCGAAGTATAGGCTTGAAAAAAAAAGATCTTTCTTGAGAATCATAATAAGAAGAAAAGTTTTGAAATTCTTATTCTCAGAATATAAGTCCATTATCACATTGACATGAGTACGATATGGAATCGCATGTGCTCATGGTTCTATATTGATTGAGTAGGTCTTACCTACTCAATGTACTTAAATAATGAATATTCTCACTTTCACGAAGGAAAATAATCGGTAAACCATCCATACGAGTGTAAATTTGGACGGATGCATCCCCATTATCTTTTTAATTCGTGCCGGGAACGAGCGCTAATATTGATGTCCACATATAACAGGGCAAAGGATGGCCGGGAAAATCATTTATCGACAACCTATAGATTCATTTATCTCGTAATGATAAGGTCTCAATGAATGTATAAAGCTAGTATAGAGAGTCATGCCAATAAATGTTACCCTATATTTTTCCCTTGGGAGAAAAATTATTGTGTAAACAGTAACCATATTTTAAAATTGATGTTATCGGTGATTCTTTCGTAATGCGAATATGCGGCCATGCGCTCGTACAAATGAAAAGTTCCTTAATGCGATATTATGCGGCACGCATGCCCATAAGCGCAAAGATATTCTGTCATATAAATCCGTCAACAAAAGTACCCTCCCACGTAGCCAAGAAAGCGATAATGGTTGTGAAACACCCACCCCCAAATAGCTAACCAAAAACAAAGAATCTGATGGCCGGAATCATATGATTAAGGAAGAGTGAAGAGTGCAGTTAAAGTGTCATCTAGCTGGAAGTCACTCACGGCTTTTATTCAAAGTCGAACAAATTCCGAGGCATGAAAAAGATGGGCATCTGCACGCATCAAAAAACCCATTTAGTCGCAAACAGCGTATCAAGGATACGATACTGGCTGAGACCCAAGGCCGCTATCGGCCATCGTGTGAGCCGCGAATTATCCAAACAGGTAAATGGACAGACCAATATCCTAATTCTTAAGATCACCTTAAAGATTATTCTGATTCGGGCGATTTCACTCAGGAACCCTTGTCCCAGAGAAATCCAATCCCTTGGGCTCACTGCATCGGTACTTCCTTCAATACGATTCAACCATTATACTCTCCTCCATATCCACCCTCACCGTCAAAAATGGTTCGGTATAGTTTGTATCGTACCCGTAAAATATCCAAATCAATAATAATCCTTCGCATAAGGCCAGCAAAAGTGGAAATGGTCCATCATACTCTCCTTCAGGTACATAGCGAGACCCTGATGAGGAGTCTTCTGTGCGGATTTATTACGATTTGATCCGATCCAACTTTATAATTTTTACGACCTTTTTTTGAAATAGAAGAGCGTGCGTTCCAGACTGGAATATGAATAAGATTTTACATTATTCTTTAACGGGTAATTGATCTGTATCTAACGCTCCTTTTTCCTTCAGTTTTCTTTTTAAAAACTGTCAATTGTACTTTTCCTTCACCTTCAAAACGTTTCTTGATTTTTCTTTCTGATTACAAATAGATCTAATCCTCGTGCTGGGAAAATTTTCAGACAGAATCTATGTTTTTCCTTTCCGTATTTTGTGATGCATGATCTAAAGTTTTTTTTTTCACTACCTACTTTTCAGTACTTGTTATCGTGTTCTTTTGACAAGAATCCATGTTTTAATATAATTCCTCTTTTACGAAGCGACGGTCATACAAATCCCTTTATAATCGTAGTGAATCTTTGAAATATATTCAGTTATTCTCCTTGATGCGAATGCATTCCTGGTTTTATCTAGAGAGCATAACTTATTTTTAGATCTTGTTAAGATCTCCACTAATGAATGAATACTTTAGAAAATCAGTCGCTCAGTTTTTTTATTTTTTTTCTCGTTTTATTCGACCTTTATCTCCCACTCTTTCTGTTGAAGGCGATCAGTCGCTGTCGCAATTTTTCCCTGTTCGTTATCAAGTTTTTGAAAATAAATTCCTTTTTTTCCGTATTTTTACTTAATTAAATAGAATTATGGATACCAGATTATTTTAGTTTTAAGATACAATCGGAAAACAAGTCAGTTGAATGGCGCTAGATTCTCTTATCCATCATCACAGGGTTTTTGTTAAGGTTATTTTGTCTGTGATGTAATAAAAGCCTTTTTCATTTTCATATTGTATTTTATTTGTTTGTTTTTTTCTTTGTACGTTCATTCACCGGCTTATTCGTTTTTCTAGCAAATTAGATTTCATCAATATTCGTCATATCTTCTCTCACAGTATTTTATAGATCCTCATATTCAAGGTTCGTTGGGTTTTAGTTAGAATTCTGTTTTTTACTGAAGGACCCTAATTAGATCTTTTTCTCTATTATGATTTAGAAAAGTCTACTTATGTTTTAGAAAATCATTCAATTTTTGTTTCTATCATAACGTTTTTTAATCTTTTTTGTATCGCATGTATGTTACCTTTCGCATTTGGGACAACTGACACTATTGGAAATCTATTATGTCTTAGCATTTTCATCTTATACGATTCGAGTTTTTGTGCTAATCGATCAAATTCTGGTCCACAATATCTTATTCTTTTATAAAAGAGTCTTATATTAAACTACTAATTTAAATTCTACTGGTTGGAAATTTAAAACTAGCTGGAAATAGAAATCAAAAATTGGATTTTTTATCAAGGACTTTATGTGAATAATTATATCTTGTTGTTTTCATCTTCCGTTGCTCTTATATTTTTGTAATCATAAAGTGGCTTATCTGGATTTATATCAAGAAATAATTAAAATATGGATTCGAGAACGATTTTTCTTTAAATCGCAATTTTTGGGATCAACTTTTCTCTACTATTTTTGGTTATTTATTCCGGTATAACCCTTTTTTATTTTCGTAAGATAGTGCCATCATGACGATTCATGAGATCGGATATTTTTTGATATGATTGTTCTTTTGTTCCTAATCTAATTCATTTTTAACCAAAAAGAAAAAGATTGTTCTTTAAAGTCTTATAAAAGAAGTGTTCGGGGACCAAGGAGTCGCTCATCCAAACTTCCTTTTTTATGGTCTTTGGGGACGAATTGACTTGCAGGTTAGCGAATAACATTTTGGAATCTTTCAAATGACCCTTTAGTCATTACTGATTCTTTTAATCTTAATCTCGAAATCGGAATGAAAAAAATCGACATTTTTATTATTCTAAATGATGATACAAAAGACCCTATATTGGCAAAAAACTTCCAGCTCGCATTGATCGATTTTCTCCTTTTATGTTATCGAATATAATCTTTTTTCAATCATTAAAAATATTTATATTCGGATTCAAGAAAAAGGGGTTTTAGCTTCAAAAAGGGGATGACTTGCTGAAAGTCCAATACATTTCGCTTGGCCGACGACCTTATATTTCGCGAATCGATGTGGATACGATAAGCAATCTCGCTGTCGTTTTTGTTCTTTTTTGTGAGGTCGTTTTGGGATTCGTAAACACACCGTTGCTTCTGACGATTGTGTTGCGCCCTTTCTCGTTCACTCTGTGTCAATCTCATAATTTAGACATGGGACTTTTCTATTCTTATCCATGATTTCCTATGTTTTCCTGGTCGTATATGCTCAAAAAATTAATTTTATCGTCTCGATCATCTACTGTTTTTCGTAAGATAAGCCTTAATTAATTGAGTGATTCCGCAATTCTATATTTAAAATACTATTCGTGAAAGATTCGTCAAAGTTACTTCGTCAATCGTTATTGTGTAGAGATCCTGATTTTTATCAATGTTCATTATGTTCTGAGTTTATATGAAAAAAAAATTTTATTGCCCGTAGGCCTTAAAAGGTCTAATGTGGAATATCTTTTGATTTCTTGATATTCAAAAGTGAAACTGGGGTATGAAAATATGGAATTCTTTTACGATT
		</sequence>
		<sequence>
			<taxon idref="NC_033978.1"/>
			TACCTTGTGAGGGCTCACGCGCAATCAGGAACATCTGTTGCAGCCTTATCAATATTCAATACAACCGCCCTTAAACTCATCGAAATCGCCAGTGGTTCTAGGGGGATATGTACATGTTCAGTTTTGGGGCTCGACATGAGGTTAGGGACCTGAAATACCAAAATCAGGATGTTGAAATGTTATTAATCTCCGGCGGACAACAAAATGCATGCAAACTACAGTATATTCAGGTCTTAGAACAAGATCCTGAATCTTACAAACTCACAGTCTCATTTCTTGTAATCGTAAGCGAGAGTAACGAATGTTGATGTTCGAGAAAGAAACTGAGAAAGAGCTCTTACCGTACGAGGTTGACAAATTCAGTGAATGACGAATTTAGACTACATTGGACCTCAAGAAAATAACGAGGAAAGGATTCGCATATGCAACCTCGAAGATTGGATAAATTTTTTTACCAAAATTTTTGTTGATCTTGCGAATATAATGTTTGTGTAATCCTAACTTCAGTCAATACCTGAATCTCATCTGACGACTCATGCACATCGTAACGCCATGCGTGTTCTAGGTTACATATCTAAATTTAGTTATTGATCGTTAATCGCCTTTTCAAAGTTTTTTGCAATTCCGAGCTATCTTTTAACCATGTGATTACCGGCGGAGATATAACTGTCTGAGAGAACGTCATTGTCTGAAATTTTACTGCCATTCAAGATCAGTACCTTCACGTAGGGGCGCTGGATGTGGCTGTTGAGGTCTCTAATATAAGTTGCCCCTTCTGAAGTTACATCTAACGACGCTGAATATCCGGGCGGGATCATAATATCGTATTCTTAGGTCCAAATCCATTTGCTTATGTATTCAATTAGTCATTCGATACCTTACCGAATGTCGCTCATTCACTTCTAACGGCCGGCTTTCAGTGTCATGCCCCCCGAGTCTCGATTTGATGTTTAAATCGAGACATACCAAGAAGAAGATCGTACTTTTATTAACAAGTTCAAAAAGGCAAGCACACAGCCTAAAAGTCCCGATTTCCTCGCTCGGTGCTGCATCCTCACGCTGGCCATGAGCAGCCACGCAACCGCGCATACATGTGTCAAAATTTGCTTCGTGGATGTTGGGTCATAAATGTGCCACTCACCCGAATTTTAAACCTTAGAGGTTTATGACAAAAGACTTATTGTGGATCCAAATATCATCCGAGTCTCTGTGTCACATATACATTTGCGATCCGTTGGAGCGTTAGCTCCATTTTGTCGTAGATCTTAACCCGAAGATGTTTCAAAATCTTTTTTGTTCAAGGATTTTTGGGGAACTGCTCGAATAACTTGGTTTAGGAGCTTGTATCCAAAAATGCCGTACAATGTATTGCGACATATTCATTGCGTTTGATGTAACTTTGATGACATGTAGTCGTCCATAAAACCCAGGATCCAGATTTGCATCGTCTTCACTCATTCATTGACATAGACTGCCGATTAGTGGGCCTTTTGCATCAACTTTCCAATAATGCCAGCTATATGTGAGTTCTCCATATTTGCATATTTGTGAGAATGCATTAATTAAGGTTAAACGTTTCTCAGGTCGGTTTAATCTCATTTCTCATAATATATTAGACTGAAGTGTGAATGTAAAGATAAATTGAATTGGGGCCTCCAACAGATTCTATGGATAGGTTCCTTTATGAAATATAAGATGGATCTTTTCTTTAAAAGTCGAATTTTTGGTCGACTTCTCAAATAACCGACCGAAGTCTTCTTTCTATTAGAATTGGATTACAATCATCGAGAATCCGATAGCCTTCGACAATGATCTGTCCTAATCCCGATGGTTCCTTCCTAAGATTATTACACCTAGTCAGTTTCCTTCTGAAAGTCTGGAAAAGGTACAATTATCCTCGCATTCTCTGCGGAATTTTCATTTCCGGAATAATTCCCGAAAATTTAGTCACCGCCGCTCTGTTTAAGTATCGGTTCACCCATATCTTTCTTGACATATGAGAGATCGGAAATTGACTCTCGGAATAGTCTTTCCGTCTGATGATGAAGGATTCTCGCTTTGCAAAATCGATTTCTAAGATGCGGTAATAGTTCACGCCGTCAATATCGTAAAGTCGACTAAAATTTGTTACTGTTTTTTCCGAAGCTGAATGACTCCTCACGAAGGATGACTTATTGTCTGTCTTTGAAGAAAGGACACCTGACGCAGGCCCCGAAAATCAAATGCTGTTTGGTTCTTAATTAAGTTAGTCCGCCGATTCGCATACTGCGGTCGGTGGTGACAATCTCTTAACTATTTCCTTGAGGGCCGACTCACAGTCCCTGGTGGCTCTCCTACAAACGCAATCAGAGCATCACGGGCCATTAATTCTCGCAAACCATAAGTTGATAAATCTTCGGATATACTTCGGGCTACGAATCCCTATGTCCCATCGTCTAATGTCATAACTTTATAGCGTTATGAGTCCTCATTCATTAGTCTTAGACAGTCGCAAACCTGATATAGTATGTCTAATTCTGTAGTCCAAGATCTATGACTCATGGGCTCCTGAGCATACCATGTCAGTGCACGAGCAAAGGTTTTAATTATCTTTTGCGTAGCCCATGCTCTACTTTTCTCATTTTTTTTGTATTCTCGTTCAGGCGTTCCCTGTAAACTAATCCATAGATTCTGGTGGAGGCATTTGCCTCCTCTGGTGCCCGATCCTTTCAGTCTTCCGGGGCCTCTCCCAATCTTCATCGCAAGATATCATATATCGAATCAGTCAATCTCTTTCGGTTTTGTTTCATATGATTCTGAAATTGGCACCCAACTCTAGATTCCCTTCCGAAAAGATTTTCTGTCGCATGCAGGCCCGATCAGGCGCTGCAATAAATCTCGAGTGACTGTCCATCATGTCTCTGATCCCGTTAGGCAAGATTCCGCGCACATTATATCTTGCCCATTATATTTTCAACGACAGGCAACCAATGTCTGAAAGTCGCAATCCAATTATCCATAATGTCGTGCGCAAATTCCGGGAAAATAGAAGAAAAGATTCGCATTGTTAACCGGATGTGAATCCTCTTCCCCCCAGATTTTCCTTCCTGTGTTGGGAGAGGGCTTATATCTTTGCTAGATTTACTCATTTTAACAAAAATCTTTAATGAAGGTAAAAGGACTTCTATTCTTTTGTACCAATTCAATCTTGAAAACGAACCAGTTGCTTTCGATGGTTTTGATCATAACTTGAACCTCGTGCGCCAGAAGGACCAGCCAGAGCCGCAATTATCAACGCTGCATTCGATCCCTGCGATGCTGTCCCCGCTAGTTGCGGATAATGTAATCTGCGTATATTCTGGGTTTATGGCTCTGATTCTAAATTGGGCATTATCTTCGAACACCATCACTTCGGATAAATCGTTAGCGGGTGTTTCTAATATCCAAATTCTAGATCCTTCTGAATCGCCTTTCAACCAAAACGAGGATCTGGTTCTCTGGGCAAACTTATCAACTATTACAATCTGGAGAACGACTTTTTTATTAAAAGTTCAGGGATCCGAGTGAGGGGTGTAAGAACCCGTCTATTCCGTTGGTCTCGCCATTGAATTTGCTGTCCGCGTAAATAGTCGCTGCTGGCTGACTTCCGATCTACTGAAGTTTCGGCCTTCTATGGAAATTCTATCTAAGAGAAATCAATATTTATGCTCACCGGTCTGCCGCTAGGCAGTTGCTCATACTACGCTGATGAGTATGACCGATTGTGAGTAATATTGGCATCGCCAATTTTGAACTTTAATGTTTTCTGAATAGGCAAAGGTTATGAAAGGTGTTAATTATTTTCAAGAAATTGATAGGTGAGCTAGAATCATGAAGCTGGCCATGAAAACGGGTAGGAGACCATACAAGAATGAAAAAACCTAGTGAGGAAGGAAATCAGTAAGAAGTGACATTGTGGGTAGGAATCAAATTATCCGAGAACTTTTGTAGGAAAAAAGGACTGAAGTCTTTCAATACGAATTAGTATTAAAGGTTCAAAGGAGACCCATAGACCTAATTAGAACAATAAGTGAAAACAATAAGGTGATGAAGTTTTCGTCCAATTGATGAAGTAATTTAGGGATGAAATAGAAGAGAAAGAGGAAACAAGTCAGATAACCAGCCGAGGAGGATTACATCAAGACTGAGTACCCAATAAGCATTTGGTTTAAATAGAGTCGAAGATGACTTCATGACCGAACTGGCCCATGAGAGAATGTTCCTGACCATGATTAATTGAGAGATCTAAAGACGATGACGCTAAGGATCCGTGCATGGATATGATTCATTTCGCTTTAGATACAGTAAGCGCGATATTTTTGACCATGTCCCGAACTTTAAGGGTCTAAGATTTTCACTCAGCTTTTCCCTAACAAATAACAGTGAGATACACCTAAAATTCCTCATTTGTCCTTGTGGCTGTTTCATAATGCGTCGACATTGGTTTTTTGTGGATTCAGTACTTTCCTCCCCAATATTTTTCCCAGGATAAAACGCGATTTCTCATTCTATAAGAATCATCATAGAGACATTGTGATTCCTTCTTACAAAGCTGATCTGTAATTATGATTGAGACTTTCTCTGAGAATATAAGATACCGAACCACTGAAACTGGATGGATTCAAGAACATCATTATAAATCAAAGCGATGATCAACATTTAATTTCACAAATATTGTTGTATCTAGTAAATTAGGAACCCAAGCTTTCATCTTTTTACGATTTGATCAATATTCGGCTGTCTTCCTTTTCTGATAAGAGAATGCCGTAATTCATTCCTATATTAATATGCAGGCCCATTCAAGCTACCATTTGCACCAACTGTATGGCCGTCCGGCAAATAAGGAGTACTTCCATCTTCCCGACCGCACCAAAGAGTCATTTTACTCGGATGTAAATATGAAGAAAGGGGTAGAATAAATGTGAGCTCGAAGCGAATGTCTCAGATAAGGAGAATAGCGTTTACATACTCGTCTTTATAGTTAAAAATCGCTATTGATATGAGTTTCTTTGGATGTTTATCGGATTTTCCGAGCTTATTTTCTTTTTAATGCAAGGAAGAGTCGGTACGTATTTGATGACAATGACCGAAAGGCAACGAAGGGCAAAAGATCATAGATGGATTACCCAGCGTTGATTATAATTTGCCTTTGTAAACAACATCAGGGAATAAAATAATGAAATTTTTCAGCGATAAAGTTAACACGGCTAGATAAAAAATATATTATATTCTTGAATCTTTTAAGTTTGATAACTTTTATTTATAACCTTTCCCGATACGCTTATCGGTATCAAACGCCTTCCGTAGCGAAAAAGCCTATTTTGTGGTATGTCTGTGCTCGGCATTTCCCGTTATCTGTATCACGCACACTCACATCCTGGCTGTGACCGGGATTATAAAATAAGTCTTACTCTCTCATCTAGTAACATAGCCATAGTGTTGAATCTGAATTTTGGAGACGACGGAACCTCTTGATTCCAAATTTGGATCATTTTCTTCGGCTGCTGTTGGTTGGGCGCAGCGGCCATTGGGAATTTGATTGACGGCACTTAATCGAATTGAGCCAGTGATTGGGCCAAACTAATGCACAAGTGCGTTCATAAGTTAGATGTTGAGACTTCGGTTACTACGGGGTTAAAACCCGGATTACGCTCTTGGGTACGGTATCTTCCCGGACAATGGTATGGCGTGGCATCACCTACCGTTTAAACAGGATTCGGCCTTTAGCGCGCCTTGTTGGATGGTAATAATGTGTCATTCAGATTCAAATTGTTATGTCAATGTGTTTTTCAATGAATTTCTCTCGCTGAAAAGGATAAAACATAATTGATGATCTTGTTGCCTCGACGGATAAACGCTCTGGATTTTGGGTTTATCAATTATGGTCGTAGTTGCATTGTGGTTTTCACATTCACGAGGGGAAATATTCTGTCGACGTTACCAATGAGCCCCGATCCATTCATGAGGTCGTTGAACATACTTTCCGACATATAACTAAATATCCCTCTCGATGCCTAACGTCGATGCTTCCGCGCGTTGGCGCAAGGGTCCCTCTGTCCTTAACCCAGTCCGCGAGACAGAATACCGCCCGATACCCTTGGATCTCGGCCTTTCGAACCATCGCCTTCTCTACAATTACAAAATTCCCCCATCGTCAGCGGCTCCGTCGTATATCCCGGAGTGAAGAACATGCGCTATCGTTAATTAAACGTTTTAGGGTCCTTCTTTATTCGCTTCGATAAGACTCGGGCAAGAACATTTGCGCTTTCTCTACGAGATATCCTTTCTACCGAATATAATGGTATGAATGCTTCTGCACCTTCGCACCCCCATTCTAACTTCTATGCCGCGCCGCTCATTGTTGAGTATCAGCGGTCAGGCTGAGGCTACTCCAACAATCATTCCCTCTAGATGTGCCTAGGTTGTATCTGTACATCAGCATCCTCATCCGAGAATCTATTTTTTGACTATTTTATCATCCGATTTTGTCTCTGAACCTCGATATCTGGGTGGCAACAATTCCAAACCCCATCTTAATTCTGCAGTATTCGTTATTTTTTTTATCACCGGTTTTTGCTATTGACTTTTATATGTCTTACGATATTGCAGTGGCTTTATGGTAATCGCCCGGGTTAATTTTACGTGTCCTCTTACTCACTTCTATATAACTGCTCTTAACCATTTACAATTAAAGGGTACAGCCGTAGGATAGTCAGACATAGGTTCTCTAGACGCCCTATTGTCATACCTCGGCTTTTGTGAATTACGCGGACTTTTCTTTTGCTGCCCGAATTAGGTGGACAATCCCAATTTGCCTTATTATCCTCCCACAAAACTGTATCCACCCTTGTATCCTCATACCGCTTCAAAATAGTAATGGCAACCCTATCCTTGTAAGAATTCTAAAGCTCATTACTTTTTGGACCTTTACAAGATTCGAATTAATTTGAAGACATCACGATTTTGATTTGTGATATACGGGTAAAATTGAAAATTCAATCATCCTGTGTTAAGGATCCATGCCCACAAAAGTAAATCCAAATAGATGGAAAGATGTGTTCGATCTGGGTAAAAAGTTTTTATCCAATGGTATGTATTAGGCGCTATTTCTACTTATTCATGGTAGCTTTTTTGAAAAAGAATCTTCTTTTTTTTAAAGATTTTGTTTCCCTTATTTGAATGACTTAATAGCGTAAAAGCATATGCAAATGGATCCAGGATGATAGCAACTATTTATTCTTTGACAGAAATCCGCGCATAGGCGAATGGGTGGCCTCATGCTCGGAACAACTGAGGGACTGGCGATTGCATGCCCGAAAAAAAAGGCCAAAGTATGTTTTTAATAATTTTAAATTCAAAATCCGAATCAACTCCAACCCAGGGGTCATAATAGTAATCAAGAAATCTTTTATTTTTATTGTGATGGAGTTGCGAAAATATACATGCGTCCAAAACGACGATCGAAAAATTGAAATGAGGTATGGTGCCTTTCTTGCAATCCTTCACGGAATCAAAGTAAAAAACAATTCTTTCGTGTTCATGTATTCATCGTTATATTTTTATAAGAAGGCGGCTTAGATCTCGAAAGGATAAACACTTGTTGATACGTGATTATCAGCATTCCTTAGGATTTAGATCTTATTTCTTCTGAGTTTCATATTGATGTCCTATTAAAAAAATAACATTAGGCATACCTATTTACCAGGTTGCACTCGGTTTTACGAACCACATCGTATTTGTCCGCCTCATCCATGTTATGTGCCTATGTATACTTCGAAGTATAGGCTTGAAAAAAAAAGATCTTTCTTGAGAATCATAATAAGAAGAAAAGTTTTGAAATTCTTATTCTCAGAATATAAGTCCATTATCACATTGACATGAGTACGATATGGAATCGCATGTGCTCATGGTTCTATATTGATTGAGTAGGTCTTACCTACTCAATGTACTTAAATAATGAATATTCTCACTTTCACGAAGGAAAATAATCGGTAAACCATCCATACGAGTGTAAATTTGGACGGATGCATCCCCATTATCTTTTTAATTCGTGCCGGGAACGAGCGCTAATATTGATGTCCACATATAACAGGGCAAAGGATGGCCGGGAAAATCATTTATCGACAACCTATAGATTCATTTATCTCGTAATGATAAGGTCTCAATGAATGTATAAAGCTAGTATAGAGAGTCATGCCAATAAATGTTACCCTATATTTTTCCCTTGGGAGAAAAATTATTGTGTAAACAGTAACCATATTTTAAAATTGATGTTATCGGTGATTCTTTCGTAATGCGAATATGCGGCCATGCGCTCGTACAAATGAAAAGTTCCTTAATGCGATATTATGCGGCACGCATGCCCATAAGCGCAAAGATATTCTGTCATATAAATCCGTCAACAAAAGTACCCTCCCACGTAGCCAAGAAAGCGATAATGGTTGTGAAACACCCACCCCCAAATAGCTAACCAAAAACAAAGAATCTGATGGCCGGAATCATATGATTAAGGAAGAGTGAAGAGTGCAGTTAAAGTGTCATCTAGCTGGAAGTCACTCACGGCTTTTATTCAAAGTCGAACAAATTCCGAGGCATGAAAAAGATGGGCATCTGCACGCATCAAAAAACCCATTTAGTCGCAAACAGCGTATCAAGGATACGATACTGGCTGAGACCCAAGGCCGCTATCGGCCATCGTGTGAGCCGCGAATTATCCAAACAGGTAAATGGACAGACCAATATCCTAATTCTTAAGATCACCTTAAAGATTATTCTGATTCGGGCGATTTCACTCAGGAACCCTTGTCCCAGAGAAATCCAATCCCTTGGGCTCACTGCATCGGTACTTCCTTCAATACGATTCAACCATTATACTCTCCTCCATATCCACCCTCACCGTCAAAAATGGTTCGGTATAGTTTGTATCGTACCCGTAAAATATCCAAATCAATAATAATCCTTCGCATAAGGCCAGCAAAAGTGGAAATGGTCCATCATACTCTCCTTCAGGTACATAGCGAGACCCTGATGAGGAGTCTTCTGTGCGGATTTATTACGATTTGATCCGATCCAACTTTATAATTTTTACGACCTTTTTTTGAAATAGAAGAGCGTGCGTTCCAGACTGGAATATGAATAAGATTTTACATTATTCTTTAACGGGTAATTGATCTGTATCTAACGCTCCTTTTTCCTTCAGTTTTCTTTTTAAAAACTGTCAATTGTACTTTTCCTTCACCTTCAAAACGTTTCTTGATTTTTCTTTCTGATTACAAATAGATCTAATCCTCGTGCTGGGAAAATTTTCAGACAGAATCTATGTTTTTCCTTTCCGTATTTTGTGATGCATGATCTAAAGTTTTTTTTTTCACTACCTACTTTTCAGTACTTGTTATCGTGTTCTTTTGACAAGAATCCATGTTTTAATATAATTCCTCTTTTACGAAGCGACGGTCATACAAATCCCTTTATAATCGTAGTGAATCTTTGAAATATATTCAGTTATTCTCCTTGATGCGAATGCATTCCTGGTTTTATCTAGAGAGCATAACTTATTTTTAGATCTTGTTAAGATCTCCACTAATGAATGAATACTTTAGAAAATCAGTCGCTCAGTTTTTTTATTTTTTTTCTCGTTTTATTCGACCTTTATCTCCCACTCTTTCTGTTGAAGGTGATCAGTCGCTGTCGCAATTTTTCCCTGTTCGTTATCAAGTTTTTGAAAATAAATTCCTTTTTTTCCGTATTTTTACTTAATTAAATAGAATTATGGATACCAGATTATTTTAGTTTTAAGATACAATCGGAAAACAAGTCAGTTGAATGGCGCTAGATTCTCTTATCCATCATCACAGGGTTTTTGTTAAGGTTATTTTGTCTGTGATGTAATAAAAGCCTTTTTCATTTTCATATTGTATTTTATTTGTTTGTTTTTTTCTTTGTACGTTCATTCACCGGCTTATTCGTTTTTCTAGCAAATTAGATTTCATCAATATTCGTCATATCTTCTCTCACAGTATTTTATAGATCCTCATATTCAAGGTTCGTTGGGTTTTAGTTAGAATTCTGTTTTTTACTGAAGGACCCTAATTAGATCTTTTTCTCTATTATGATTTAGAAAAGTCTACTTATGTTTTAGAAAATCATTCAATTTTTGTTTCTATCATAACGTTTTTTAATCTTTTTTGTATCGCATGTATGTTACCTTTCGCATTTGGGACAACTGACACTATTGGAAATCTATTATGTCTTAGCATTTTCATCTTATACGATTCGAGTTTTTGTGCTAATCGATCAAATTCTGGTCCACAATATCTTATTCTTTTATAAAAGAGTCTTATATTAAACTACTAATTTAAATTCTACTGGTTGGAAATTTAAAACTAGCTGGAAATAGAAATCAAAAATTGGATTTTTTATCAAGGACTTTATGTGAATAATTATATCTTGTTGTTTTCATCTTCCGTTGCTCTTATATTTTTGTAATCATAAAGTGGCTTATCTGGATTTATATCAAGAAATAATTAAAATATGGATTCGAGAACGATTTTTCTTTAAATCGCAATTTTTGGGATCAACTTTTCTCTACTATTTTTGGTTATTTATTCCGGTATAACCCTTTTTTATTTTCGTAAGATAGTGCCATCATGACGATTCATGAGATCGGATATTTTTTGATATGATTGTTCTTTTGTTCCTAATCTAATTCATTTTTAACCAAAAAGAAAAAGATTGTTCTTTAAAGTCTTATAAAAGAAGTGTTCGGGGACCAAGGAGTCGCTCATCCAAACTTCCTTTTTTATGGTCTTTGGGGACGAATTGACTTGCAGGTTAGCGAATAACATTTTGGAATCTTTCAAATGACCCTTTAGTCATTACTGATTCTTTTAATCTTAATCTCGAAATCGGAATGAAAAAAATCGACATTTTTATTATTCTAAATGATGATACAAAAGACCCTATATTGGCAAAAAACTTCCAGCTCGCATTGATCGATTTTCTCCTTTTATGTTATCGAATATAATCTTTTTTCAATCATTAAAAATATTTATATTCGGATTCAAGAAAAAGGGGTTTTAGCTTCAAAAAGGGGATGACTTGCTGAAAGTCCAATACATTTCGCTTGGCCGACGACCTTATATTTCGCGAATCGATGTGGATACGATAAGCAATCTCGCTGTCGTTTTTGTTCTTTTTTGTGAGGTCGTTTTGGGATTCGTAAACACACCGTTGCTTCTGACGATTGTGTTGCGCCCTTTCTCGTTCACTCTGTGTCAATCTCATAATTTAGACATGGGACTTTTCTATTCTTATCCATGATTTCCTATATTTTCCTGGTCGTATATGCTCAAAAAATTAATTTTATCGTCTCGATCATCTACTGTTTTTCGTAAGATAAGCCTTAATTAATTGAGTGATTCCGCAATTCTATATTTAAAATACTATTCGTGAAAGATTCGTCAAAGTTACTTCGTCAATCGTTATTGTGTAGAGATCCTGATTTTTATCAATGTTCATTATGTTCTGAGTTTATATGAAAAAAAAATTTTATTGCCCGTAGGCCTTAAAAGGTCTAATGTGGAATATCTTTTGATTTCTTGATATTCAAAAGTGAAACTGGGGTATGAAAATATGGAATTCTTTTACGATT
		</sequence>
		<sequence>
			<taxon idref="KX703002.1"/>
			TACCTTGTGAGGGCTCACGCGCAATCAGGAACATCTGTTGCAGCCTTATCAATATTCAATACAACCGCCCTTAAACTCATCGAAATCGCCAGTGGTTCTAGGGGGATATGTACATGTTCAGTTTTGGGGCTCGACATGAGGTTAGGGACCTGAAATACCAAAATCAGGATGTTGAAATGTTATTAATCTCCGGCGGACAACAAAATGCATGCAAACTACAGTATATTCAGGTCTTAGAACAAGATCCTGAATCTTACAAACTCACAGTCTCATTTCTTGTAATCGTAAGCGAGAGTAACGAATGTTGATGTTCGAGAAAGAAACTGAGAAAGAGCTCTTACCGTACGAGGTTGACAAATTCAGTGAATGACGAATTTAGACTACATTGGACCTCAAGAAAATAACGAGGAAAGGATTCGCATATGCAACCTCGAAGATTGGATAAATTTTTTTACCAAAATTTTTGTTGATCTTGCGAATATAATGTTTGTGTAATCCTAACTTCAGTCAATACCTGAATCTCATCTGACGACTCATGCACATCGTAACGCCATGCGTGTTCTAGGTTACATATCTAAATTTAGTTATTGATCGTTAATCGCCTTTTCAAAGTTTTTTGCAATTCCGAGCTATCTTTTAACCATGTGATTACCGGCGGAGATATAACTGTCTGAGAGAACGTCATTGTCTGAAATTTTACTGCCATTCAAGATCAGTACCTTCACGTAGGGGCGCTGGATGTGGCTGTTGAGGTCTCTAATATAAGTTGCCCCTTCTGAAGTTACATCTAACGACGCTGAATATCCGGGCGGGATCATAATATCGTATTCTTAGGTCCAAATCCATTTGCTTATGTATTCAATTAGTCATTCGATACCTTACCGAATGTCGCTCATTCACTTCTAACGGCCGGCTTTCAGTGTCATGCCCCCCGAGTCTCGATTTGATGTTTAAATCGAGACATACCAAGAAGAAGATCGTACTTTTATTAACAAGTTCAAAAAGGCAAGCACACAGCCTAAAAGTCCCGATTTCCTCGCTCGGTGCTGCATCCTCACGCTGGCCATGAGCAGCCACGCAACCGCGCATACATGTGTCAAAATTTGCTTCGTGGATGTTGGGTCATAAATGTGCCACTCACCCGAATTTTAAACCTTAGAGGTTTATGACAAAAGACTTATTGTGGATCCAAATATCATCCGAGTCTCTGTGTCACATATACATTTGCGATCCGTTGGAGCGTTAGCTCCATTTTGTCGTAGATCTTAACCCGAAGATGTTTCAAAATCTTTTTTGTTCAAGGATTTTTGGGGAACTGCTCGAATAACTTGGTTTAGGAGCTTGTATCCAAAAATGCCGTACAATGTATTGCGACATATTCATTGCGTTTGATGTAACTTTGATGACATGTAGTCGTCCATAAAACCCAGGATCCAGATTTGCATCGTCTTCACTCATTCATTGACATAGACTGCCGATTAGTGGGCCTTTTGCATCAACTTTCCAATAATGCCAGCTATATGTGAGTTCTCCATATTTGCATATTTGTGAGAATGCATTAATTAAGGTTAAACGTTTCTCAGGTCGGTTTAATCTCATTTCTCATAATATATTAGACTGAAGTGTGAATGTAAAGATAAATTGAATTGGGGCCTCCAACAGATTCTATGGATAGGTTCCTTTATGAAATATAAGATGGATCTTTTCTTTAAAAGTCGAATTTTTGGTCGACTTCTCAAATAACCGACCGAAGTCTTCTTTCTATTAGAATTGGATTACAATCATCGAGAATCCGATAGCCTTCGACAATGATCTGTCCTAATCCCGATGGTTCCTTCCTAAGATTATTACACCTAGTCAGTTTCCTTCTGAAAGTCTGGAAAAGGTACAATTATCCTCGCATTCTCTGCGGAATTTTCATTTCCGGAATAATTCCCGAAAATTTAGTCACCGCCGCTCTGTTTAAGTATCGGTTCACCCATATCTTTCTTGACATATGAGAGATCGGAAATTGACTCTCGGAATAGTCTTTCCGTCTGATGATGAAGGATTCTCGCTTTGCAAAATCGATTTCTAAGATGCGGTAATAGTTCACGCCGTCAATATCGTAAAGTCGACTAAAATTTGTTACTGTTTTTTCCGAAGCTGAATGACTCCTCACGAAGGATGACTTATTGTCTGTCTTTGAAGAAAGGACACCTGACGCAGGCCCCGAAAATCAAATGCTGTTTGGTTCTTAATTAAGTTAGTCCGCCGATTCGCATACTGCGGTCGGTGGTGACAATCTCTTAACTATTTCCTTGAGGGCCGACTCACAGTCCCTGGTGGCTCTCCTACAAACGCAATCAGAGCATCACGGGCCATTAATTCTCGCAAACCATAAGTTGATAAATCTTCGGATATACTTCGGGCTACGAATCCCTATGTCCCATCGTCTAATGTCATAACTTTATAGCGTTATGAGTCCTCATTCATTAGTCTTAGACAGTCGCAAACCTGATATAGTATGTCTAATTCTGTAGTCCAAGATCTATGACTCATGGGCTCCTGAGCATACCATGTCAGTGCACGAGCAAAGGTTTTAATTATCTTTTGCGTAGCCCATGCTCTACTTTTCTCATTTTTTTTGTATTCTCGTTCAGGCGTTCCCTGTAAACTAATCCATAGATTCTGGTGGAGGCATTTGCCTCCTCTGGTGCCCGATCCTTTCAGTCTTCCGGGGCCTCTCCCAATCTTCATCGCAAGATATCATATATCGAATCAGTCAATCTCTTTCGGTTTTGTTTCATATGATTCTGAAATTGGCACCCAACTCTAGATTCCCTTCCGAAAAGATTTTCTGTCGCATGCAGGCCCGATCAGGCGCTGCAATAAATCTCGAGTGACTGTCCATCATGTCTCTGATCCCGTTAGGCAAGATTCCGCGCACATTATATCTTGCCCATTATATTTTCAACGACAGGCAACCAATGTCTGAAAGTCGCAATCCAATTATCCATAATGTCGTGCGCAAATTCCGGGAAAATAGAAGAAAAGATTCGCATTGTTAACCGGATGTGAATCCTCTTCCCCCCAGATTTTCCTTCCTGTGTTGGGAGAGGGCTTATATCTTTGCTAGATTTACTCATTTTAACAAAAATCTTTAATGAAGGTAAAAGGACTTCTATTCTTTTGTACCAATTCAATCTTGAAAACGAACCAGTTGCTTTCGATGGTTTTGATCATAACTTGAACCTCGTGCGCCAGAAGGACCAGCCAGAGCCGCAATTATCAACGCTGCATTCGATCCCTGCGATGCTGTCCCCGCTAGTTGCGGATAATGTAATCTGCGTATATTCTGGGTTTATGGCTCTGATTCTAAATTGGGCATTATCTTCGAACACCATCACTTCGGATAAATCGTTAGCGGGTGTTTCTAATATCCAAATTCTAGATCCTTCTGAATCGCCTTTCAACCAAAACGAGGATCTGGTTCTCTGGGCAAACTTATCAACTATTACAATCTGGAGAACGACTTTTTTATTAAAAGTTCAGGGATCCGAGTGAGGGGTGTAAGAACCCGTCTATTCCGTTGGTCTCGCCATTGAATTTGCTGTCCGCGTAAATAGTCGCTGCTGGCTGACTTCCGATCTACTGAAGTTTCGGCCTTCTATGGAAATTCTATCTAAGAGAAATCAATATTTATGCTCACCGGTCTGCCGCTAGGCAGTTGCTCATACTACGCTGATGAGTATGACCGATTGTGAGTAATATTGGCATCGCCAATTTTGAACTTTAATGTTTTCTGAATAGGCAAAGGTTATGAAAGGTGTTAATTATTTTCAAGAAATTGATAGGTGAGCTAGAATCATGAAGCTGGCCATGAAAACGGGTAGGAGACCATACAAGAATGAAAAAACCTAGTGAGGAAGGAAATCAGTAAGAAGTGACATTGTGGGTAGGAATCAAATTATCCGAGAACTTTTGTAGGAAAAAAGGACTGAAGTCTTTCAATACGAATTAGTATTAAAGGTTCAAAGGAGACCCATAGACCTAATTAGAACAATAAGTGAAAACAATAAGGTGATGAAGTTTTCGTCCAATTGATGAAGTAATTTAGGGATGAAATAGAAGAGAAAGAGGAAACAAGTCAGATAACCAGCCGAGGAGGATTACATCAAGACTGAGTACCCAATAAGCATTTGGTTTAAATAGAGTCGAAGATGACTTCATGACCGAACTGGCCCATGAGAGAATGTTCCTGACCATGATTAATTGAGAGATCTAAAGACGATGACGCTAAGGATCCGTGCATGGATATGATTCATTTCGCTTTAGATACAGTAAGCGCGATATTTTTGACCATGTCCCGAACTTTAAGGGTCTAAGATTTTCACTCAGCTTTTCCCTAACAAATAACAGTGAGATACACCTAAAATTCCTCATTTGTCCTTGTGGCTGTTTCATAATGCGTCGACATTGGTTTTTTGTGGATTCAGTACTTTCCTCCCCAATATTTTTCCCAGGATAAAACGCGATTTCTCATTCTATAAGAATCATCATAGAGACATTGTGATTCCTTCTTACAAAGCTGATCTGTAATTATGATTGAGACTTTCTCTGAGAATATAAGATACCGAACCACTGAAACTGGATGGATTCAAGAACATCATTATAAATCAAAGCGATGATCAACATTTAATTTCACAAATATTGTTGTATCTAGTAAATTAGGAACCCAAGCTTTCATCTTTTTACGATTTGATCAATATTCGGCTGTCTTCCTTTTCTGATAAGAGAATGCCGTAATTCATTCCTATATTAATATGCAGGCCCATTCAAGCTACCATTTGCACCAACTGTATGGCCGTCCGGCAAATAAGGAGTACTTCCATCTTCCCGACCGCACCAAAGAGTCATTTTACTCGGATGTAAATATGAAGAAAGGGGTAGAATAAATGTGAGCTCGAAGCGAATGTCTCAGATAAGGAGAATAGCGTTTACATACTCGTCTTTATAGTTAAAAATCGCTATTGATATGAGTTTCTTTGGATGTTTATCGGATTTTCCGAGCTTATTTTCTTTTTAATGCAAGGAAGAGTCGGTACGTATTTGATGACAATGACCGAAAGGCAACGAAGGGCAAAAGATCATAGATGGATTACCCAGCGTTGATTATAATTTGCCTTTGTAAACAACATCAGGGAATAAAATAATGAAATTTTTCAGCGATAAAGTTAACACGGCTAGATAAAAAATATATTATATTCTTGAATCTTTTAAGTTTGATAACTTTTATTTATAACCTTTCCCGATACGCTTATCGGTATCAAACGCCTTCCGTAGCGAAAAAGCCTATTTTGTGGTATGTCTGTGCTCGGCATTTCCCGTTATCTGTATCACGCACACTCACATCCTGGCTGTGACCGGGATTATAAAATAAGTCTTACTCTCTCATCTAGTAACATAGCCATAGTGTTGAATCTGAATTTTGGAGACGACGGAACCTCTTGATTCCAAATTTGGATCATTTTCTTCGGCTGCTGTTGGTTGGGCGCAGCGGCCATTGGGAATTTGATTGACGGCACTTAATCGAATTGAGCCAGTGATTGGGCCAAACTAATGCACAAGTGCGTTCATAAGTTAGATGTTGAGACTTCGGTTACTACGGGGTTAAAACCCGGATTACGCTCTTGGGTACGGTATCTTCCCGGACAATGGTATGGCGTGGCATCACCTACCGTTTAAACAGGATTCGGCCTTTAGCGCGCCTTGTTGGATGGTAATAATGTGTCATTCAGATTCAAATTGTTATGTCAATGTGTTTTTCAATGAATTTCTCTCGCTGAAAAGGATAAAACATAATTGATGATCTTGTTGCCTCGACGGATAAACGCTCTGGATTTTGGGTTTATCAATTATGGTCGTAGTTGCATTGTGGTTTTCACATTCACGAGGGGAAATATTCTGTCGACGTTACCAATGAGCCCCGATCCATTCATGAGGTCGTTGAACATACTTTCCGACATATAACTAAATATCCCTCTCGATGCCTAACGTCGATGCTTCCGCGCGTTGGCGCAAGGGTCCCTCTGTCCTTAACCCAGTCCGCGAGACAGAATACCGCCCGATACCCTTGGATCTCGGCCTTTCGAACCATCGCCTTCTCTACAATTACAAAATTCCCCCATCGTCAGCGGCTCCGTCGTATATCCCGGAGTGAAGAACATGCGCTATCGTTAATTAAACGTTTTAGGGTCCTTCTTTATTCGCTTCGATAAGACTCGGGCAAGAACATTTGCGCTTTCTCTACGAGATATCCTTTCTACCGAATATAATGGTATGAATGCTTCTGCACCTTCGCACCCCCATTCTAACTTCTATGCCGCGCCGCTCATTGTTGAGTATCAGCGGTCAGGCTGAGGCTACTCCAACAATCATTCCCTCTAGATGTGCCTAGGTTGTATCTGTACATCAGCATCCTCATCCGAGAATCTATTTTTTGACTATTTTATCATCCGATTTTGTCTCTGAACCTCGATATCTGGGTGGCAACAATTCCAAACCCCATCTTAATTCTGCAGTATTCGTTATTTTTTTTATCACCGGTTTTTGCTATTGACTTTTATATGTCTTACGATATTGCAGTGGCTTTATGGTAATCGCCCGGGTTAATTTTACGTGTCCTCTTACTCACTTCTATATAACTGCTCTTAACCATTTACAATTAAAGGGTACAGCCGTAGGATAGTCAGACATAGGTTCTCTAGACGCCCTATTGTCATACCTCGGCTTTTGTGAATTACGCGGACTTTTCTTTTGCTGCCCGAATTAGGTGGACAATCCCAATTTGCCTTATTATCCTCCCACAAAACTGTATCCACCCTTGTATCCTCATACCGCTTCAAAATAGTAATGGCAACCCTATCCTTGTAAGAATTCTAAAGCTCATTACTTTTTGGACCTTTACAAGATTCGAATTAATTTGAAGACATCACGATTTTGATTTGTGATATACGGGTAAAATTGAAAATTCAATCATCCTGTGTTAAGGATCCATGCCCACAAAAGTAAATCCAAATAGATGGAAAGATGTGTTCGATCTGGGTAAAAAGTTTTTATCCAATGGTATGTATTAGGCGCTATTTCTACTTATTCATGGTAGCTTTTTTGAAAAAGAATCTTCTTTTTTTTAAAGATTTTGTTTCCCTTATTTGAATGACTTAATAGCGTAAAAGCATATGCAAATGGATCCAGGATGATAGCAACTATTTATTCTTTGACAGAAATCCGCGCATAGGCGAATGGGTGGCCTCATGCTCGGAACAACTGAGGGACTGGCGATTGCATGCCCGAAAAAAAAGGCCAAAGTATGTTTTTAATAATTTTAAATTCAAAATCCGAATCAACTCCAACCCAGGGGTCATAATAGTAATCAAGAAATCTTTTATTTTTATTGTGATGGAGTTGCGAAAATATACATGCGTCCAAAACGACGATCGAAAAATTGAAATGAGGTATGGTGCCTTTCTTGCAATCCTTCACGGAATCAAAGTAAAAAACAATTCTTTCGTGTTCATGTATTCATCGTTATATTTTTATAAGAAGGCGGCTTAGATCTCGAAAGGATAAACACTTGTTGATACGTGATTATCAGCATTCCTTAGGATTTAGATCTTATTTCTTCTGAGTTTCATATTGATGTCCTATTAAAAAAATAACATTAGGCATACCTATTTACCAGGTTGCACTCGGTTTTACGAACCACATCGTATTTGTCCGCCTCATCCATGTTATGTGCCTATGTATACTTCGAAGTATAGGCTTGAAAAAAAAAGATCTTTCTTGAGAATCATAATAAGAAGAAAAGTTTTGAAATTCTTATTCTCAGAATATAAGTCCATTATCACATTGACATGAGTACGATATGGAATCGCATGTGCTCATGGTTCTATATTGATTGAGTAGGTCTTACCTACTCAATGTACTTAAATAATGAATATTCTCACTTTCACGAAGGAAAATAATCGGTAAACCATCCATACGAGTGTAAATTTGGACGGATGCATCCCCATTATCTTTTTAATTCGTGCCGGGAACGAGCGCTAATATTGATGTCCACATATAACAGGGCAAAGGATGGCCGGGAAAATCATTTATCGACAACCTATAGATTCATTTATCTCGTAATGATAAGGTCTCAATGAATGTATAAAGCTAGTATAGAGAGTCATGCCAATAAATGTTACCCTATATTTTTCCCTTGGGAGAAAAATTATTGTGTAAACAGTAACCATATTTTAAAATTGATGTTATCGGTGATTCTTTCGTAATGCGAATATGCGGCCATGCGCTCGTACAAATGAAAAGTTCCTTAATGCGATATTATGCGGCACGCATGCCCATAAGCGCAAAGATATTCTGTCATATAAATCCGTCAACAAAAGTACCCTCCCACGTAGCCAAGAAAGCGATAATGGTTGTGAAACACCCACCCCCAAATAGCTAACCAAAAACAAAGAATCTGATGGCCGGAATCATATGATTAAGGAAGAGTGAAGAGTGCAGTTAAAGTGTCATCTAGCTGGAAGTCACTCACGGCTTTTATTCAAAGTCGAACAAATTCCGAGGCATGAAAAAGATGGGCATCTGCACGCATCAAAAAACCCATTTAGTCGCAAACAGCGTATCAAGGATACGATACTGGCTGAGACCCAAGGCCGCTATCGGCCATCGTGTGAGCCGCGAATTATCCAAACAGGTAAATGGACAGACCAATATCCTAATTCTTAAGATCACCTTAAAGATTATTCTGATTCGGGCGATTTCACTCAGGAACCCTTGTCCCAGAGAAATCCAATCCCTTGGGCTCACTGCATCGGTACTTCCTTCAATACGATTCAACCATTATACTCTCCTCCATATCCACCCTCACCGTCAAAAATGGTTCGGTATAGTTTGTATCGTACCCGTAAAATATCCAAATCAATAATAATCCTTCGCATAAGGCCAGCAAAAGTGGAAATGGTCCATCATACTCTCCTTCAGGTACATAGCGAGACCCTGATGAGGAGTCTTCTGTGCGGATTTATTACGATTTGATCCGATCCAACTTTATAATTTTTACGACCTTTTTTTGAAATAGAAGAGCGTGCGTTCCAGACTGGAATATGAATAAGATTTTACATTATTCTTTAACGGGTAATTGATCTGTATCTAACGCTCCTTTTTCCTTCAGTTTTCTTTTTAAAAACTGTCAATTGTACTTTTCCTTCACCTTCAAAACGTTTCTTGATTTTTCTTTCTGATTACAAATAGATCTAATCCTCGTGCTGGGAAAATTTTCAGACAGAATCTATGTTTTTCCTTTCCGTATTTTGTGATGCATGATCTAAAGTTTTTTTTTTCACTACCTACTTTTCAGTACTTGTTATCGTGTTCTTTTGACAAGAATCCATGTTTTAATATAATTCCTCTTTTACGAAGCGACGGTCATACAAATCCCTTTATAATCGTAGTGAATCTTTGAAATATATTCAGTTATTCTCCTTGATGCGAATGCATTCCTGGTTTTATCTAGAGAGCATAACTTATTTTTAGATCTTGTTAAGATCTCCACTAATGAATGAATACTTTAGAAAATCAGTCGCTCAGTTTTTTTATTTTTTTTCTCGTTTTATTCGACCTTTATCTCCCACTCTTTCTGTTGAAGGTGATCAGTCGCTGTCGCAATTTTTCCCTGTTCGTTATCAAGTTTTTGAAAATAAATTCCTTTTTTTCCGTATTTTTACTTAATTAAATAGAATTATGGATACCAGATTATTTTAGTTTTAAGATACAATCGGAAAACAAGTCAGTTGAATGGCGCTAGATTCTCTTATCCATCATCACAGGGTTTTTGTTAAGGTTATTTTGTCTGTGATGTAATAAAAGCCTTTTTCATTTTCATATTGTATTTTATTTGTTTGTTTTTTTCTTTGTACGTTCATTCACCGGCTTATTCGTTTTTCTAGCAAATTAGATTTCATCAATATTCGTCATATCTTCTCTCACAGTATTTTATAGATCCTCATATTCAAGGTTCGTTGGGTTTTAGTTAGAATTCTGTTTTTTACTGAAGGACCCTAATTAGATCTTTTTCTCTATTATGATTTAGAAAAGTCTACTTATGTTTTAGAAAATCATTCAATTTTTGTTTCTATCATAACGTTTTTTAATCTTTTTTGTATCGCATGTATGTTACCTTTCGCATTTGGGACAACTGACACTATTGGAAATCTATTATGTCTTAGCATTTTCATCTTATACGATTCGAGTTTTTGTGCTAATCGATCAAATTCTGGTCCACAATATCTTATTCTTTTATAAAAGAGTCTTATATTAAACTACTAATTTAAATTCTACTGGTTGGAAATTTAAAACTAGCTGGAAATAGAAATCAAAAATTGGATTTTTTATCAAGGACTTTATGTGAATAATTATATCTTGTTGTTTTCATCTTCCGTTGCTCTTATATTTTTGTAATCATAAAGTGGCTTATCTGGATTTATATCAAGAAATAATTAAAATATGGATTCGAGAACGATTTTTCTTTAAATCGCAATTTTTGGGATCAACTTTTCTCTACTATTTTTGGTTATTTATTCCGGTATAACCCTTTTTTATTTTCGTAAGATAGTGCCATCATGACGATTCATGAGATCGGATATTTTTTGATATGATTGTTCTTTTGTTCCTAATCTAATTCATTTTTAACCAAAAAGAAAAAGATTGTTCTTTAAAGTCTTATAAAAGAAGTGTTCGGGGACCAAGGAGTCGCTCATCCAAACTTCCTTTTTTATGGTCTTTGGGGACGAATTGACTTGCAGGTTAGCGAATAACATTTTGGAATCTTTCAAATGACCCTTTAGTCATTACTGATTCTTTTAATCTTAATCTCGAAATCGGAATGAAAAAAATCGACATTTTTATTATTCTAAATGATGATACAAAAGACCCTATATTGGCAAAAAACTTCCAGCTCGCATTGATCGATTTTCTCCTTTTATGTTATCGAATATAATCTTTTTTCAATCATTAAAAATATTTATATTCGGATTCAAGAAAAAGGGGTTTTAGCTTCAAAAAGGGGATGACTTGCTGAAAGTCCAATACATTTCGCTTGGCCGACGACCTTATATTTCGCGAATCGATGTGGATACGATAAGCAATCTCGCTGTCGTTTTTGTTCTTTTTTGTGAGGTCGTTTTGGGATTCGTAAACACACCGTTGCTTCTGACGATTGTGTTGCGCCCTTTCTCGTTCACTCTGTGTCAATCTCATAATTTAGACATGGGACTTTTCTATTCTTATCCATGATTTCCTATATTTTCCTGGTCGTATATGCTCAAAAAATTAATTTTATCGTCTCGATCATCTACTGTTTTTCGTAAGATAAGCCTTAATTAATTGAGTGATTCCGCAATTCTATATTTAAAATACTATTCGTGAAAGATTCGTCAAAGTTACTTCGTCAATCGTTATTGTGTAGAGATCCTGATTTTTATCAATGTTCATTATGTTCTGAGTTTATATGAAAAAAAAATTTTATTGCCCGTAGGCCTTAAAAGGTCTAATGTGGAATATCTTTTGATTTCTTGATATTCAAAAGTGAAACTGGGGTATGAAAATATGGAATTCTTTTACGATT
		</sequence>
		<sequence>
			<taxon idref="MK888853.1"/>
			TACCTTGTGAGGGCTCACGCGCAATCAGGAACATCTGTTGCAGCCTTATCAATATTCAATACAACCGCCCTTAAACTCATCGAAATCGCCAGTGGTTCTAGGGGGATATGTACATGTTCAGTTTTGGGGCTCGACATGAGGTTAGGGACCTGAAATACCAAAATCAGGATGTTGAAATGTTATTAATCTCCGGCGGACAACAAAATGCATGCAAACTACAGTATATTCAGGTCTTAGAACAAGATCCTGAATCTTACAAACTCACAGTCTCATTTCTTGTAATCGTAAGCGAGAGTAACGAATGTTGATGTTCGAGAAAGAAACTGAGAAAGAGCTCTTACTGTACGAGGTTGACAAATTCAGTGAATGACGAATTTAGACTACATTGGACCTCAAGAAAATAACGAGGAAAGGATTCGCATATGCAACCTCGAATATTGGATAAATTTTTTTACCAAAATGTTTGTTGATCTTGCGAATATAATGTTTGTGTAATCCTAACTTCAGTCAATACCTGAATCTCATCTGACGACTCATGCACATCGTAACGCCATGCGTGTTCTAGGTTACATATCTAAATTTAGTTATTGATCGTTAATCGCCTTTTCAAAGTTTTTTGCAATTCCGAGCTATCTTTTAACCATGTGAATACCGGCGGAGATATAACTGTCTGAGAGAACGTCATTGTCTGAAATTTTACTGCCATTCAAGATCAGTACCTTCACGTAGGGGCGCTGGATGTGGCTGTTGAGGTCTCTAATATAAGTTGCCCCTTCTGAAGTTACATCTAACGACGCTGAATATCCGGGCGGGATCATAATATCGTATTCTTAGGTCCAAATCCATTTGCTTATGTATTCAATTAGTCATTCGATACCTTACCGAATGTCGCTCATTCACTTCTAACGGCCGGCTTTCAGTGTCATGCCCCCCGAGTCTCGATTTGATGTTTAAATCGAGACATACCAAGAAGAAGATCGTACTTTTATTAACAAGTTCAAAAAGGCAAGCACACAGCCTAAAAGTCCCGATTTCCTCGCTCGGTGCTGCATCCTCACGCTGGCCATGAGCAGCCACGCAACCGCGCATACATGTGTCAAAATTTGCTTCGTGGATGTTGGGTCATAAATGTGCCACTCACCCGAATTTTAAACCTTAGAGGTTTATGACAAAAGACTTATTGTGGATCCAAATATCATCCGAGTCTCTGTGTCACATATACATTTGCGATCCGTTGGAGCGTTAGCTCCATTTTGTCGTAGATCTTAACCCGAAGATGTTTCAAAATCTTTTTTGTTCAAGGATTTTTGGGGAACTGCTCGAATAACTTGGTTTAGGAGCTTGTATCCAAAAATGCCGTACAATGTATTGCGACATATTCATTGCGTTTGATGTAACTTTGATGACATGTAGTCGTCCATAAAACCCAGGATCCAGATTTGCATCGTCTTCACTCATTCATTGACATAGACTGCCGATTAGTGGGCCTTTTGCATCAACTTTCCAATAATGCCAGCTATATGTGAGTTCTCCATATTTGCATATTTGTGAGAATGCATTAATTAAGGTTAAACGTTTCTCAGGTCGGTTTAATCTCCTTTCTCATAATATATTAGACTGAAGTGTGAATGTAAAGATAAATTGAATTGGGGCCTCCAACAGATTCTATGGATATGTTCCTTTATGAAATATAAGATGGATCTTTTCTTTAAAAGTCGAATTTTTGGTCGACTTCTCAAATAACCGACCGAAGTCTTCTTTCTATTAGAATTGGATTACAATCATCGAGAATCCGATAGCCTTCGACAATGATCTGTCCTAATCCCGATGGTTCCTTCCTAAGATTATTACACCTAGTCAGTTTCCTTCTGAAAGTCTGGAAAAGGTACAATTATCCTCGCATTCTCTGCGGAATTTTCATTTCCGGAATAATTCCCGAAAATTTAGTCACCGCCGCTCTGTTTAAGTATCGGTTCACCCATATCTTTCTTGACATATGAGAGATCGGAAATTGACTCTCGGAATAGTCTTTCCGTCTGATGATGAAGGATTCTCGCTTTGCAAAATCGATTTCTAAGATGCGGTAATAGTTCACGCCGTCAATATCGTAAAGTCGACTAAAATTTGTTACTGTTTTTTCCGAAGCTGAATGACTCCTCACGAAGGATGACTTATTGTCTGTCTTTGAAGAAAGGACACCTGACGCAGGCCCCGAAAATCAAATGCTGTTTGGTTCTTAATTAAGTTAGTCCGCCGATTCGCATACTGCGGTCGGTGGTGACAATCTCTTAACTATTTCCTTGAGGGCCGACTCACAGTCCCTGGTGGCTCTCCTACAAACGCAATCAGAGCATCACGGGCCATTAATTCTCGCAAACCATAAGTTGATAAATCTTCGGATATACTTCGGGCTACGAATCCCTATGTCCCATCGTCTAATGTCATAACTTTATAGCGTTATGAGTCCTCATTCATTAGTCTTAGACAGTCGCAAACCTGATATAGTATGTCTAATTCTGTAGTCCAAGATCTATGACTCATGGGCTCCTGAGCATACCATGTCAGTGCACGAGCAAAGGTTTTAATTATCTTTTGCGTAGCCCATGCTCTACTTTTCTCATTTTTTTTGTATTCTCGTTCAGGCGTTCCCTGTAAACTAATCCATAGATTCTGGTGGAGGCATTTGCCTCCTCTGGTGCCCGATCCTTTCAGTCTTCCGGGGCCTCTCCCAATCTTCATCGCAAGATATCATATATCGAATCAGTCAATCTCTTTCGGTTTTGTTTCATATGATTCTGAAATTGGCACCCAACTCTAGATTCCCTTCCGAAAAGATTTTCTGTCGCATGCAGGCCCGATCAGGCGCTGCAATAAATCTCGAGTGACTGTCCATCATGTCTCTGATCCCGTTAGGCAAGATTCCGCGCACATTATATCTTGCCCATTATATTTTCAACGACAGGCAACCAATGTCTGAAAGTCGCAATCCAATTATCCATAATGTCGTGCGCAAATTCCGGGAAAATAGAAGAAAAGATTCGCATTGTTAACCGGATGTGAATCCTCTTCCCCCCAGATTTTCCTTCCTGTGTTGGGAGAGGGCTTATATCTTTGCTAGATTTACTCATTTTAACAAAAATCTTTAATGAAGGTAAAAGGACTGCTATTCTTTTGTACCAATTCAATCTTGAAAACGAACCAGTTGCTTTCGATGGTTTTGATCATAACTTGAACCTCGTGCGCCAGAAGGACCAGCCAGAGCCGCAATTATCAACGCTGCATTCGATCCCTGCGATGCTGTCCCCGCTAGTTGCGGATAATGTAATCTGCGTATATTCTGGGTTTATGGCTCTGATTCTAAATTGGGCATTATCTTCGAACACCATCACTTCGGATAAATCGTTAACGGGTGTTTCTAATATCCAAATTCTAGATCCTTCTGAATCGCCTTTCAACCAAAACGAGGATCTGGTTCTCTGGGCAAACTTATCAACTATTACAATCTGGAGAACGACTTTTTTATTAAAAGTTCAGGGATCCGAGTGAGGGGTGTAAGAACCCGTCTATTCCGTTGGTCTCGCCATTGAATTTGCTGTCCGCGTAAATAGTCGCTGCTGGCTGACTTCCGATCTACTGAAGTTTCGGCCTTCTATGGAAATTCTATCTAAGAGAAATCAATATTTATGCTCACCGGTCTGCCGCTAGGCAGTTGCTCATACTACGCTGATGAGTATGACCGATTGTGAGTAATATTGGCATCGCCAATTTTGAACTTTAATGTTTTCTGAATAGGCAAAGGTTATGAAAGGTGTTAATTATTTTCAAGAAATTGATAGGTGAGCTAGAATCATGAAGCTGGCCATGAAAACGGGTAGGAGACCATACAAGAATGAAAAAACCTAGTGAGGAAGGAAATCAGTAAGAAGTGACATTGTGGGTAGGAATCAAATTATCCGAGAACTTTTGTAGGAAAAAAGGACTGAAGTCTTTCAATACGAATTAGTATTAAAGGTTCAAAGGAGACCCATAGACCTAATTAGAACAATAAGTGAAAACAATAAGGTGATGAAGTTTTCGTCCAATTGATGAAGTAATTTAGGGATGAAATAGAAGAGAAAGAGGAAACGAGTCAGATAACCAGCCGAGGAGGATTACATCAAGACTGAGTACCCAATAAGCATTTGGTTTAAATAGAGTCGAAGATGACTTCATGACCGGACTGGCCCATGAGAGAATGTTCCTGACCATGATTAATTGAGAGATCTAAAGACGATGACGCTAAGGATCCGTGCATGGATATGATTCATTTCGCTTTAGATACAGTAAGCGCGATATTTTTGACCATGTCCCGAACTTTAAGGGTCTAAGATTTTCACTCAGCTTTTCCCTAACAAATAACAGTGAGATACACCTAAAATTCCTCATTTGTCCTTGTGGCTGTTTCATAATGCGTCGACATTGGTTTTTTGTGGATTCAGTACTTTCCTCCCCAATATTTTTCCCAGGATAAAACGCGATTTCTCATTCTATAAGAATCATCATAGAGACATTGTGATTCCTTCTTACAAAGCTGATCTGTAATTATGATTGAGACTTTCTCTGAGAATATAAGATACCGAACCACTGAAACTGGATGGATTCAAGAACATCATTATAAATCAAAGCGATGATCAACATTTAATTTCACAAATATTGTTGTATCTAGTAAATTAGGAACCCAAGCTTTCATCTTTTTACGATTTGATCAATATTCGGCTGTCTTCCTTTTCTGATAAGAGAATGCCGTAATTCATTCCTATATTAATATGCAGGCCCATTCAAGCTACCATTTGCACCAACTGTATGGCCGTCCGGCAAATAAGGAGTACTTCCATCTTCCCGACCGCACCAAAGAGTCATTTTACTCGGATGTAAATATGAAGAAAGGGGTAGAATAAATGTGAGCTCGAAGCGAATGTCTCAGATAAGGAGAATAGCGTTTACATACTCGTCTTTATAGTTAAAAATCGCTATTGATATGAGTTTCTTTGGATGTTTATCGGATTTTCCGAGCTTATTTTCTTTTTAATGCAAGGAAGAGTCGGTACGTATTTGATGACAATGACCGAAAGGCAACGAAGGGCAAAAGATCATAGATGGATTACCCAGCGTTGATTATAATTTGCCTTTGTAAACAACATCAGGGAATAAAATAATGAAATTTTTCAGCGATAAAGTTAACACGGCTAGATAAAAAATATATTATATTCTTGAATCTTTTAAGTTTGATAAATTTTATTTATAACCTTTCCCGATACGCTTATCGGTATCAAACGCCTTCCGTAGCGAAAAAGCCTATTTTGTGGTATGTCTGTGCTCGGCATTTCCCGTTATCTGTATCACGCACACTCACATCCTGGCTGTGACCGGGATTATAAAATAAGTCTTACTCTCTCATCTAGTAACATAGCCATAGTGTTGAATCTGAATTTTGGAGACGACGGAACCTCTTGATTCCAAATTTGGATCATTTTCTTCGGCTGCTGTTGGTTGGGCGCAGCGGCCATTGGGAATTTGATTGACGGCACTTAATCGAATTGAGCCAGTGATTGGGCCAAACTAATGCACAAGTGCGTTCATAAGTTAGATGTTGAGACTTCGGTTACTACGGGGTTAAAACCCGGATTACGCTCTTGGGTACGGTATCTTCCCGGACAATGGTATGGCGTGGCATCACCTACCGTTTAAACAGGATTCGGCCTTTAGCGCGCCTTGTTGGATGGTAACAATGTGTCATTCAGATTCAAATTGTTATGTCAATGTGTTTTTCAATGAATTTCTCTCGCTGAAAAGGATAAAACATAATTGATGATCTTGTTGCCTCGACGGATAAACGCTCTGGATTTTGGGTTTATCAATTATGGTCGTAGTTGCATTGTGGTTTTCACATTCACGAGGGGAAATATTCTGTCGACGTTACCAATGAGCCCCGATCCATTCATGAGGTCGTTGAACATACTTTCCGACATATAACTAAATATCCCTCTCGATGCCTAACGTCGATGCTTCCGCGCGTTGGCGCAAGGGTCCCTCTGTCCTTAACCCAGTCCGCGAGACAGAATACCGCCCGATACCCTTGGATCTCGGCCTTTCGAACCATCGCCTTCTCTACAATTACAAAATTCCCCCATCGTCAGCGGCTCCGTCGTATATCCCGGAGTGAAGAACATGCGCTATCGTTAATTAAACGTTTTAGGGTCCTTCTTTATTCGCTTCGATAAGACTCGGGCAAGAACATTTGCGCTTTCTCTACGAGATATCCTTTCTACCGAATATAATGGTATGAATGCTTCTGCACCTTCGCACCCCCATTCTAACTTCTATGCCGCGCCGCTCATTGTTGAGTATCAGCGGTCAGGCTGAGGCTACTCCAACAATCATTCCCTCTAGATGTGCCTAGGTTGTATCTGTACATCAGCATCCTCATCCGAGAATCTATTTTTTGACTATTTTATCATCCGATTTTGTCTCTGAACCTCGATATCTGGGTGGCAACAATTCCAAACCCCATCTTAATTCTGCAGTATTCGTTATTTTTTTTATCACCGGTTTTTGCTATTGACTTTTATATGTCTTACGATATTGCAGTGGCTTTATGGTAATCGCCCGGGTTAATTTTACGTGTCCTCTTACTCACTTCTATATAACTGCTCTTAACCATTTACAATTAAAGGGTACAGCCGTAGGATAGTCAGACATAGGTTCTCTAGACGCCCTATTGTCATATCTCGGCTTTTGTGAATTACGCGGACTTTTCTTTTGCTGCCCGAATTAGGTGGACAATCCCAATTTGCCTTATTATCCTCCCACAAAACTGTATCCACCCTTGTATCCTCATACCGCTTCAAAATAGTAATGGAAACCCTATCCTTGTAAGAATTCTAAAGCTCATTACTTTTTGGACCTTTACAAGATTCGAATTAATTTGAAGACATCACGATTTTGATTTGTGATATACGGGTAAAATTGAAAATTCAATCATCCTGTGTTAAGGATCCACGCCCACAAAAGTAAATCCAAATAGATGGAAAGATGTGTTCGATCTGGGTAAAAAGTTTTTATCCAATGGTATGTATTAGGCGCTATTTCTACTTATTCATGGTAGCTTTTTTGAAAAATAATCTTCTTTTTTTTAAAGATTTTGTTTCCCTTATTTGAATGACTTAATAGCGTAAAAGCATATGCAAATGGATCCAGGATGATAGCAACTATTTATTCTTTGACAGAAATCCGCGCATAGGCGAATGGGTGGCCTCATGCTCGGAACAACTGAGGGACTGGCGATTGCATGCCCGAAAAAAAAGGCCAAAGTATCTTTTTAATAATTTTAAATTCAAAATCCGAATCAACTCCAACCCAGGGGTCATAATAGTAATCAAGAAATCTTTTATTTTTATTGTGATGGAGTTGCGAAAATATACATGCGTCCAAAACGACGATCGAAAAATTGAAATGAGGTATGGTGCCTTTCTTGCAATCCTTCACGGAATCAAAGTAAAAAACAATTCTTTCGTGTTCATGTATTCATCGTTATATTTTTATAAGAAGGCGGCTTAGATCTCGAAAGGATAAACACTTGTTGATACGTGATTATCAGCATTCCTTAGGATTTAGATCTTATTTCTTCTGAGTTTCATATTGATGTCCTATTAAAAAAATAACATTAGGCATACCTATTTACCAGGTTGCACTCGGTTTTACGAACCACATCGTATTTGTCCGCCTCATCCATGTTATGTGCCTATGTATACTTCGAAGTATAGGCTTGAAAAAAAAAGATCTTTCTTGAGAATCATAATAAGAAGAAAAGTTTTGAAATTCTTATTCTCAGAATATAAGTCCATTATCACATTGACATGAGTACGATATGGAATCGCATGTGCTCATGGTTCTATATTGATTGAGTAGGTCTTACCTACTCAATGTACTTAAATAATGAATATTCTCACTTTCACGAAGGAAAATAATCGGTAAACCATCCATACGAGTGTAAATTTGGACGGATGCATCCCCATTATCTTTTTAATTCGTGCCGGGAACGAGCGCTAATATTGATGTCCACATATAACAGGGCAAAGGATGGCCGGGAAAATCATTTATCGACAACCTATAGATTCATTTATCTCGTAATGATAAGGTCTCAATGAATGTATAAAGCTAGTATAGAGAGTCATGCCAATAAAAGTTACCCTATATTTTTCCCTTGGGAGAAAAATTATTGTGTAAACAGTAACCATATTTTAAAATTGATGTTATCGGTGATTCTTTCGTAATGCGAATATGCGGCCATGCGCTCGTACAAATGAAAAGTTCCTTAATGCGATATTATGCGGCACGCATGCCCATAAGCGCAAAGATATTCTGTCATATAAATCCGTCAACAAAAGTACCCTCCCACGTAGCCAAGAAAGCGATAATGGTTGTGAAACACCCACCCCCAAATAGCTGACCAAAAACAAAGAATCTGATGGCCGGAATCATATGATTAAGGAAGAGTGAAGAGTGCAGTTAAAGTGTCATCTAGCTGGAAGTCACTCACGGCTTTTATTCAAAGTCGAACAAATTCCGAGGCATGAAAAAGATGGGCATCTGAACGCATCAAAAAACCCATTTAGTCGCAAACAGCGTATCAAGGATACGATACTGGCTGAGACCCAAGGCCGCTATCGGCCATCGTGTGAGCCGCGAATTATCCAAACAGGTAAATGGACAGACCAATATCCTAATTCTTAAGATCACCTTAAAGATTATTCTGATTCGGGCGATTTCACTCAGGAACCCTTGTCCCAGAGAAATCCAATCCCTTGGGCTCACTGCATCGGTACTTCCTTCAATACGATTCAACCATTATACTCTCCTCCATATCCACCCTCACCGTCAAAAATGGTTCGGTATAGTTTGTATCGTACCCGTAAAATATCCAAATCAATAATAATCCTTCGCATAAGGCCAGCAAAAGTGGAAATGGTCCATCATACTCTCCTTCAGGTACATAGCGAGACCCTGATGAGGAGTCTTCTGTGCGGATTTATTACGATTTGATCCGATCCAACTTTATAATTTTTACGACCTTTTTTTGAAATAGAAGAGCGTGCGTTCCAGACTGGAATATGAATAAGATTTTACATTATTCTTTAACGGGTAATTGATCTGTATCTAACGCTCCTTTTTCCTTCAGTTTTCTTTTTAAAAACTGTCGATTGTACTTTTCCTTCACCTTCAAAACGTTTCTTGATTTTTCTTTCTGATTACAAATAGATCTAATCCTCGTGCTGGGAAAATTTTCAGACAGAATCTATGTTTTTCCTTTCCGTATTTTGTGATGCATGATCTAAAGTTTTTTTTTTCACTACCTACTTTTCAGTACTTGTTATCGTGTTCTTTTGACAAGAATCCATGTTTTAATATAATTCCTCTTTTACGAAGCGACGGTCATACAAATCCCTTTATAATCGTAGTGAATCTTTGAAATATATTCAGTTATTCTCCTTGATGCGAATGCATTCCTGGTTTTATCTAGAGAGCATAACTTATTTTTAGATCTTGTTAAGATCTCCACTAATGAATGAATACTTTAGAAAATCAGTCGCTCAGTTTTTTTATTTTTTTTCTCGTTTTATTCGACCTTTATCTCCCACTCTTTCTTTTGAAGGCGATCAGTCGCTGTCGCAATTTTTCCCTGTTCCTTATCAAGTTTTTGAAAATAAATTCCTTTTTTTCCGTATTTTTACTTAATTAAATAGAATTATGGATACCAGATTATTTTAGTTTTAAGATACAATCGGAAAACAAGTCAGTTGAATGGCGCTAGATTCTCTTATCCATCATCACAGGGTTTTTGTTAAGGTTATTTTGTCTGTGATGTAATAAAAGCCTTTTTCATTTTCATATTGTATTTTATTTGTTTGTTTTTTTCTTTGTACGTTCATTCACCGGCTTATTCGTTTTTCTAGCAAATTAGATTTCATCAATATTCGTCATATCTTCTCTCACAGTATTTTATAGATCCTCATATTCAAGGTTCGTTGGGTTTTAGTTAGAATTCTGTTTTTTACTGAAGGACCCTAATTAGATCTTTTTCTCTATTATGATTTAGAAAAGTCTACTTATGTTTTAGAAAATCATTCAATTTTTGTTTCTATCATAACGTTTTTTAATCTTTTTTGTATCGCATGTATGTTACCTTTCGCATTTGGGACAACTGACACTATTGGAAATCTATTATGTCTTAGCATTTTCATCTTATACGATTCGAGTTTTTGTGCTAATCGATCAAATTCTGGTCCACAATATCTTATTCTTTTATAAAAGAGTCTTATATTAAACTACTAATTTAAATTCTACTGGTTGGAAATTTAAAACTAGCTGGAAATAGAAATCAAAAATTGGATTTTTTATCAAGGACTTTATGTGAATAATTATATCTTGTTGTTTTCATCTTCCGTTGCTCTTATATTTTTGTAATCATAAAGTGGCTTATCTGGATTTATATCAAGAAATAATTAAAATATGGATTCGAGAACGATTTTTCTTTAAATCGCAATTTTTGGGATCAACTTTTCTCTACTATTTTTGGTTATTTATTCCGGTATAACCCTTTTTTATTTTCGTAAGATAGTGCCATCATGACGATTCATGAGATCGGATATTTTTTCATATGATTGTTCTTTTGTTCCTAATCTAATTCATTTTTAACCAAAAAGAAAAAGATTGTTTTTTAAAGTCTTATAAAAGAAGTGTTCGGGGACCAAGGAGTCGCTCGTCCAAACTTCCTTTTTTATGGTCTTTGGGGACGAATTGACTTGCAGGTTAGCGAATAACATTTTGGAATCTTTCAAATGACCCTTTAGTCATTACTGATTCTTTTAATCTTAATCTCGAAATCGGAATGAAAAAAATCGACATTTTTATTATTCTAAATGATGATACAAAAGACCCTATATTGGCAAAAAACTTCCAGCTCGCATTCATCGATTTTCTCCTTTGATGTTATCGAATATAATCTTTTTTCAATCATTAAAAATATTTATATTTGGATTCAAGAAAAAGGGGTTTCAGCTTCAAAAAGGGGATGACTTGCTGAAAGTCCAATACATTTCGCTTGGCCGACGACCTTATATTTCGCGAATCGATGTGGATACGATAAGCAATCTCGCTGTCGTTTTTGTTCTTTTTTGTGAGGTCGTTTTGGGATTCGTAAACACACCGTTGCTTCTGACGATTGTGTTGCGCCCTTTCTCGTTCACTCTGTGTCAATCTCATAATTTAGACATGGGACTTTTCTATTCTTATCCATTATTTCCTATGTTTTCCTGGTCGTATATGCTCAAAAAATTAAATTTATCGTCTCGATCATCTACTGTTTTTCGTAAGATAAGCCTTAATTAATTGAGTGATTCCGCAATTCTATATCTAAAATACTATTCGTGAAAGATTCGTCAAAGTTACTTCGTCAATCGTTATTGTGTAGAGATCCTGATTTTTATCAATGTTCATTATGTTCTGAGTTTATATGAAAAAAAAATTTTATTGCCCGTAGGCCTTAAAAGGTCTCATGTGGAATATCTTTTGATTTCTTGATATTCAAAAGTGAAACTGGGGTATGAAAATATGGAATTCTTTTACGATT
		</sequence>
		<sequence>
			<taxon idref="MT872524.1"/>
			TACCTTGTGAGGGCTCACGCGCAATCAGGAACATCTGTTGCAGCCTTATCAATATTCAATACAACCGCCCTTAAACTCATCGAAATCGCCAGTGGTTCTAGGGGGATATGTACATGTTCAGTTTTGGGGCTCGACATGAGGTTAGGGACCTGAAATACCAAAATCAGGATGTTGAAATGTTATTAATCTCCGGCGGACAACAAAATGCATGCAAACTACAGTATATTCAGGTCTTAGAACAAGATCCTGAATCTTACAAACTCACAGTCTCATTTCTTGTAATCGTAAGCGAGAGTAACGAATGTTGATGTTCGAGAAAGAAACTGAGAAAGAGCTCTTACCGTACGAGGTTGACAAATTCAGTGAATGACGAATTTAGACTACATTGGACCTCAAGAAAATAACGAGGAAAGGATTCGCATATGCAACCTCGAAGATTGGATAAATTTTTTTACCAAAATTTTTGTTGATCTTGCGAATATAATGTTTGTGTAATCCTAACTTCAGTCAATACCTGAATCTCATCTGACGACTCATGCACATCGTAACGCCATGCGTGTTCTAGGTTACATATCTAAATTTAGTTATTGATCGTTAATCGCCTTTTCAAAGTTTTTTGCAATTCCGAGCTATCTTTTAACCATGTGATTACCGGCGGAGATATAACTGTCTGAGAGAACGTCATTGTCTGAAATTTTACTGCCATTCAAGATCAGTACCTTCACGTAGGGGCGCTGGATGTGGCTGTTGAGGTCTCTAATATAAGTTGCCCCTTCTGAAGTTACATCTAACGACGCTGAATATCCGGGCGGGATCATAATATCGTATTCTTAGGTCCAAATCCATTTGCTTATGTATTCAATTAGTCATTCGATACCTTACCGAATGTCGCTCATTCACTTCTAACGGCCGGCTTTCAGTGTCATGCCCCCCGAGTCTCGATTTGATGTTTAAATCGAGACATACCAAGAAGAAGATCGTACTTTTATTAACAAGTTCAAAAAGGCAAGCACACAGCCTAAAAGTCCCGATTTCCTCGCTCGGTGCTGCATCCTCACGCTGGCCATGAGCAGCCACGCAACCGCGCATACATGTGTCAAAATTTGCTTCGTGGATGTTGGGTCATAAATGTGCCACTCACCCGAATTTTAAACCTTAGAGGTTTATGACAAAAGACTTATTGTGGATCCAAATATCATCCGAGTCTCTGTGTCACATATACATTTGCGATCCGTTGGAGCGTTAGCTCCATTTTGTCGTAGATCTTAACCCGAAGATGTTTCAAAATCTTTTTTGTTCAAGGATTTTTGGGGAACTGCTCGAATAACTTGGTTTAGGAGCTTGTATCCAAAAATGCCGTACAATGTATTGCGACATATTCATTGCGTTTGATGTAACTTTGATGACATGTAGTCGTCCATAAAACCCAGGATCCAGATTTGCATCGTCTTCACTCATTCATTGACATAGACTGCCGATTAGTGGGCCTTTTGCATCAACTTTCCAATAATGCCAGCTATATGTGAGTTCTCCATATTTGCATATTTGTGAGAATGCATTAATTAAGGTTAAACGTTTCTCAGGTCGGTTTAATCTCCTTTCTCATAATATATTAGACTGAAGTGTGAATGTAAAGATAAATTGAATTGGGGCCTCCAACAGATTCTATGGATAGGTTCCTTTATGAAATATAAGATGGATCTTTTCTTTAAAAGTCGAATTTTTGGTCGACTTCTCAAATAACCGACCGAAGTCTTCTTTCTATTAGAATTGGATTACAATCATCGAGAATCCGATAGCCTTCGACAATGATCTGTCCTAATCCCGATGGTTCCTTCCTAAGATTATTACACCTAGTCAGTTTCCTTCTGAAAGTCTGGAAAAGGTACAATTATCCTCGCATTCTCTGCGGAATTTTCATTTCCGGAATAATTCCCGAAAATTTAGTCACCGCCGCTCTGTTTAAGTATCGGTTCACCCATATCTTTCTTGACATATGAGAGATCGGAAATTGACTCTCGGAATAGTCTTTCCGTCTGATGATGAAGGATTCTCGCTTTGCAAAATCGATTTCTAAGATGCGGTAATAGTTCACGCCGTCAATATCGTAAAGTCGACTAAAATTTGTTACTGTTTTTTCCGAAGCTGAATGACTCCTCACGAAGGATGACTTATTGTCTGTCTTTGAAGAAAGGACACCTGACGCAGGCCCCGAAAATCAAATGCTGTTTGGTTCTTAATTAAGTTAGTCCGCCGATTCGCATACTGCGGTCGGTGGTGACAATCTCTTAACTATTTCCTTGAGGGCCGACTCACAGTCCCTGGTGGCTCTCCTACAAACGCAATCAGAGCATCACGGGCCATTAATTCTCGCAAACCATAAGTTGATAAATCTTCGGATATACTTCGGGCTACGAATCCCTATGTCCCATCGTCTAATGTCATAACTTTATAGCGTTATGAGTCCTCATTCATTAGTCTTAGACAGTCGCAAACCTGATATAGTATGTCTAATTCTGTAGTCCAAGATCTATGACTCATGGGCTCCTGAGCATACCATGTCAGTGCACGAGCAAAGGTTTTAATTATCTTTTGCGTAGCCCATGCTCGACTTTTCTCATTTTTTTTGTATTCTCGTTCAGGCGTTCCCTGTAAACTAATCCATAGATTCTGGTGGAGGCATTTGCCTCCTCTGGTGCCCGATCCTTTCAGTCTTCCGGGGCCTCTCCCAATCTTCATCGCAAGATATCATATATCGAATCAGTCAATCTCTTTCGGTTTTGTTTCATATGATTCTGAAATTGGCACCCAACTCTAGATTCCCTTCCGAAAAGATTTTCTGTCGCATGCAGGCCCGATCAGGCGCTGCAATAAATCTCGAGTGACTGTCCATCATGTCTCTGATCCCGTTAGGCAAGATTCCGCGCACATTATATCTTGCCCATTATATTTTCAACGACAGGCAACCAATGTCTGAAAGTCGCAATCCAATTATCCATAATGTCGTGCGCAAATTCCGGGAAAATAGAAGAAAAGATTCGCATTGTTAACCGGATGTGAATCCTCTTCCCCCCAGATTTTCCTTCCTGTGTTGGGAGAGGGCTTATATCTTTGCTAGATTTACTCATTTTAACAAAAATCTTTAATGAAGGTAAAAGGACTTCTATTCTTTTGTACCAATTCAATCTTGAAAACGAACCAGTTGCTTTCGATGGTTTTGATCATAACTTGAACCTCGTGCGCCAGAAGGACCAGCCAGAGCCGCAATTATCAACGCTGCATTCGATCCCTGCGATGCTGTCCCCGCTAGTTGCGGATAATGTAATCTGCGTATATTCTGGGTTTATGGCTCTGATTCTAAATTGGGCATTATCTTCGAACACCATCACTTCGGATAAATCGTTAGCGGGTGTTTCTAATATCCAAATTCTAGATCCTTCTGAATCGCCTTTCAACCAAAACGAGGATCTGGTTCTCTGGGCAAACTTATCAACTATTACAATCTGGAGAACGACTTTTTTATTAAAAGTTCAGGGATCCGAGTGAGGGGTGTAAGAACCCGTCTATTCCGTTGGTCTCGCCATTGAATTTGCTGTCCGCGTAAATAGTCGCTGCTGGCTGACTTCCGATCTACTGAAGTTTCGGCCTTCTATGGAAATTCTATCTAAGAGAAATCAATATTTATGCTCACCGGTCTGCCGCTAGGCAGTTGCTCATACTACGCTGATGAGTATGACCGATTGTGAGTAATATTGGCATCGCCAATTTTGAACTTTAATGTTTTCTGAATAGGCAAAGGTTATGAAAGGTGTTAATTATTTTCAAGAAATTGATAGGTGAGCTAGAATCATGAAGCTGGCCATGAAAACGGGTAGGAGACCATACAAGAATGAAAAAACCTAGTGAGGAAGGAAATCAGTAAGAAGTGACATTGTGGGTAGGAATCAAATTATCCGAGAACTTTTGTAGGAAAAAAGGACTGAAGTCTTTCAATACGAATTAGTATTAAAGGTTCAAAGGAGACCCATAGACCTAATTAGAACAATAAGTGAAAACAATAAGGTGATGAAGTTTTCGTCCAATTGATGAAGTAATTTAGGGATGAAATAGAAGAGAAAGAGGAAACAAGTCAGATAACCAGCCGAGGAGGATTACATCAAGACTGAGTACCCAATAAGCATTTGGTTTAAATAGAGTCGAAGATGACTTCATGACCGAACTGGCCCATGAGAGAATGTTCCTGACCATGATTAATTGAGAGATCTAAAGACGATGACGCTAAGGATCCGTGCATGGATATGATTCATTTCGCTTTAGATACAGTAAGCGCGATATTTTTGACCATGTCCCGAACTTTAAGGGTCTAAGATTTTCACTCAGCTTTTCCCTAACAAATAACAGTGAGATACACCTAAAATTCCTCATTTGTCCTTGTGGCTGTTTCATAATGCGTCGACATTGGTTTTTTGTGGATTCAGTACTTTCCTCCCCAATATTTTTCCCAGGATAAAACGCGATTTCTCATTCTATAAGAATCATCATAGAGACATTGTGATTCCTTCTTACAAAGCTGATCTGTAATTATGATTGAGACTTTCTCTGAGAATATAAGATACCGAACCACTGAAACTGGATGGATTCAAGAACATCATTATAAATCAAAGCGATGATCAACATTTAATTTCACAAATATTGTTGTATCTAGTAAATTAGGAACCCAAGCTTTCATCTTTTTACGATTTGATCAATATTCGGCTGTCTTCCTTTTCTGATAAGAGAATGCCGTAATTCATTCCTATATTAATATGCAGGCCCATTCAAGCTACCATTTGCACCAACTGTATGGCCGTCCGGCAAATAAGGAGTACTTCCATCTTCCCGACCGCACCAAAGAGTCATTTTACTCGGATGTAAATATGAAGAAAGGGGTAGAATAAATGTGAGCTCGAAGCGAATGTCTCAGATAAGGAGAATAGCGTTTACATACTCGTCTTTATAGTTAAAAATCGCTATTGATATGAGTTTCTTTGGATGTTTATCGGATTTTCCGAGCTTATTTTCTTTTTAATGCAAGGAAGAGTCGGTACGTATTTGATGACAATGACCGAAAGGCAACGAAGGGCAAAAGATCATAGATGGATTACCCAGCGTTGATTATAATTTGCCTTTGTAAACAACATCAGGGAATAAAATAATGAAATTTTTCAGCGATAAAGTTAACACGGCTAGATAAAAAATATATTATATTCTTGAATCTTTTAAGTTTGATAACTTTTATTTATAACCTTTCCCGATACGCTTATCGGTATCAAACGCCTTCCGTAGCGAAAAAGCCTATTTTGTGGTATGTCTGTGCTCGGCATTTCCCGTTATCTGTATCACGCACACTCACATCCTGGCTGTGACCGGGATTATAAAATAAGTCTTACTCTCTCATCTAGTAACATAGCCATAGTGTTGAATCTGAATTTTGGAGACGACGGAACCTCTTGATTCCAAATTTGGATCATTTTCTTCGGCTGCTGTTGGTTGGGCGCAGCGGCCATTGGGAATTTGATTGACGGCACTTAATCGAATTGAGCCAGTGATTGGGCCAAACTAATGCACAAGTGCGTTCATAAGTTAGATGTTGAGACTTCGGTTACTACGGGGTTAAAACCCGGATTACGCTCTTGGGTACGGTATCTTCCCGGACAATGGTATGGCGTGGCATCACCTACCGTTTAAACAGGATTCGGCCTTTAGCGCGCCTTGTTGGATGGTAATAATGTGTCATTCAGATTCAAATTGTTATGTCAATGTGTTTTTCAATGAATTTCTCTCGCTGAAAAGGATAAAACATAATTGATGATCTTGTTGCCTCGACGGATAAACGCTCTGGATTTTGGGTTTATCAATTATGGTCGTAGTTGCATTGTGGTTTTCACATTCACGAGGGGAAATATTCTGTCGACGTTACCAATGAGCCCCGATCCATTCATGAGGTCGTTGAACATACTTTCCGACATATAACTAAATATCCCTCTCGATGCCTAACGTCGATGCTTCCGCGCGTTGGCGCAAGGGTCCCTCTGTCCTTAACCCAGTCCGCGAGACAGAATACCGCCCGATACCCTTGGATCTCGGCCTTTCGAACCATCGCCTTCTCTACAATTACAAAATTCCCCCATCGTCAGCGGCTCCGTCGTATATCCCGGAGTGAAGAACATGCGCTATCGTTAATTAAACGTTTTAGGGTCCTTCTTTATTCGCTTCGATAAGACTCGGGCAAGAACATTTGCGCTTTCTCTACGAGATATCCTTTCTACCGAATATAATGGTATGAATGCTTCTGCACCTTCGCACCCCCATTCTAACTTCTATGCCGCGCCGCTCATTGTTGAGTATCAGCGGTCAGGCTGAGGCTACTCCAACAATCATTCCCTCTAGATGTGCCTAGGTTGTATCTGTACATCAGCATCCTCATCCGAGAATCTATTTTTTGACTATTTTATCATCCGATTTTGTCTCTGAACCTCGATATCTGGGTGGCAACAATTCCAAACCCCATCTTAATTCTGCAGTATTCGTTATTTTTTTTATCACCGGTTTTTGCTATTGACTTTTATATGTCTTACGATATTGCAGTGGCTTTATGGTAATCGCCCGGGTTAATTTTACGTGTCCTCTTACTCACTTCTATATAACTGCTCTTAACCATTTACAATTAAAGGGTACAGCCGTAGGATAGTCAGACATAGGTTCTCTAGACGCCCTATTGTCATACCTCGGCTTTTGTGAATTACGCGGACTTTTCTTTTGCTGCCCGAATTAGGTGGACAATCCCAATTTGCCTTATTATCCTCCCACAAAACTGTATCCACCCTTGTATCCTCATACCGCTTCAAAATAGTAATGGCAACCCTATCCTTGTAAGAATTCTAAAGCTCATTACTTTTTGGACCTTTACAAGATTCGAATTAATTTGAAGACATCACGATTTTGATTTGTGATATACGGGTAAAATTGAAAATTCAATCATCCTGTGTTAAGGATCCATGCCCACAAAAGTAAATCCAAATAGATGGAAAGATGTGTTCGATCTGGGTAAAAAGTTTTTATCCAATGGTATGTATTAGGCGCTATTTCTACTTATTCATGGTAGCTTTTTTGAAAAAGAATCTTCTTTTTTTTAAAGATTTTGTTTCCCTTATTTGAATGACTTAATAGCGTAAAAGCATATGCAAATGGATCCAGGATGATAGCAACTATTTATTCTTTGACAGAAATCCGCGCATAGGCGAATGGGTGGCCTCATGCTCGGAACAACTGAGGGACTGGCGATTGCATGCCCGAAAAAAAAGGCCAAAGTATGTTTTTAATAATTTTAAATTCAAAATCCGAATCAACTCCAACCCAGGGGTCATAATAGTAATCAAGAAATCTTTTATTTTTATTGTGATGGAGTTGCGAAAATATACATGCGTCCAAAACGACGATCGAAAAATTGAAATGAGGTATGGTGCCTTTCTTGCAATCCTTCACGGAATCAAAGTAAAAAACAATTCTTTCGTGTTCATGTATTCATCGTTATATTTTTATAAGAAGGCGGCTTAGATCTCGAAAGGATAAACACTTGTTGATACGTGATTATCAGCATTCCTTAGGATTTAGATCTTATTTCTTCTGAGTTTCATATTGATGTCCTATTAAAAAAATAACATTAGGCATACCTATTTACCAGGTTGCACTCGGTTTTACGAACCACATCGTATTTGTCCGCCTCATCCATGTTATGTGCCTATGTATACTTCGAAGTATAGGCTTGAAAAAAAAAGATCTTTCTTGAGAATCATAATAAGAAGAAAAGTTTTGAAATTCTTATTCTCAGAATATAAGTCCATTATCACATTGACATGAGTACGATATGGAATCGCATGTGCTCATGGTTCTATATTGATTGAGTAGGTCTTACCTACTCAATGTACTTAAATAATGAATATTCTCACTTTCACGAAGGAAAATAATCGGTAAACCATCCATACGAGTGTAAATTTGGACGGATGCATCCCCATTATCTTTTTAATTCGTGCCGGGAACGAGCGCTAATATTGATGTCCACATATAACAGGGCAAAGGATGGCCGGGAAAATCATTTATCGACAACCTATAGATTCATTTATCTCGTAATGATAAGGTCTCAATGAATGTATAAAGCTAGTATAGAGAGTCATGCCAATAAATGTTACCCTATATTTTTCCCTTGGGAGAAAAATTATTGTGTAAACAGTAACCATATTTTAAAATTGATGTTATCGGTGATTCTTTCGTAATGCGAATATGCGGCCATGCGCTCGTACAAATGAAAAGTTCCTTAATGCGATATTATGCGGCACGCATGCCCATAAGCGCAAAGATATTCTGTCATATAAATCCGTCAACAAAAGTACCCTCCCACGTAGCCAAGAAAGCGATAATGGTTGTGAAACACCCACCCCCAAATAGCTAACCAAAAACAAAGAATCTGATGGCCGGAATCATATGATTAAGGAAGAGTGAAGAGTGCAGTTAAAGTGTCATCTAGCTGGAAGTCACTCACGGCTTTTATTCAAAGTCGAACAAATTCCGAGGCATGAAAAAGATGGGCATCTGCACGCATCAAAAAACCCATTTAGTCGCAAACAGCGTATCAAGGATACGATACTGGCTGAGACCCAAGGCCGCTATCGGCCATCGTGTGAGCCGCGAATTATCCAAACAGGTAAATGGACAGACCAATATCCTAATTCTTAAGATCACCTTAAAGATTATTCTGATTCGGGCGATTTCACTCAGGAACCCTTGTCCCAGAGAAATCCAATCCCTTGGGCTCACTGCATCGGTACTTCCTTCAATACGATTCAACCATTATACTCTCCTCCATATCCACCCTCACCGTCAAAAATGGTTCGGTATAGTTTGTATCGTACCCGTAAAATATCCAAATCAATAATAATCCTTCGCATAAGGCCAGCAAAAGTGGAAATGGTCCATCATACTCTCCTTCAGGTACATAGCGAGACCCTGATGAGGAGTCTTCTGTGCGGATTTATTACGATTTGATCCGATCCAACTTTATAATTTTTACGACCTTTTTTTGAAATAGAAGAGCGTGCGTTCCAGACTGGAATATGAATAAGATTTTACATTATTCTTTAACGGGTAATTGATCTGTATCTAACGCTCCTTTTTCCTTCAGTTTTCTTTTTAAAAACTGTCAATTGTACTTTTCCTTCACCTTCAAAACGTTTCTTGATTTTTCTTTCTGATTACAAATAGATCTAATCCTCGTGCTGGGAAAATTTTCAGACAGAATCTATGTTTTTCCTTTCCGTATTTTGTGATGCATGATCTAAAGTTTTTTTTTTCACTACCTACTTTTCAGTACTTGTTATCGTGTTCTTTTGACAAGAATCCATGTTTTAATATAATTCCTCTTTTACGAAGCGACGGTCATACAAATCCCTTTATAATCGTAGTGAATCTTTGAAATATATTCAGTTATTCTCCTTGATGCGAATGCATTCCTGGTTTTATCTAGAGAGCATAACTTATTTTTAGATCTTGTTAAGATCTCCACTAATGAATGAATACTTTAGAAAATCAGTCGCTCAGTTTTTTTATTTTTTTTCTCGTTTTATTCGACCTTTATCTCCCACTCTTTCTGTTGAAGGCGATCAGTCGCTGTCGCAATTTTTCCCTGTTCGTTATCAAGTTTTTGAAAATAAATTCCTTTTTTTCCGTATTTTTACTTAATTAAATAGAATTATGGATACCAGATTATTTTAGTTTTAAGATACAATCGGAAAACAAGTCAGTTGAATGGCGCTAGATTCTCTTATCCATCATCACAGGGTTTTTGTTAAGGTTATTTTGTCTGTGATGTAATAAAAGCCTTTTTCATTTTCATATTGTATTTTATTTGTTTGTTTTTTTCTTTGTACGTTCATTCACCGGCTTATTCGTTTTTCTAGCAAATTAGATTTCATCAATATTCGTCATATCTTCTCTCACAGTATTTTATAGATCCTCATATTCAAGGTTCGTTGGGTTTTAGTTAGAATTCTGTTTTTTACTGAAGGACCCTAATTAGATCTTTTTCTCTATTATGATTTAGAAAAGTCTACTTATGTTTTAGAAAATCATTCAATTTTTGTTTCTATCATAACGTTTTTTAATCTTTTTTGTATCGCATGTATGTTACCTTTCGCATTTGGGACAACTGACACTATTGGAAATCTATTATGTCTTAGCATTTTCATCTTATACGATTCGAGTTTTTGTGCTAATCGATCAAATTCTGGTCCACAATATCTTATTCTTTTATAAAAGAGTCTTATATTAAACTACTAATTTAAATTCTACTGGTTGGAAATTTAAAACTAGCTGGAAATAGAAATCAAAAATTGGATTTTTTATCAAGGACTTTATGTGAATAATTATATCTTGTTGTTTTCATCTTCGGTTGCTCTTATATTTTTGTAATCATAAAGTGGCTTATCTGGATTTATATCAAGAAATAATTAAAATATGGATTCGAGAACGATTTTTCTTTAAATCGCAATTTTTGGGATCAACTTTTCTCTACTATTTTTGGTTATTTATTCCGGTATAACCCTTTTTTATTTTCGTAAGATAGTGCCATCATGACGATTCATGAGATCGGATATTTTTTGATATGATTGTTCTTTTGTTCCTAATCTAATTCATTTTTAACCAAAAAGAAAAAGATTGTTCTTTAAAGTCTTATAAAAGAAGTGTTCGGGGACCAAGGAGTCGCTCATCCAAACTTCCTTTTTTATGGTCTTTGGGGACGAATTGACTTGCAGGTTAGCGAATAACATTTTGGAATCTTTCAAATGACCCTTTAGTCATTACTGATTCTTTTAATCTTAATCTCGAAATCGGAATGAAAAAAATCGACATTTTTATTATTCTAAATGATGATACAAAAGACCCTATATTGGCAAAAAACTTCCAGCTCGCATTGATCGATTTTCTCCTTTTATGTTATCGAATATAATCTTTTTTCAATCATTAAAAATATTTATATTCGGATTCAAGAAAAAGGGGTTTTAGCTTCAAAAAGGGGATGACTTGCTGAAAGTCCAATACATTTCGCTTGGCCGACGACCTTATATTTCGCGAATCGATGTGGATACGATAAGCAATCTCGCTGTCGTTTTTGTTCTTTTTTGTGAGGTCGTTTTGGGATTCGTAAACACACCGTTGCTTCTGACGATTGTGTTGCGCCCTTTCTCGTTCACTCTGTGTCAATCTCATAATTTAGACATGGGACTTTTCTATTCTTATCCATGATTTCCTATGTTTTCCTGGTCGTATATGCTCAAAAAATTAATTTTATCGTCTCGATCATCTACTCTTTTTCGTAAGATAAGCCTTAATTAATTGAGTGATTCCGCAATTCTATATTTAAAATACTATTCGTGAAAGATTCGTCAAAGTTACTTCGTCAATCGTTATTGTGTAGAGATCCTGATTTTTATCAATGTTCATTATGTTCTGAGTTTATATGAAAAAAAAATTTTATTGCCCGTAGGCCTTAAAAGGTCTAATGTGGAATATCTTTTGATTTCTTGATATTCAAAAGTGAAACTGGGGTATGAAAATATGGAATTCTTTTACGATT
		</sequence>
		<sequence>
			<taxon idref="MT872530.1"/>
			TACCTTGTGAGGGCTCACGCGCAATCAGGAACATCTGTTGCAGCCTTATCAATATTCAATACAACCGCCCTTAAACTCATCGAAATCGCCAGTGGTTCTAGGGGGATATGTACATGTTCAGTTTTGGGGCTCGACATGAGGTTAGGGACCTGAAATACCAAAATCAGGATGTTGAAATGTTATTAATCTCCGGCGGACAACAAAATGCATGCAAACTACAGTATATTCAGGTCTTAGAACAAGATCCTGAATCTTACAAACTCACAGTCTCATTTCTTGTAATCGTAAGCGAGAGTAACGAATGTTGATGTTCGAGAAAGAAACTGAGAAAGAGCTCTTACCGTACGAGGTTGACAAATTCAGTGAATGACGAATTTAGACTACATTGGACCTCAAGAAAATAACGAGGAAAGGATTCGCATATGCAACCTCGAAGATTGGATAAATTTTTTTACCAAAATTTTTGTTGATCTTGCGAATATAATGTTTGTGTAATCCTAACTTCAGTCAATACCTGAATCTCATCTGACGACTCATGCACATCGTAACGCCATGCGTGTTCTAGGTTACATATCTAAATTTAGTTATTGATCGTTAATCGCCTTTTCAAAGTTTTTTGCAATTCCGAGCTATCTTTTAACCATGTGATTACCGGCGGAGATATAACTGTCTGAGAGAACGTCATTGTCTGAAATTTTACTGCCATTCAAGATCAGTACCTTCACGTAGGGGCGCTGGATGTGGCTGTTGAGGTCTCTAATATAAGTTGCCCCTTCTGAAGTTACATCTAACGACGCTGAATATCCGGGCGGGATCATAATATCGTATTCTTAGGTCCAAATCCATTTGCTTATGTATTCAATTAGTCATTCGATACCTTACCGAATGTCGCTCATTCACTTCTAACGGCCGGCTTTCAGTGTCATGCCCCCCGAGTCTCGATTTGATGTTTAAATCGAGACATACCAAGAAGAAGATCGTACTTTTATTAACAAGTTCAAAAAGGCAAGCACACAGCCTAAAAGTCCCGATTTCCTCGCTCGGTGCTGCATCCTCACGCTGGCCATGAGCAGCCACGCAACCGCGCATACATGTGTCAAAATTTGCTTCGTGGATGTTGGGTCATAAATGTGCCACTCACCCGAATTTTAAACCTTAGAGGTTTATGACAAAAGACTTATTGTGGATCCAAATATCATCCGAGTCTCTGTGTCACATATACATTTGCGATCCGTTGGAGCGTTAGCTCCATTTTGTCGTAGATCTTAACCCGAAGATGTTTCAAAATCTTTTTTGTTCAAGGATTTTTGGGGAACTGCTCGAATAACTTGGTTTAGGAGCTTGTATCCAAAAATGCCGTACAATGTATTGCGACATATTCATTGCGTTTGATGTAACTTTGATGACATGTAGTCGTCCATAAAACCCAGGATCCAGATTTGCATCGTCTTCACTCATTCATTGACATAGACTGCCGATTAGTGGGCCTTTTGCATCAACTTTCCAATAATGCCAGCTATATGTGAGTTCTCCATATTTGCATATTTGTGAGAATGCATTAATTAAGGTTAAACGTTTCTCAGGTCGGTTTAATCTCCTTTCTCATAATATATTAGACTGAAGTGTGAATGTAAAGATAAATTGAATTGGGGCCTCCAACAGATTCTATGGATAGGTTCCTTTATGAAATATAAGATGGATCTTTTCTTTAAAAGTCGAATTTTTGGTCGACTTCTCAAATAACCGACCGAAGTCTTCTTTCTATTAGAATTGGATTACAATCATCGAGAATCCGATAGCCTTCGACAATGATCTGTCCTAATCCCGATGGTTCCTTCCTAAGATTATTACACCTAGTCAGTTTCCTTCTGAAAGTCTGGAAAAGGTACAATTATCCTCGCATTCTCTGCGGAATTTTCATTTCCGGAATAATTCCCGAAAATTTAGTCACCGCCGCTCTGTTTAAGTATCGGTTCACCCATATCTTTCTTGACATATGAGAGATCGGAAATTGACTCTCGGAATAGTCTTTCCGTCTGATGATGAAGGATTCTCGCTTTGCAAAATCGATTTCTAAGATGCGGTAATAGTTCACGCCGTCAATATCGTAAAGTCGACTAAAATTTGTTACTGTTTTTTCCGAAGCTGAATGACTCCTCACGAAGGATGACTTATTGTCTGTCTTTGAAGAAAGGACACCTGACGCAGGCCCCGAAAATCAAATGCTGTTTGGTTCTTAATTAAGTTAGTCCGCCGATTCGCATACTGCGGTCGGTGGTGACAATCTCTTAACTATTTCCTTGAGGGCCGACTCACAGTCCCTGGTGGCTCTCCTACAAACGCAATCAGAGCATCACGGGCCATTAATTCTCGCAAACCATAAGTTGATAAATCTTCGGATATACTTCGGGCTACGAATCCCTATGTCCCATCGTCTAATGTCATAACTTTATAGCGTTATGAGTCCTCATTCATTAGTCTTAGACAGTCGCAAACCTGATATAGTATGTCTAATTCTGTAGTCCAAGATCTATGACTCATGGGCTCCTGAGCATACCATGTCAGTGCACGAGCAAAGGTTTTAATTATCTTTTGCGTAGCCCATGCTCTACTTTTCTCATTTTTTTTGTATTCTCGTTCAGGCGTTCCCTGTAAACTAATCCATAGATTCTGGTGGAGGCATTTGCCTCCTCTGGTGCCCGATCCTTTCAGTCTTCCGGGGCCTCTCCCAATCTTCATCGCAAGATATCATATATCGAATCAGTCAATCTCTTTCGGTTTTGTTTCATATGATTCTGAAATTGGCACCCAACTCTAGATTCCCTTCCGAAAAGATTTTCTGTCGCATGCAGGCCCGATCAGGCGCTGCAATAAATCTCGAGTGACTGTCCATCATGTCTCTGATCCCGTTAGGCAAGATTCCGCGCACATTATATCTTGCCCATTATATTTTCAACGACAGGCAACCAATGTCTGAAAGTCGCAATCCAATTATCCATAATGTCGTGCGCAAATTCCGGGAAAATAGAAGAAAAGATTCGCATTGTTAACCGGATGTGAATCCTCTTCCCCCCAGATTTTCCTTCCTGTGTTGGGAGAGGGCTTATATCTTTGCTAGATTTACTCATTTTAACAAAAATCTTTAATGAAGGTAAAAGGACTTCTATTCTTTTGTACCAATTCAATCTTGAAAACGAACCAGTTGCTTTCGATGGTTTTGATCATAACTTGAACCTCGTGCGCCAGAAGGACCAGCCAGAGCCGCAATTATCAACGCTGCATTCGATCCCTGCGATGCTGTCCCCGCTAGTTGCGGATAATGTAATCTGCGTATATTCTGGGTTTATGGCTCTGATTCTAAATTGGGCATTATCTTCGAACACCATCACTTCGGATAAATCGTTAGCGGGTGTTTCTAATATCCAAATTCTAGATCCTTCTGAATCGCCTTTCAACCAAAACGAGGATCTGGTTCTCTGGGCAAACTTATCAACTATTACAATCTGGAGAACGACTTTTTTATTAAAAGTTCAGGGATCCGAGTGAGGGGTGTAAGAACCCGTCTATTCCGTTGGTCTCGCCATTGAATTTGCTGTCCGCGTAAATAGTCGCTGCTGGCTGACTTCCGATCTACTGAAGTTTCGGCCTTCTATGGAAATTCTATCTAAGAGAAATCAATATTTATGCTCACCGGTCTGCCGCTAGGCAGTTGCTCATACTACGCTGATGAGTATGACCGATTGTGAGTAATATTGGCATCGCCAATTTTGAACTTTAATGTTTTCTGAATAGGCAAAGGTTATGAAAGGTGTTAATTATTTTCAAGAAATTGATAGGTGAGCTAGAATCATGAAGCTGGCCATGAAAACGGGTAGGAGACCATACAAGAATGAAAAAACCTAGTGAGGAAGGAAATCAGTAAGAAGTGACATTGTGGGTAGGAATCAAATTATCCGAGAACTTTTGTAGGAAAAAAGGACTGAAGTCTTTCAATACGAATTAGTATTAAAGGTTCAAAGGAGACCCATAGACCTAATTAGAACAATAAGTGAAAACAATAAGGTGATGAAGTTTTCGTCCAATTGATGAAGTAATTTAGGGATGAAATAGAAGAGAAAGAGGAAACAAGTCAGATAACCAGCCGAGGAGGATTACATCAAGACTGAGTACCCAATAAGCATTTGGTTTAAATAGAGTCGAAGATGACTTCATGACCGAACTGGCCCATGAGAGAATGTTCCTGACCATGATTAATTGAGAGATCTAAAGACGATGACGCTAAGGATCCGTGCATGGATATGATTCATTTCGCTTTAGATACAGTAAGCGCGATATTTTTGACCATGTCCCGAACTTTAAGGGTCTAAGATTTTCACTCAGCTTTTCCCTAACAAATAACAGTGAGATACACCTAAAATTCCTCATTTGTCCTTGTGGCTGTTTCATAATGCGTCGACATTGGTTTTTTGTGGATTCAGTACTTTCCTCCCCAATATTTTTCCCAGGATAAAACGCGATTTCTCATTCTATAAGAATCATCATAGAGACATTGTGATTCCTTCTTACAAAGCTGATCTGTAATTATGATTGAGACTTTCTCTGAGAATATAAGATACCGAACCACTGAAACTGGATGGATTCAAGAACATCATTATAAATCAAAGCGATGATCAACATTTAATTTCACAAATATTGTTGTATCTAGTAAATTAGGAACCCAAGCTTTCATCTTTTTACGATTTGATCAATATTCGGCTGTCTTCCTTTTCTGATAAGAGAATGCCGTAATTCATTCCTATATTAATATGCAGGCCCATTCAAGCTACCATTTGCACCAACTGTATGGCCGTCCGGCAAATAAGGAGTACTTCCATCTTCCCGACCGCACCAAAGAGTCATTTTACTCGGATGTAAATATGAAGAAAGGGGTAGAATAAATGTGAGCTCGAAGCGAATGTCTCAGATAAGGAGAATAGCGTTTACATACTCGTCTTTATAGTTAAAAATCGCTATTGATATGAGTTTCTTTGGATGTTTATCGGATTTTCCGAGCTTATTTTCTTTTTAATGCAAGGAAGAGTCGGTACGTATTTGATGACAATGACCGAAAGGCAACGAAGGGCAAAAGATCATAGATGGATTACCCAGCGTTGATTATAATTTGCCTTTGTAAACAACATCAGGGAATAAAATAATGAAATTTTTCAGCGATAAAGTTAACACGGCTAGATAAAAAATATATTATATTCTTGAATCTTTTAAGTTTGATAACTTTTATTTATAACCTTTCCCGATACGCTTATCGGTATCAAACGCCTTCCGTAGCGAAAAAGCCTATTTTGTGGTATGTCTGTGCTCGGCATTTCCCGTTATCTGTATCACGCACACTCACATCCTGGCTGTGACCGGGATTATAAAATAAGTCTTACTCTCTCATCTAGTAACATAGCCATAGTGTTGAATCTGAATTTTGGAGACGACGGAACCTCTTGATTCCAAATTTGGATCATTTTCTTCGGCTGCTGTTGGTTGGGCGCAGCGGCCATTGGGAATTTGATTGACGGCACTTAATCGAATTGAGCCAGTGATTGGGCCAAACTAATGCACAAGTGCGTTCATAAGTTAGATGTTGAGACTTCGGTTACTACGGGGTTAAAACCCGGATTACGCTCTTGGGTACGGTATCTTCCCGGACAATGGTATGGCGTGGCATCACCTACCGTTTAAACAGGATTCGGCCTTTAGCGCGCCTTGTTGGATGGTAATAATGTGTCATTCAGATTCAAATTGTTATGTCAATGTGTTTTTCAATGAATTTCTCTCGCTGAAAAGGATAAAACATAATTGATGATCTTGTTGCCTCGACGGATAAACGCTCTGGATTTTGGGTTTATCAATTATGGTCGTAGTTGCATTGTGGTTTTCACATTCACGAGGGGAAATATTCTGTCGACGTTACCAATGAGCCCCGATCCATTCATGAGGTCGTTGAACATACTTTCCGACATATAACTAAATATCCCTCTCGATGCCTAACGTCGATGCTTCCGCGCGTTGGCGCAAGGGTCCCTCTGTCCTTAACCCAGTCCGCGAGACAGAATACCGCCCGATACCCTTGGATCTCGGCCTTTCGAACCATCGCCTTCTCTACAATTACAAAATTCCCCCATCGTCAGCGGCTCCGTCGTATATCCTGGAGTGAAGAACATGCGCTATCGTTAATTAAACGTTTTAGGGTCCTTCTTTATTCGCTTCGATAAGACTCGGGCAAGAACATTTGCGCTTTCTCTACGAGATATCCTTTCTACCGAATATAATGGTATGAATGCTTCTGCACCTTCGCACCCCCATTCTAACTTCTATGCCGCGCCGCTCATTGTTGAGTATCAGCGGTCAGGCTGAGGCTACTCCAACAATCATTCCCTCTAGATGTGCCTAGGTTGTATCTGTACATCAGCATCCTCATCCGAGAATCTATTTTTTGACTATTTTATCATCCGATTTTGTCTCTGAACCTCGATATCTGGGTGGCAACAATTCCAAACCCCATCTTAATTCTGCAGTATTCGTTATTTTTTTTATCACCGGTTTTTGCTATTGACTTTTATATGTCTTACGATATTGCAGTGGCTTTATGGTAATCGCCCGGGTTAATTTTACGTGTCCTCTTACTCACTTCTATATAACTGCTCTTAACCATTTACAATTAAAGGGTACAGCCGTAGGATAGTCAGACATAGGTTCTCTAGACGCCCTATTGTCATACCTCGGCTTTTGTGAATTACGCGGACTTTTCTTTTGCTGCCCGAATTAGGTGGACAATCCCAATTTGCCTTATTATCCTCCCACAAAACTGTATCCACCCTTGTATCCTCATACCGCTTCAAAATAGTAATGGCAACCCTATCCTTGTAAGAATTCTAAAGCTCATTACTTTTTGGACCTTTACAAGATTCGAATTAATTTGAAGACATCACGATTTTGATTTGTGATATACGGGTAAAATTGAAAATTCAATCATCCTGTGTTAAGGATCCATGCCCACAAAAGTAAATCCAAATAGATGGAAAGATGTGTTCGATCTGGGTAAAAAGTTTTTATCCAATGGTATGTATTAGGCGCTATTTCTACTTATTCATGGTAGCTTTTTTGAAAAAGAATCTTCTTTTTTTTAAAGATTTTGTTTCCCTTATTTGAATGACTTAATAGCGTAAAAGCATATGCAAATGGATCCAGGATGATAGCAACTATTTATTCTTTGACAGAAATCCGCGCATAGGCGAATGGGTGGCCTCATGCTCGGAACAACTGAGGGACTGGCGATTGCATGCCCGAAAAAAAAGGCCAAAGTATGTTTTTAATAATTTTAAATTCAAAATCCGAATCAACTCCAACCCAGGGGTCATAATAGTAATCAAGAAATCTTTTATTTTTATTGTGATGGAGTTGCGAAAATATACATGCGTCCAAAACGACGATCGAAAAATTGAAATGAGGTATGGTGCCTTTCTTGCAATCCTTCACGGAATCAAAGTAAAAAACAATTCTTTCGTGTTCATGTATTCATCGTTATATTTTTATAAGAAGGCGGCTTAGATCTCGAAAGGATAAACACTTGTTGATACGTGATTATCAGCATTCCTTAGGATTTAGATCTTATTTCTTCTGAGTTTCATATTGATGTCCTATTAAAAAAATAACATTAGGCATACCTATTTACCAGGTTGCACTCGGTTTTACGAACCACATCGTATTTGTCCGCCTCATCCATGTTATGTGCCTATGTATACTTCGAAGTATAGGCTTGAAAAAAAAAGATCTTTCTTGAGAATCATAATAAGAAGAAAAGTTTTGAAATTCTTATTCTCAGAATATAAGTCCATTATCACATTGACATGAGTACGATATGGAATCGCATGTGCTCATGGTTCTATATTGATTGAGTAGGTCTTACCTACTCAATGTACTTAAATAATGAATATTCTCACTTTCACGAAGGAAAATAATCGGTAAACCATCCATACGAGTGTAAATTTGGACGGATGCATCCCCATTATCTTTTTAATTCGTGCCGGGAACGAGCGCTAATATTGATGTCCACATATAACAGGGCAAAGGATGGCCGGGAAAATCATTTATCGACAACCTATAGATTCATTTATCTCGTAATGATAAGGTCTCAATGAATGTATAAAGCTAGTATAGAGAGTCATGCCAATAAATGTTACCCTATATTTTTCCCTTGGGAGAAAAATTATTGTGTAAACAGTAACCATATTTTAAAATTGATGTTATCGGTGATTCTTTCGTAATGCGAATATGCGGCCATGCGCTCGTACAAATGAAAAGTTCCTTAATGCGATATTATGCGGCACGCATGCCCATAAGCGCAAAGATATTCTGTCATATAAATCCGTCAACAAAAGTACCCTCCCACGTAGCCAAGAAAGCGATAATGGTTGTGAAACACCCACCCCCAAATAGCTAACCAAAAACAAAGAATCTGATGGCCGGAATCATATGATTAAGGAAGAGTGAAGAGTGCAGTTAAAGTGTCATCTAGCTGGAAGTCACTCACGGCTTTTATTCAAAGTCGAACAAATTCCGAGGCATGAAAAAGATGGGCATCTGCACGCATCAAAAAACCCATTTAGTCGCAAACAGCGTATCAAGGATACGATACTGGCTGAGACCCAAGGCCGCTATCGGCCATCGTGTGAGCCGCGAATTATCCAAACAGGTAAATGGACAGACCAATATCCTAATTCTTAAGATCACCTTAAAGATTATTCTGATTCGGGCGATTTCACTCAGGAACCCTTGTCCCAGAGAAATCCAATCCCTTGGGCTCACTGCATCGGTACTTCCTTCAATACGATTCAACCATTATACTCTCCTCCATATCCACCCTCACCGTCAAAAATGGTTCGGTATAGTTTGTATCGTACCCGTAAAATATCCAAATCAATAATAATCCTTCGCATAAGGCCAGCAAAAGTGGAAATGGTCCATCATACTCTCCTTCAGGTACATAGCGAGACCCTGATGAGGAGTCTTCTGTGCGGATTTATTACGATTTGATCCGATCCAACTTTATAATTTTTACGACCTTTTTTTGAAATAGAAGAGCGTGCGTTCCAGACTGGAATATGAATAAGATTTTACATTATTCTTTAACGGGTAATTGATCTGTATCTAACGCTCCTTTTTCCTTCAGTTTTCTTTTTAAAAACTGTCAATTGTACTTTTCCTTCACCTTCAAAACGTTTCTTGATTTTTCTTTCTGATTACAAATAGATCTAATCCTCGTGCTGGGAAAATTTTCAGACAGAATCTATGTTTTTCCTTTCCGTATTTTGTGATGCATGATCTAAAGTTTTTTTTTTCACTACCTACTTTTCAGTACTTGTTATCGTGTTCTTTTGACAAGAATCCATGTTTTAATATAATTCCTCTTTTACGAAGCGACGGTCATACAAATCCCTTTATAATCGTAGTGAATCTTTGAAATATATTCAGTTATTCTCCTTGATGCGAATGCATTCCTGGTTTTATCTAGAGAGCATAACTTATTTTTAGATCTTGTTAAGATCTCCACTAATGAATGAATACTTTAGAAAATCAGTCGCTCAGTTTTTTTATTTTTTTTCTCGTTTTATTCGACCTTTATCTCCCACTCTTTCTGTTGAAGGCGATCAGTCGCTGTCGCAATTTTTCCCTGTTCGTTATCAAGTTTTTGAAAATAAATTCCTTTTTTTCCGTATTTTTACTTAATTAAATAGAATTATGGATACCAGATTATTTTAGTTTTAAGATACAATCGGAAAACAAGTCAGTTGAATGGCGCTAGATTCTCTTATCCATCATCACAGGGTTTTTGTTAAGGTTATTTTGTCTGTGATGTAATAAAAGCCTTTTTCATTTTCATATTGTATTTTATTTGTTTGTTTTTTTATTTGTACGTTCATTCACCGGCTTATTCGTTTTTCTAGCAAATTAGATTTCATCAATATTCGTCATATCTTCTCTCACAGTATTTTATAGATCCTCATATTCAAGGTTCGTTGGGTTTTAGTTAGAATTCTGTTTTTTACTGAAGGACCCTAATTAGATCTTTTTCTCTATTATGATTTAGAAAAGTCTACTTATGTTTTAGAAAATCATTCAATTTTTGTTTCTATCATAACGTTTTTTAATCTTTTTTGTATCGCATGTATGTTACCTTTCGCATTTGGGACAACTGACACTATTGGAAATCTATTATGTCTTAGCATTTTCATCTTATACGATTCGAGTTTTTGTGCTAATCGATCAAATTCTGGTCCACAATATCTTATTCTTTTATAAAAGAGTCTTATATTAAACTACTAATTTAAATTCTACTGGTTGGAAATTTAAAACTAGCTGGAAATAGAAATCAAAAATTGGATTTTTTATCAAGGACTTTATGTGAATAATTATATCTTGTTGTTTTCATCTTCCGTTGCTCTTATATTTTTGTAATCATAAAGTGGCTTATCTGGATTTATATCAAGAAATAATTAAAATATGGATTCGAGAACGATTTTTCTTTAAATCGCAATTTTTGGGATCAACTTTTCTCTACTATTTTTGGTTATTTATTCCGGTATAACCCTTTTTTATTTTCGTAAGATAGTGCCATCATGACGATTCATGAGATCGGATATTTTTTGATATGATTGTTCTTTTGTTCCTAATCTAATTCATTTTTAACCAAAAAGAAAAAGATTGTTCTTTAAAGTCTTATAAAAGAAGTGTTCGGGGACCAAGGAGTCGCTCATCCAAACTTCCTTTTTTATGGTCTTTGGGGACGAATTGACTTGCAGGTTAGCGAATAACATTTTGGAATCTTTCAAATGACCCTTTAGTCATTACTGATTCTTTTAATCTTAATCTCGAAATCGGAATGAAAAAAATCGACATTTTTATTATTCTAAATGATGATACAAAAGACCCTATATTGGCAAAAAACTTCCAGCTCGCATTGATCGATTTTCTCCTTTTATGTTATCGAATATAATCTTTTTTCAATCATTAAAAATATTTATATTCGGATTCAAGAAAAAGGGGTTTTAGCTTCAAAAAGGGGATGACTTGCTGAAAGTCCAATACATTTCGCTTGGCCGACGACCTTATATTTCGCGAATCGATGTGGATACGATAAGCAATCTCGCTGTCGTTTTTGTTCTTTTTTGTGAGGTCGTTTTGGGATTCGTAAACACACCGTTGCTTCTGACGATTGTGTTGCGCCCTTTCTCGTTCACTCTGTGTCAATCTCATAATTTAGACATGGGACTTTTCTATTCTTATCCATGATTTCCTATGTTTTCCTGGTCGTATATGCTCAAAAAATTAATTTTATCGTCTCGATCATCTACTGTTTTTCGTAAGATAAGCCTTAATTAATTGAGTGATTCCGCAATTCTATATTTAAAATACTATTCGTGAAAGATTCGTCAAAGTTACTTCGTCAATCGTTATTGTGTAGAGATCCTGATTTTTATCAATGTTCATTATGTTCTGAGTTTATATGCAAAAAAAATTTTATTGCCCGTAGGCCTTAAAAGGTCTAATGTGGAATATCTTTTGATTTCTTGATATTCAAAAGTGAAACTGGGGTATGAAAATATGGAATTCTTTTACGATT
		</sequence>
		<sequence>
			<taxon idref="MT872529.1"/>
			TACCTTGTGAGGGCTCACGCGCAATCAGGAACATCTGTTGCAGCCTTATCAATATTCAATACAACCGCCCTTAAACTCATCGAAATCGCCAGTGGTTCTAGGGGGATATGTACATGTTCAGTTTTGGGGCTCGACATGAGGTTAGGGACCTGAAATACCAAAATCAGGATGTTGAAATGTTATTAATCTCCGGCGGACAACAAAATGCATGCAAACTACAGTATATTCAGGTCTTAGAACAAGATCCTGAATCTTACAAACTCACAGTCTCATTTCTTGTAATCGTAAGCGAGAGTAACGAATGTTGATGTTCGAGAAAGAAACTGAGAAAGAGCTCTTACCGTACGAGGTTGACAAATTCAGTGAATGACGAATTTAGACTACATTGGACCTCAAGAAAATAACGAGGAAAGGATTCGCATATGCAACCTCGAAGATTGGATAAATTTTTTTACCAAAATTTTTGTTGATCTTGCGAATATAATGTTTGTGTAATCCTAACTTCAGTCAATACCTGAATCTCATCTGACGACTCATGCACATCGTAACGCCATGCGTGTTCTAGGTTACATATCTAAATTTAGTTATTGATCGTTAATCGCCTTTTCAAAGTTTTTTGCAATTCCGAGCTATCTTTTAACCATGTGATTACCGGCGGAGATATAACTGTCTGAGAGAACGTCATTGTCTGAAATTTTACTGCCATTCAAGATCAGTACCTTCACGTAGGGGCGCTGGATGTGGCTGTTGAGGTCTCTAATATAAGTTGCCCCTTCTGAAGTTACATCTAACGACGCTGAATATCCGGGCGGGATCATAATATCGTATTCTTAGGTCCAAATCCATTTGCTTATGTATTCAATTAGTCATTCGATACCTTACCGAATGTCGCTCATTCACTTCTAACGGCCGGCTTTCAGTGTCATGCCCCCCGAGTCTCGATTTGATGTTTAAATCGAGACATACCAAGAAGAAGATCGTACTTTTATTAACAAGTTCAAAAAGGCAAGCACACAGCCTAAAAGTCCCGATTTCCTCGCTCGGTGCTGCATCCTCACGCTGGCCATGAGCAGCCACGCAACCGCGCATACATGTGTCAAAATTTGCTTCGTGGATGTTGGGTCATAAATGTGCCACTCACCCGAATTTTAAACCTTAGAGGTTTATGACAAAAGACTTATTGTGGATCCAAATATCATCCGAGTCTCTGTGTCACATATACATTTGCGATCCGTTGGAGCGTTAGCTCCATTTTGTCGTAGATCTTAACCCGAAGATGTTTCAAAATCTTTTTTGTTCAAGGATTTTTGGGGAACTGCTCGAATAACTTGGTTTAGGAGCTTGTATCCAAAAATGCCGTACAATGTATTGCGACATATTCATTGCGTTTGATGTAACTTTGATGACATGTAGTCGTCCATAAAACCCAGGATCCAGATTTGCATCGTCTTCACTCATTCATTGACATAGACTGCCGATTAGTGGGCCTTTTGCATCAACTTTCCAATAATGCCAGCTATATGTGAGTTCTCCATATTTGCATATTTGTGAGAATGCATTAATTAAGGTTAAACGTTTCTCAGGTCGGTTTAATCTCCTTTCTCATAATATATTAGACTGAAGTGTGAATGTAAAGATAAATTGAATTGGGGCCTCCAACAGATTCTATGGATAGGTTCCTTTATGAAATATAAGATGGATCTTTTCTTTAAAAGTCGAATTTTTGGTCGACTTCTCAAATAACCGACCGAAGTCTTCTTTCTATTAGAATTGGATTACAATCATCGAGAATCCGATAGCCTTCGACAATGATCTGTCCTAATCCCGATGGTTCCTTCCTAAGATTATTACACCTAGTCAGTTTCCTTCTGAAAGTCTGGAAAAGGTACAATTATCCTCGCATTCTCTGCGGAATTTTCATTTCCGGAATAATTCCCGAAAATTTAGTCACCGCCGCTCTGTTTAAGTATCGGTTCACCCATATCTTTCTTGACATATGAGAGATCGGAAATTGACTCTCGGAATAGTCTTTCCGTCTGATGATGAAGGATTCTCGCTTTGCAAAATCGATTTCTAAGATGCGGTAATAGTTCACGCCGTCAATATCGTAAAGTCGACTAAAATTTGTTACTGTTTTTTCCGAAGCTGAATGACTCCTCACGAAGGATGACTTATTGTCTGTCTTTGAAGAAAGGACACCTGACGCAGGCCCCGAAAATCAAATGCTGTTTGGTTCTTAATTAAGTTAGTCCGCCGATTCGCATACTGCGGTCGGTGGTGACAATCTCTTAACTATTTCCTTGAGGGCCGACTCACAGTCCCTGGTGGCTCTCCTACAAACGCAATCAGAGCATCACGGGCCATTAATTCTCGCAAACCATAAGTTGATAAATCTTCGGATATACTTCGGGCTACGAATCCCTATGTCCCATCGTCTAATGTCATAACTTTATAGCGTTATGAGTCCTCATTCATTAGTCTTAGACAGTCGCAAACCTGATATAGTATGTCTAATTCTGTAGTCCAAGATCTATGACTCATGGGCTCCTGAGCATACCATGTCAGTGCACGAGCAAAGGTTTTAATTATCTTTTGCGTAGCCCATGCTCTACTTTTCTCATTTTTTTTGTATTCTCGTTCAGGCGTTCCCTGTAAACTAATCCATAGATTCTGGTGGAGGCATTTGCCTCCTCTGGTGCCCGATCCTTTCAGTCTTCCGGGGCCTCTCCCAATCTTCATCGCAAGATATCATATATCGAATCAGTCAATCTCTTTCGGTTTTGTTTCATATGATTCTGAAATTGGCACCCAACTCTAGATTCCCTTCCGAAAAGATTTTCTGTCGCATGCAGGCCCGATCAGGCGCTGCAATAAATCTCGAGTGACTGTCCATCATGTCTCTGATCCCGTTAGGCAAGATTCCGCGCACATTATATCTTGCCCATTATATTTTCAACGACAGGCAACCAATGTCTGAAAGTCGCAATCCAATTATCCATAATGTCGTGCGCAAATTCCGGGAAAATAGAAGAAAAGATTCGCATTGTTAACCGGATGTGAATCCTCTTCCCCCCAGATTTTCCTTCCTGTGTTGGGAGAGGGCTTATATCTTTGCTAGATTTACTCATTTTAACAAAAATCTTTAATGAAGGTAAAAGGACTTCTATTCTTTTGTACCAATTCAATCTTGAAAACGAACCAGTTGCTTTCGATGGTTTTGATCATAACTTGAACCTCGTGCGCCAGAAGGACCAGCCAGAGCCGCAATTATCAACGCTGCATTCGATCCCTGCGATGCTGTCCCCGCTAGTTGCGGATAATGTAATCTGCGTATATTCTGGGTTTATGGCTCTGATTCTAAATTGGGCATTATCTTCGAACACCATCACTTCGGATAAATCGTTAGCGGGTGTTTCTAATATCCAAATTCTAGATCCTTCTGAATCGCCTTTCAACCAAAACGAGGATCTGGTTCTCTGGGCAAACTTATCAACTATTACAATCTGGAGAACGACTTTTTTATTAAAAGTTCAGGGATCCGAGTGAGGGGTGTAAGAACCCGTCTATTCCGTTGGTCTCGCCATTGAATTTGCTGTCCGCGTAAATAGTCGCTGCTGGCTGACTTCCGATCTACTGAAGTTTCGGCCTTCTATGGAAATTCTATCTAAGAGAAATCAATATTTATGCTCACCGGTCTGCCGCTAGGCAGTTGCTCATACTACGCTGATGAGTATGACCGATTGTGAGTAATATTGGCATCGCCAATTTTGAACTTTAATGTTTTCTGAATAGGCAAAGGTTATGAAAGGTGTTAATTATTTTCAAGAAATTGATAGGTGAGCTAGAATCATGAAGCTGGCCATGAAAACGGGTAGGAGACCATACAAGAATGAAAAAACCTAGTGAGGAAGGAAATCAGTAAGAAGTGACATTGTGGGTAGGAATCAAATTATCCGAGAACTTTTGTAGGAAAAAAGGACTGAAGTCTTTCAATACGAATTAGTATTAAAGGTTCAAAGGAGACCCATAGACCTAATTAGAACAATAAGTGAAAACAATAAGGTGATGAAGTTTTCGTCCAATTGATGAAGTAATTTAGGGATGAAATAGAAGAGAAAGAGGAAACAAGTCAGATAACCAGCCGAGGAGGATTACATCAAGACTGAGTACCCAATAAGCATTTGGTTTAAATAGAGTCGAAGATGACTTCATGACCGAACTGGCCCATGAGAGAATGTTCCTGACCATGATTAATTGAGAGATCTAAAGACGATGACGCTAAGGATCCGTGCATGGATATGATTCATTTCGCTTTAGATACAGTAAGCGCGATATTTTTGACCATGTCCCGAACTTTAAGGGTCTAAGATTTTCACTCAGCTTTTCCCTAACAAATAACAGTGAGATACACCTAAAATTCCTCATTTGTCCTTGTGGCTGTTTCATAATGCGTCGACATTGGTTTTTTGTGGATTCAGTACTTTCCTCCCCAATATTTTTCCCAGGATAAAACGCGATTTCTCATTCTATAAGAATCATCATAGAGACATTGTGATTCCTTCTTACAAAGCTGATCTGTAATTATGATTGAGACTTTCTCTGAGAATATAAGATACCGAACCACTGAAACTGGATGGATTCAAGAACATCATTATAAATCAAAGCGATGATCAACATTTAATTTCACAAATATTGTTGTATCTAGTAAATTAGGAACCCAAGCTTTCATCTTTTTACGATTTGATCAATATTCGGCTGTCTTCCTTTTCTGATAAGAGAATGCCGTAATTCATTCCTATATTAATATGCAGGCCCATTCAAGCTACCATTTGCACCAACTGTATGGCCGTCCGGCAAATAAGGAGTACTTCCATCTTCCCGACCGCACCAAAGAGTCATTTTACTCGGATGTAAATATGAAGAAAGGGGTAGAATAAATGTGAGCTCGAAGCGAATGTCTCAGATAAGGAGAATAGCGTTTACATACTCGTCTTTATAGTTAAAAATCGCTATTGATATGAGTTTCTTTGGATGTTTATCGGATTTTCCGAGCTTATTTTCTTTTTAATGCAAGGAAGAGTCGGTACGTATTTGATGACAATGACCGAAAGGCAACGAAGGGCAAAAGATCATAGATGGATTACCCAGCGTTGATTATAATTTGCCTTTGTAAACAACATCAGGGAATAAAATAATGAAATTTTTCAGCGATAAAGTTAACACGGCTAGATAAAAAATATATTATATTCTTGAATCTTTTAAGTTTGATAACTTTTATTTATAACCTTTCCCGATACGCTTATCGGTATCAAACGCCTTCCGTAGCGAAAAAGCCTATTTTGTGGTATGTCTGTGCTCGGCATTTCCCGTTATCTGTATCACGCACACTCACATCCTGGCTGTGACCGGGATTATAAAATAAGTCTTACTCTCTCATCTAGTAACATAGCCATAGTGTTGAATCTGAATTTTGGAGACGACGGAACCTCTTGATTCCAAATTTGGATCATTTTCTTCGGCTGCTGTTGGTTGGGCGCAGCGGCCATTGGGAATTTGATTGACGGCACTTAATCGAATTGAGCCAGTGATTGGGCCAAACTAATGCACAAGTGCGTTCATAAGTTAGATGTTGAGACTTCGGTTACTACGGGGTTAAAACCCGGATTACGCTCTTGGGTACGGTATCTTCCCGGACAATGGTATGGCGTGGCATCACCTACCGTTTAAACAGGATTCGGCCTTTAGCGCGCCTTGTTGGATGGTAATAATGTGTCATTCAGATTCAAATTGTTATGTCAATGTGTTTTTCAATGAATTTCTCTCGCTGAAAAGGATAAAACATAATTGATGATCTTGTTGCCTCGACGGATAAACGCTCTGGATTTTGGGTTTATCAATTATGGTCGTAGTTGCATTGTGGTTTTCACATTCACGAGGGGAAATATTCTGTCGACGTTACCAATGAGCCCCGATCCATTCATGAGGTCGTTGAACATACTTTCCGACATATAACTAAATATCCCTCTCGATGCCTAACGTCGATGCTTCCGCGCGTTGGCGCAAGGGTCCCTCTGTCCTTAACCCAGTCCGCGAGACAGAATACCGCCCGATACCCTTGGATCTCGGCCTTTCGAACCATCGCCTTCTCTACAATTACAAAATTCCCCCATCGTCAGCGGCTCCGTCGTATATCCCGGAGTGAAGAACATGCGCTATCGTTAATTAAACGTTTTAGGGTCCTTCTTTATTCGCTTCGATAAGACTCGGGCAAGAACATTTGCGCTTTCTCTACGAGATATCCTTTCTACCGAATATAATGGTATGAATGCTTCTGCACCTTCGCACCCCCATTCTAACTTCTATGCCGCGCCGCTCATTGTTGAGTATCAGCGGTCAGGCTGAGGCTACTCCAACAATCATTCCCTCTAGATGTGCCTAGGTTGTATCTGTACATCAGCATCCTCATCCGAGAATCTATTTTTTGACTATTTTATCATCCGATTTTGTCTCTGAACCTCGATATCTGGGTGGCAACAATTCCAAACCCCATCTTAATTCTGCAGTATTCGTTATTTTTTTTATCACCGGTTTTTGCTATTGACTTTTATATGTCTTACGATATTGCAGTGGCTTTATGGTAATCGCCCGGGTTAATTTTACGTGTCCTCTTACTCACTTCTATATAACTGCTCTTAACCATTTACAATTAAAGGGTACAGCCGTAGGATAGTCAGACATAGGTTCTCTAGACGCCCTATTGTCATACCTCGGCTTTTGTGAATTACGCGGACTTTTCTTTTGCTGCCCGAATTAGGTGGACAATCCCAATTTGCCTTATTATCCTCCCACAAAACTGTATCCACCCTTGTATCCTCATACCGCTTCAAAATAGTAATGGCAACCCTATCCTTGTAAGAATTCTAAAGCTCATTACTTTTTGGACCTTTACAAGATTCGAATTAATTTGAAGACATCACGATTTTGATTTGTGATATACGGGTAAAATTGAAAATTCAATCATCCTGTGTTAAGGATCCATGCCCACAAAAGTAAATCCAAATAGATGGAAAGATGTGTTCGATCTGGGTAAAAAGTTTTTATCCAATGGTATGTATTAGGCGCTATTTCTACTTATTCATGGTAGCTTTTTTGAAAAAGAATCTTCTTTTTTTTAAAGATTTTGTTTCCCTTATTTGAATGACTTAATAGCGTAAAAGCATATGCAAATGGATCCAGGATGATAGCAACTATTTATTCTTTGACAGAAATCCGCGCATAGGCGAATGGGTGGCCTCATGCTCGGAACAACTGAGGGACTGGCGATTGCATGCCCGAAAAAAAAGGCCAAAGTATGTTTTTAATAATTTTAAATTCAAAATCCGAATCAACTCCAACCCAGGGGTCATAATAGTAATCAAGAAATCTTTTATTTTTATTGTGATGGAGTTGCGAAAATATACATGCGTCCAAAACGACGATCGAAAAATTGAAATGAGGTATGGTGCCTTTCTTGCAATCCTTCACGGAATCAAAGTAAAAAACAATTCTTTCGTGTTCATGTATTCATCGTTATATTTTTATAAGAAGGCGGCTTAGATCTCGAAAGGATAAACACTTGTTGATACGTGATTATCAGCATTCCTTAGGATTTAGATCTTATTTCTTCTGAGTTTCATATTGATGTCCTATTAAAAAAATAACATTAGGCATACCTATTTACCAGGTTGCACTCGGTTTTACGAACCACATCGTATTTGTCCGCCTCATCCATGTTATGTGCCTATGTATACTTCGAAGTATAGGCTTGAAAAAAAAAGATCTTTCTTGAGAATCATAATAAGAAGAAAAGTTTTGAAATTCTTATTCTCAGAATATAAGTCCATTATCACATTGACATGAGTACGATATGGAATCGCATGTGCTCATGGTTCTATATTGATTGAGTAGGTCTTACCTACTCAATGTACTTAAATAATGAATATTCTCACTTTCACGAAGGAAAATAATCGGTAAACCATCCATACGAGTGTAAATTTGGACGGATGCATCCCCATTATCTTTTTAATTCGTGCCGGGAACGAGCGCTAATATTGATGTCCACATATAACAGGGCAAAGGATGGCCGGGAAAATCATTTATCGACAACCTATAGATTCATTTATCTCGTAATGATAAGGTCTCAATGAATGTATAAAGCTAGTATAGAGAGTCATGCCAATAAATGTTACCCTATATTTTTCCCTTGGGAGAAAAATTATTGTGTAAACAGTAACCATATTTTAAAATTGATGTTATCGGTGATTCTTTCGTAATGCGAATATGCGGCCATGCGCTCGTACAAATGAAAAGTTCCTTAATGCGATATTATGCGGCACGCATGCCCATAAGCGCAAAGATATTCTGTCATATAAATCCGTCAACAAAAGTACCCTCCCACGTAGCCAAGAAAGCGATAATGGTTGTGAAACACCCACCCCCAAATAGCTAACCAAAAACAAAGAATCTGATGGCCGGAATCATATGATTAAGGAAGAGTGAAGAGTGCAGTTAAAGTGTCATCTAGCTGGAAGTCACTCACGGCTTTTATTCAAAGTCGAACAAATTCCGAGGCATGAAAAAGATGGGCATCTGCACGCATCAAAAAACCCATTTAGTCGCAAACAGCGTATCAAGGATACGATACTGGCTGAGACCCAAGGCCGCTATCGGCCATCGTGTGAGCCGCGAATTATCCAAACAGGTAAATGGACAGACCAATATCCTAATTCTTAAGATCACCTTAAAGATTATTCTGATTCGGGCGATTTCACTCAGGAACCCTTGTCCCAGAGAAATCCAATCCCTTGGGCTCACTGCATCGGTACTTCCTTCAATACGATTCAACCATTATACTCTCCTCCATATCCACCCTCACCGTCAAAAATGGTTCGGTATAGTTTGTATCGTACCCGTAAAATATCCAAATCAATAATAATCCTTCGCATAAGGCCAGCAAAAGTGGAAATGGTCCATCATACTCTCCTTCAGGTACATAGCGAGACCCTGATGAGGAGTCTTCTGTGCGGATTTATTACGATTTGATCCGATCCAACTTTATAATTTTTACGACCTTTTTTTGAAATAGAAGAGCGTGCGTTCCAGACTGGAATATGAATAAGATTTTACATTATTCTTTAACGGGTAATTGATCTGTATCTAACGCTCCTTTTTCCTTCAGTTTTCTTTTTAAAAACTGTCAATTGTACTTTTCCTTCACCTTCAAAACGTTTCTTGATTTTTCTTTCTGATTACAAATAGATCTAATCCTCGTGCTGGGAAAATTTTCAGACAGAATCTATGTTTTTCCTTTCCGTATTTTGTGATGCATGATCTAAAGTTTTTTTTTTCACTACCTACTTTTCAGTACTTGTTATCGTGTTCTTTTGACAAGAATCCATGTTTTAATATAATTCCTCTTTTACGAAGCGACGGTCATACAAATCCCTTTATAATCGTAGTGAATCTTTGAAATATATTCAGTTATTCTCCTTGATGCGAATGCATTCCTGGTTTTATCTAGAGAGCATAACTTATTTTTAGATCTTGTTAAGATCTCCACTAATGAATGAATACTTTAGAAAATCAGTCGCTCAGTTTTTTTATTTTTTTTCTCGTTTTATTCGACCTTTATCTCCCACTCTTTCTGTTGAAGGCGATCAGTCGCTGTCGCAATTTTTCCCTGTTCGTTATCAAGTTTTTGAAAATAAATTCCTTTTTTTCCGTATTTTTACTTAATTAAATAGAATTATGGATACCAGATTATTTTAGTTTTAAGATACAATCGGAAAACAAGTCAGTTGAATGGCGCTAGATTCTCTTATCCATCATCACAGGGTTTTTGTTAAGGTTATTTTGTCTGTGATGTAATAAAAGCCTTTTTCATTTTCATATTGTATTTTATTTGTTTGTTTTTTTCTTTGTACGTTCATTCACCGGCTTATTCGTTTTTCTAGCAAATTAGATTTCATCAATATTCGTCATATCTTCTCTCACAGTATTTTATAGATCCTCATATTCAAGGTTCGTTGGGTTTTAGTTAGAATTCTGTTTTTTACTGAAGGACCCTAATTAGATCTTTTTCTCTATTATGATTTAGAAAAGTCTACTTATGTTTTAGAAAATCATTCAATTTTTGTTTCTATCATAACGTTTTTTAATCTTTTTTGTATCGCATGTATGTTACCTTTCGCATTTGGGACAACTGACACTATTGGAAATCTATTATGTCTTAGCATTTTCATCTTATACGATTCGAGTTTTTGTGCTAATCGATCAAATTCTGGTCCACAATATCTTATTCTTTTATAAAAGAGTCTTATATTAAACTACTAATTTAAATTCTACTGGTTGGAAATTTAAAACTAGCTGGAAATAGAAATCAAAAATTGGATTTTTTATCAAGGACTTTATGTGAATAATTATATCTTGTTGTTTTCATCTTCCGTTGCTCTTATATTTTTGTAATCATAAAGTGGCTTATCTGGATTTATATCAAGAAATAATTAAAATATGGATTCGAGAACGATTTCTCTTTAAATCGCAATTTTTGGGATCAACTTTTCTCTACTATTTTTGGTTATTTATTCCGGTATAACCCTTTTTTATTTTCGTAAGATAGTGCCATCATGACGATTCATGAGATCGGATATTTTTTGATATGATTGTTCTTTTGTTCCTAATCTAATTCATTTTTAACCAAAAAGAAAAAGATTGTTCTTTAAAGTCTTATAAAAGAAGTGTTCGGGGACCAAGGAGTCGCTCATCCAAACTTCCTTTTTTATGGTCTTTGGGGACGAATTGACTTGCAGGTTAGCGAATAACATTTTGGAATCTTTCAAATGACCCTTTAGTCATTACTGATTCTTTTAATCTTAATCTCGAAATCGGAATGAAAAAAATCGACATTTTTATTATTCTAAATGATGATACAAAAGACCCTATATTGGCAAAAAACTTCCAGCTCGCATTGATCGATTTTCTCCTTTTATGTTATCGAATATAATCTTTTTTCAATCATTAAAAATATTTATATTCGGATTCAAGAAAAAGGGGTTTTAGCTTCAAAAAGGGGATGACTTGCTGAAAGTCCAATACATTTCGCTTGGCCGACGACCTTATATTTCGCGAATCGATGTGGATACGATAAGCAATCTCGCTGTCGTTTTTGTTCTTTTTTGTGAGGTCGTTTTGGGATTCGTAAACACACCGTTGCTTCTGACGATTGTGTTGCGCCCTTTCTCGTTCACTCTGTGTCAATCTCATAATTTAGACATGGGACTTTTCTATTCTTATCCATGATTTCCTATGTTTTCCTGGTCGTATATGCTCAAAAAATTAATTTTATCGTCTCGATCATCTACTCTTTTTCGTAAGATAAGCCTTAATTAATTGAGTGATTCCGCAATTCTATATTTAAAATACTATTCGTGAAAGATTCGTCAAAGTTACTTCGTCAATCGTTATTGTGTAGAGATCCTGATTTTTATCAATGTTCATTATGTTCTGAGTTTATATGAAAAAAAAATTTTATTGCCCGTAGGCCTTAAAAGGTCTAATGTGGAATATCTTTTGATTTCTTGATATTCAAAAGTGAAACTGGGGTATGAAAATATGGAATTCTTTTACGATT
		</sequence>
		<sequence>
			<taxon idref="MT872528.1"/>
			TACCTTGTGAGGGCTCACGCGCAATCAGGAACATCTGTTGCAGCCTTATCAATATTCAATACAACCGCCCTTAAACTCATCGAAATCGCCAGTGGTTCTAGGGGGATATGTACATGTTCAGTTTTGGGGCTCGACATGAGGTTAGGGACCTGAAATACCAAAATCAGGATGTTGAAATGTTATTAATCTCCGGCGGACAACAAAATGCATGCAAACTACAGTATATTCAGGTCTTAGAACAAGATCCTGAATCTTACAAACTCACAGTCTCATTTCTTGTAATCGTAAGCGAGAGTAACGAATGTTGATGTTCGAGAAAGAAACTGAGAAAGAGCTCTTACCGTACGAGGTTGACAAATTCAGTGAATGACGAATTTAGACTACATTGGACCTCAAGAAAATAACGAGGAAAGGATTCGCATATGCAACCTCGAAGATTGGATAAATTTTTTTACCAAAATTTTTGTTGATCTTGCGAATATAATGTTTGTGTAATCCTAACTTCAGTCAATACCTGAATCTCATCTGACGACTCATGCACATCGTAACGCCATGCGTGTTCTAGGTTACATATCTAAATTTAGTTATTGATCGTTAATCGCCTTTTCAAAGTTTTTTGCAATTCCGAGCTATCTTTTAACCATGTGATTACCGGCGGAGATATAACTGTCTGAGAGAACGTCATTGTCTGAAATTTTACTGCCATTCAAGATCAGTACCTTCACGTAGGGGCGCTGGATGTGGCTGTTGAGGTCTCTAATATAAGTTGCCCCTTCTGAAGTTACATCTAACGACGCTGAATATCCGGGCGGGATCATAATATCGTATTCTTAGGTCCAAATCCATTTGCTTATGTATTCAATTAGTCATTCGATACCTTACCGAATGTCGCTCATTCACTTCTAACGGCCGGCTTTCAGTGTCATGCCCCCCGAGTCTCGATTTGATGTTTAAATCGAGACATACCAAGAAGAAGATCGTACTTTTATTAACAAGTTCAAAAAGGCAAGCACACAGCCTAAAAGTCCCGATTTCCTCGCTCGGTGCTGCATCCTCACGCTGGCCATGAGCAGCCACGCAACCGCGCATACATGTGTCAAAATTTGCTTCGTGGATGTTGGGTCATAAATGTGCCACTCACCCGAATTTTAAACCTTAGAGGTTTATGACAAAAGACTTATTGTGGATCCAAATATCATCCGAGTCTCTGTGTCACATATACATTTGCGATCCGTTGGAGCGTTAGCTCCATTTTGTCGTAGATCTTAACCCGAAGATGTTTCAAAATCTTTTTTGTTCAAGGATTTTTGGGGAACTGCTCGAATAACTTGGTTTAGGAGCTTGTATCCAAAAATGCCGTACAATGTATTGCGACATATTCATTGCGTTTGATGTAACTTTGATGACATGTAGTCGTCCATAAAACCCAGGATCCAGATTTGCATCGTCTTCACTCATTCATTGACATAGACTGCCGATTAGTGGGCCTTTTGCATCAACTTTCCAATAATGCCAGCTATATGTGAGTTCTCCATATTTGCATATTTGTGAGAATGCATTAATTAAGGTTAAACGTTTCTCAGGTCGGTTTAATCTCCTTTCTCATAATATATTAGACTGAAGTGTGAATGTAAAGATAAATTGAATTGGGGCCTCCAACAGATTCTATGGATAGGTTCCTTTATGAAATATAAGATGGATCTTTTCTTTAAAAGTCGAATTTTTGGTCGACTTCTCAAATAACCGACCGAAGTCTTCTTTCTATTAGAATTGGATTACAATCATCGAGAATCCGATAGCCTTCGACAATGATCTGTCCTAATCCCGATGGTTCCTTCCTAAGATTATTACACCTAGTCAGTTTCCTTCTGAAAGTCTGGAAAAGGTACAATTATCCTCGCATTCTCTGCGGAATTTTCATTTCCGGAATAATTCCCGAAAATTTAGTCACCGCCGCTCTGTTTAAGTATCGGTTCACCCATATCTTTCTTGACATATGAGAGATCGGAAATTGACTCTCGGAATAGTCTTTCCGTCTGATGATGAAGGATTCTCGCTTTGCAAAATCGATTTCTAAGATGCGGTAATAGTTCACGCCGTCAATATCGTAAAGTCGACTAAAATTTGTTACTGTTTTTTCCGAAGCTGAATGACTCCTCACGAAGGATGACTTATTGTCTGTCTTTGAAGAAAGGACACCTGACGCAGGCCCCGAAAATCAAATGCTGTTTGGTTCTTAATTAAGTTAGTCCGCCGATTCGCATACTGCGGTCGGTGGTGACAATCTCTTAACTATTTCCTTGAGGGCCGACTCACAGTCCCTGGTGGCTCTCCTACAAACGCAATCAGAGCATCACGGGCCATTAATTCTCGCAAACCATAAGTTGATAAATCTTCGGATATACTTCGGGCTACGAATCCCTATGTCCCATCGTCTAATGTCATAACTTTATAGCGTTATGAGTCCTCATTCATTAGTCTTAGACAGTCGCAAACCTGATATAGTATGTCTAATTCTGTAGTCCAAGATCTATGACTCATGGGCTCCTGAGCATACCATGTCAGTGCACGAGCAAAGGTTTTAATTATCTTTTGCGTAGCCCATGCTCTACTTTTCTCATTTTTTTTGTATTCTCGTTCAGGCGTTCCCTGTAAACTAATCCATAGATTCTGGTGGAGGCATTTGCCTCCTCTGGTGCCCGATCCTTTCAGTCTTCCGGGGCCTCTCCCAATCTTCATCGCAAGATATCATATATCGAATCAGTCAATCTCTTTCGGTTTTGTTTCATATGATTCTGAAATTGGCACCCAACTCTAGATTCCCTTCCGAAAAGATTTTCTGTCGCATGCAGGCCCGATCAGGCGCTGCAATAAATCTCGAGTGACTGTCCATCATGTCTCTGATCCCGTTAGGCAAGATTCCGCGCACATTATATCTTGCCCATTATATTTTCAACGACAGGCAACCAATGTCTGAAAGTCGCAATCCAATTATCCATAATGTCGTGCGCAAATTCCGGGAAAATAGAAGAAAAGATTCGCATTGTTAACCGGATGTGAATCCTCTTCCCCCCAGATTTTCCTTCCTGTGTTGGGAGAGGGCTTATATCTTTGCTAGATTTACTCATTTTAACAAAAATCTTTAATGAAGGTAAAAGGACTTCTATTCTTTTGTACCAATTCAATCTTGAAAACGAACCAGTTGCTTTCGATGGTTTTGATCATAACTTGAACCTCGTGCGCCAGAAGGACCAGCCAGAGCCGCAATTATCAACGCTGCATTCGATCCCTGCGATGCTGTCCCCGCTAGTTGCGGATAATGTAATCTGCGTATATTCTGGGTTTATGGCTCTGATTCTAAATTGGGCATTATCTTCGAACACCATCACTTCGGATAAATCGTTAGCGGGTGTTTCTAATATCCAAATTCTAGATCCTTCTGAATCGCCTTTCAACCAAAACGAGGATCTGGTTCTCTGGGCAAACTTATCAACTATTACAATCTGGAGAACGACTTTTTTATTAAAAGTTCAGGGATCCGAGTGAGGGGTGTAAGAACCCGTCTATTCCGTTGGTCTCGCCATTGAATTTGCTGTCCGCGTAAATAGTCGCTGCTGGCTGACTTCCGATCTACTGAAGTTTCGGCCTTCTATGGAAATTCTATCTAAGAGAAATCAATATTTATGCTCACCGGTCTGCCGCTAGGCAGTTGCTCATACTACGCTGATGAGTATGACCGATTGTGAGTAATATTGGCATCGCCAATTTTGAACTTTAATGTTTTCTGAATAGGCAAAGGTTATGAAAGGTGTTAATTATTTTCAAGAAATTGATAGGTGAGCTAGAATCATGAAGCTGGCCATGAAAACGGGTAGGAGACCATACAAGAATGAAAAAACCTAGTGAGGAAGGAAATCAGTAAGAAGTGACATTGTGGGTAGGAATCAAATTATCCGAGAACTTTTGTAGGAAAAAAGGACTGAAGTCTTTCAATACGAATTAGTATTAAAGGTTCAAAGGAGACCCATAGACCTAATTAGAACAATAAGTGAAAACAATAAGGTGATGAAGTTTTCGTCCAATTGATGAAGTAATTTAGGGATGAAATAGAAGAGAAAGAGGAAACAAGTCAGATAACCAGCCGAGGAGGATTACATCAAGACTGAGTACCCAATAAGCATTTGGTTTAAATAGAGTCGAAGATGACTTCATGACCGAACTGGCCCATGAGAGAATGTTCCTGACCATGATTAATTGAGAGATCTAAAGACGATGACGCTAAGGATCCGTGCATGGATATGATTCATTTCGCTTTAGATACAGTAAGCGCGATATTTTTGACCATGTCCCGAACTTTAAGGGTCTAAGATTTTCACTCAGCTTTTCCCTAACAAATAACAGTGAGATACACCTAAAATTCCTCATTTGTCCTTGTGGCTGTTTCATAATGCGTCGACATTGGTTTTTTGTGGATTCAGTACTTTCCTCCCCAATATTTTTCCCAGGATAAAACGCGATTTCTCATTCTATAAGAATCATCATAGAGACATTGTGATTCCTTCTTACAAAGCTGATCTGTAATTATGATTGAGACTTTCTCTGAGAATATAAGATACCGAACCACTGAAACTGGATGGATTCAAGAACATCATTATAAATCAAAGCGATGATCAACATTTAATTTCACAAATATTGTTGTATCTAGTAAATTAGGAACCCAAGCTTTCATCTTTTTACGATTTGATCAATATTCGGCTGTCTTCCTTTTCTGATAAGAGAATGCCGTAATTCATTCCTATATTAATATGCAGGCCCATTCAAGCTACCATTTGCACCAACTGTATGGCCGTCCGGCAAATAAGGAGTACTTCCATCTTCCCGACCGCACCAAAGAGTCATTTTACTCGGATGTAAATATGAAGAAAGGGGTAGAATAAATGTGAGCTCGAAGCGAATGTCTCAGATAAGGAGAATAGCGTTTACATACTCGTCTTTATAGTTAAAAATCGCTATTGATATGAGTTTCTTTGGATGTTTATCGGATTTTCCGAGCTTATTTTCTTTTTAATGCAAGGAAGAGTCGGTACGTATTTGATGACAATGACCGAAAGGCAACGAAGGGCAAAAGATCATAGATGGATTACCCAGCGTTGATTATAATTTGCCTTTGTAAACAACATCAGGGAATAAAATAATGAAATTTTTCAGCGATAAAGTTAACACGGCTAGATAAAAAATATATTATATTCTTGAATCTTTTAAGTTTGATAACTTTTATTTATAACCTTTCCCGATACGCTTATCGGTATCAAACGCCTTCCGTAGCGAAAAAGCCTATTTTGTGGTATGTCTGTGCTCGGCATTTCCCGTTATCTGTATCACGCACACTCACATCCTGGCTGTGACCGGGATTATAAAATAAGTCTTACTCTCTCATCTAGTAACATAGCCATAGTGTTGAATCTGAATTTTGGAGACGACGGAACCTCTTGATTCCAAATTTGGATCATTTTCTTCGGCTGCTGTTGGTTGGGCGCAGCGGCCATTGGGAATTTGATTGACGGCACTTAATCGAATTGAGCCAGTGATTGGGCCAAACTAATGCACAAGTGCGTTCATAAGTTAGATGTTGAGACTTCGGTTACTACGGGGTTAAAACCCGGATTACGCTCTTGGGTACGGTATCTTCCCGGACAATGGTATGGCGTGGCATCACCTACCGTTTAAACAGGATTCGGCCTTTAGCGCGCCTTGTTGGATGGTAATAATGTGTCATTCAGATTCAAATTGTTATGTCAATGTGTTTTTCAATGAATTTCTCTCGCTGAAAAGGATAAAACATAATTGATGATCTTGTTGCCTCGACGGATAAACGCTCTGGATTTTGGGTTTATCAATTATGGTCGTAGTTGCATTGTGGTTTTCACATTCACGAGGGGAAATATTCTGTCGACGTTACCAATGAGCCCCGATCCATTCATGAGGTCGTTGAACATACTTTCCGACATATAACTAAATATCCCTCTCGATGCCTAACGTCGATGCTTCCGCGCGTTGGCGCAAGGGTCCCTCTGTCCTTAACCCAGTCCGCGAGACAGAATACCGCCCGATACCCTTGGATCTCGGCCTTTCGAACCATCGCCTTCTCTACAATTACAAAATTCCCCCATCGTCAGCGGCTCCGTCGTATATCCCGGAGTGAAGAACATGCGCTATCGTTAATTAAACGTTTTAGGGTCCTTCTTTATTCGCTTCGATAAGACTCGGGCAAGAACATTTGCGCTTTCTCTACGAGATATCCTTTCTACCGAATATAATGGTATGAATGCTTCTGCACCTTCGCACCCCCATTCTAACTTCTATGCCGCGCCGCTCATTGTTGAGTATCAGCGGTCAGGCTGAGGCTACTCCAACAATCATTCCCTCTAGATGTGCCTAGGTTGTATCTGTACATCAGCATCCTCATCCGAGAATCTATTTTTTGACTATTTTATCATCCGATTTTGTCTCTGAACCTCGATATCTGGGTGGCAACAATTCCAAACCCCATCTTAATTCTGCAGTATTCGTTATTTTTTTTATCACCGGTTTTTGCTATTGACTTTTATATGTCTTACGATATTGCAGTGGCTTTATGGTAATCGCCCGGGTTAATTTTACGTGTCCTCTTACTCACTTCTATATAACTGCTCTTAACCATTTACAATTAAAGGGTACAGCCGTAGGATAGTCAGACATAGGTTCTCTAGACGCCCTATTGTCATACCTCGGCTTTTGTGAATTACGCGGACTTTTCTTTTGCTGCCCGAATTAGGTGGACAATCCCAATTTGCCTTATTATCCTCCCACAAAACTGTATCCACCCTTGTATCCTCATACCGCTTCAAAATAGTAATGGCAACCCTATCCTTGTAAGAATTCTAAAGCTCATTACTTTTTGGACCTTTACAAGATTCGAATTAATTTGAAGACATCACGATTTTGATTTGTGATATACGGGTAAAATTGAAAATTCAATCATCCTGTGTTAAGGATCCATGCCCACAAAAGTAAATCCAAATAGATGGAAAGATGTGTTCGATCTGGGTAAAAAGTTTTTATCCAATGGTATGTATTAGGCGCTATTTCTACTTATTCATGGTAGCTTTTTTGAAAAAGAATCTTCTTTTTTTTAAAGATTTTGTTTCCCTTATTTGAATGACTTAATAGCGTAAAAGCATATGCAAATGGATCCAGGATGATAGCAACTATTTATTCTTTGACAGAAATCCGCGCATAGGCGAATGGGTGGCCTCATGCTCGGAACAACTGAGGGACTGGCGATTGCATGCCCGAAAAAAAAGGCCAAAGTATGTTTTTAATAATTTTAAATTCAAAATCCGAATCAACTCCAACCCAGGGGTCATAATAGTAATCAAGAAATCTTTTATTTTTATTGTGATGGAGTTGCGAAAATATACATGCGTCCAAAACGACGATCGAAAAATTGAAATGAGGTATGGTGCCTTTCTTGCAATCCTTCACGGAATCAAAGTAAAAAACAATTCTTTCGTGTTCATGTATTCATCGTTATATTTTTATAAGAAGGCGGCTTAGATCTCGAAAGGATAAACACTTGTTGATACGTGATTATCAGCATTCCTTAGGATTTAGATCTTATTTCTTCTGAGTTTCATATTGATGTCCTATTAAAAAAATAACATTAGGCATACCTATTTACCAGGTTGCACTCGGTTTTACGAACCACATCGTATTTGTCCGCCTCATCCATGTTATGTGCCTATGTATACTTCGAAGTATAGGCTTGAAAAAAAAAGATCTTTCTTGAGAATCATAATAAGAAGAAAAGTTTTGAAATTCTTATTCTCAGAATATAAGTCCATTATCACATTGACATGAGTACGATATGGAATCGCATGTGCTCATGGTTCTATATTGATTGAGTAGGTCTTACCTACTCAATGTACTTAAATAATGAATATTCTCACTTTCACGAAGGAAAATAATCGGTAAACCATCCATACGAGTGTAAATTTGGACGGATGCATCCCCATTATCTTTTTAATTCGTGCCGGGAACGAGCGCTAATATTGATGTCCACATATAACAGGGCAAAGGATGGCCGGGAAAATCATTTATCGACAACCTATAGATTCATTTATCTCGTAATGATAAGGTCTCAATGAATGTATAAAGCTAGTATAGAGAGTCATGCCAATAAATGTTACCCTATATTTTTCCCTTGGGAGAAAAATTATTGTGTAAACAGTAACCATATTTTAAAATTGATGTTATCGGTGATTCTTTCGTAATGCGAATATGCGGCCATGCGCTCGTACAAATGAAAAGTTCCTTAATGCGATATTATGCGGCACGCATGCCCATAAGCGCAAAGATATTCTGTCATATAAATCCGTCAACAAAAGTACCCTCCCACGTAGCCAAGAAAGCGATAATGGTTGTGAAACACCCACCCCCAAATAGCTAACCAAAAACAAAGAATCTGATGGCCGGAATCATATGATTAAGGAAGAGTGAAGAGTGCAGTTAAAGTGTCATCTAGCTGGAAGTCACTCACGGCTTTTATTCAAAGTCGAACAAATTCCGAGGCATGAAAAAGATGGGCATCTGCACGCATCAAAAAACCCATTTAGTCGCAAACAGCGTATCAAGGATACGATACTGGCTGAGACCCAAGGCCGCTATCGGCCATCGTGTGAGCCGCGAATTATCCAAACAGGTAAATGGACAGACCAATATCCTAATTCTTAAGATCACCTTAAAGATTATTCTGATTCGGGCGATTTCACTCAGGAACCCTTGTCCCAGAGAAATCCAATCCCTTGGGCTCACTGCATCGGTACTTCCTTCAATACGATTCAACCATTATACTCTCCTCCATATCCACCCTCACCGTCAAAAATGGTTCGGTATAGTTTGTATCGTACCCGTAAAATATCCAAATCAATAATAATCCTTCGCATAAGGCCAGCAAAAGTGGAAATGGTCCATCATACTCTCCTTCAGGTACATAGCGAGACCCTGATGAGGAGTCTTCTGTGCGGATTTATTACGATTTGATCCGATCCAACTTTATAATTTTTACGACCTTTTTTTGAAATAGAAGAGCGTGCGTTCCAGACTGGAATATGAATAAGATTTTACATTATTCTTTAACGGGTAATTGATCTGTATCTAACGCTCCTTTTTCCTTCAGTTTTCTTTTTAAAAACTGTCAATTGTACTTTTCCTTCACCTTCAAAACGTTTCTTGATTTTTCTTTCTGATTACAAATAGATCTAATCCTCGTGCTGGGAAAATTTTCAGACAGAATCTATGTTTTTCCTTTCCGTATTTTGTGATGCATGATCTAAAGTTTTTTTTTTCACTACCTACTTTTCAGTACTTGTTATCGTGTTCTTTTGACAAGAATCCATGTTTTAATATAATTCCTCTTTTACGAAGCGACGGTCATACAAATCCCTTTATAATCGTAGTGAATCTTTGAAATATATTCAGTTATTCTCCTTGATGCGAATGCATTCCTGGTTTTATCTAGAGAGCATAACTTATTTTTAGATCTTGTTAAGATCTCCACTAATGAATGAATACTTTAGAAAATCAGTCGCTCAGTTTTTTTATTTTTTTTCTCGTTTTATTCGACCTTTATCTCCCACTCTTTCTGTTGAAGGCGATCAGTCGCTGTCGCAATTTTTCCCTGTTCGTTATCAAGTTTTTGAAAATAAATTCCTTTTTTTCCGTATTTTTACTTAATTAAATAGAATTATGGATACCAGATTATTTTAGTTTTAAGATACAATCGGAAAACAAGTCAGTTGAATGGCGCTAGATTCTCTTATCCATCATCACAGGGTTTTTGTTAAGGTTATTTTGTCTGTGATGTAATAAAAGCCTTTTTCATTTTCATATTGTATTTTATTTGTTTGTTTTTTTCTTTGTACGTTCATTCACCGGCTTATTCGTTTTTCTAGCAAATTAGATTTCATCAATATTCGTCATATCTTCTCTCACAGTATTTTATAGATCCTCATATTCAAGGTTCGTTGGGTTTTAGTTAGAATTCTGTTTTTTACTGAAGGACCCTAATTAGATCTTTTTCTCTATTATGATTTAGAAAAGTCTACTTATGTTTTAGAAAATCATTCAATTTTTGTTTCTATCATAACGTTTTTTAATCTTTTTTGTATCGCATGTATGTTACCTTTCGCATTTGGGACAACTGACACTATTGGAAATCTATTATGTCTTAGCATTTTCATCTTATACGATTCGAGTTTTTGTGCTAATCGATCAAATTCTGGTCCACAATATCTTATTCTTTTATAAAAGAGTCTTATATTAAACTACTAATTTAAATTCTACTGGTTGGAAATTTAAAACTAGCTGGAAATAGAAATCAAAAATTGGATTTTTTATCAAGGACTTTATGTGAATAATTATATCTTGTTGTTTTCATCTTCCGTTGCTCTTATATTTTTGTAATCATAAAGTGGCTTATCTGGATTTATATCAAGAAATAATTAAAATATGGATTCGAGAACGATTTTTCTTTAAATCGCAATTTTTGGGATCAACTTTTCTCTACTATTTTTGGTTATTTATTCCGGTATAACCCTTTTTTATTTTCGTAAGATAGTGCCATCATGACGATTCATGAGATCGGATATTTTTTGATATGATTGTTCTTTTGTTCCTAATCTAATTCATTTTTAACCAAAAAGAAAAAGATTGTTCTTTAAAGTCTTATAAAAGAAGTGTTCGGGGACCAAGGAGTCGCTCATCCAAACTTCCTTTTTTATGGTCTTTGGGGACGAATTGACTTGCAGGTTAGCGAATAACATTTTGGAATCTTTCAAATGACCCTTTAGTCATTACTGATTCTTTTAATCTTAATCTCGAAATCGGAATGAAAAAAATCGACATTTTTATTATTCTAAATGATGATACAAAAGACCCTATATTGGCAAAAAACTTCCAGCTCGCATTGATCGATTTTCTCCTTTTATGTTATCGAATATAATCTTTTTTCAATCATTAAAAATATTTATATTCGGATTCAAGAAAAAGGGGTTTTAGCTTCAAAAAGGGGATGACTTGCTGAAAGTCCAATACATTTCGCTTGGCCGACGACCTTATATTTCGCGAATCGATGTGGATACGATAAGCAATCTCGCTGTCGTTTTTGTTCTTTTTTGTGAGGTCGTTTTGGGATTCGTAAACACACCGTTGCTTCTGACGATTGTGTTGCGCCCTTTCTCGTTCACTCTGTGTCAATCTCATAATTTAGACATGGGACTTTTCTATTCTTATCCATGATTTCCTATGTTTTCCTGGTCGTATATGCTCAAAAAATTAATTTTATCGTCTCGATCATCTACTCTTTTTCGTAAGATAAGCCTTAATTAATTGAGTGATTCCGCAATTCTATATTTAAAATACTATTCGTGAAAGATTCGTCAAAGTTACTTCGTCAATCGTTATTGTGTAGAGATCCTGATTTTTATCAATGTTCATTATGTTCTGAGTTTATATGAAAAAAAAATTTTATTGCCCGTAGGCCTTAAAAGGTCTAATGTGGAATATCTTTTGATTTCTTGATATTCAAAAGTGAAACTGGGGTATGAAAATATGGAATTCTTTTACGATT
		</sequence>
		<sequence>
			<taxon idref="MT872527.1"/>
			TACCTTGTGAGGGCTCACGCGCAATCAGGAACATCTGTTGCAGCCTTATCAATATTCAATACAACCGCCCTTAAACTCATCGAAATCGCCAGTGGTTCTAGGGGGATATGTACATGTTCAGTTTTGGGGCTCGACATGAGGTTAGGGACCTGAAATACCAAAATCAGGATGTTGAAATGTTATTAATCTCCGGCGGACAACAAAATGCATGCAAACTACAGTATATTCAGGTCTTAGAACAAGATCCTGAATCTTACAAACTCACAGTCTCATTTCTTGTAATCGTAAGCGAGAGTAACGAATGTTGATGTTCGAGAAAGAAACTGAGAAAGAGCTCTTACCGTACGAGGTTGACAAATTCAGTGAATGACGAATTTAGACTACATTGGACCTCAAGAAAATAACGAGGAAAGGATTCGCATATGCAACCTCGAAGATTGGATAAATTTTTTTACCAAAATTTTTGTTGATCTTGCGAATATAATGTTTGTGTAATCCTAACTTCAGTCAATACCTGAATCTCATCTGACGACTCATGCACATCGTAACGCCATGCGTGTTCTAGGTTACATATCTAAATTTAGTTATTGATCGTTAATCGCCTTTTCAAAGTTTTTTGCAATTCCGAGCTATCTTTTAACCATGTGATTACCGGCGGAGATATAACTGTCTGAGAGAACGTCATTGTCTGAAATTTTACTGCCATTCAAGATCAGTACCTTCACGTAGGGGCGCTGGATGTGGCTGTTGAGGTCTCTAATATAAGTTGCCCCTTCTGAAGTTACATCTAACGACGCTGAATATCCGGGCGGGATCATAATATCGTATTCTTAGGTCCAAATCCATTTGCTTATGTATTCAATTAGTCATTCGATACCTTACCGAATGTCGCTCATTCACTTCTAACGGCCGGCTTTCAGTGTCATGCCCCCCGAGTCTCGATTTGATGTTTAAATCGAGACATACCAAGAAGAAGATCGTACTTTTATTAACAAGTTCAAAAAGGCAAGCACACAGCCTAAAAGTCCCGATTTCCTCGCTCGGTGCTGCATCCTCACGCTGGCCATGAGCAGCCACGCAACCGCGCATACATGTGTCAAAATTTGCTTCGTGGATGTTGGGTCATAAATGTGCCACTCACCCGAATTTTAAACCTTAGAGGTTTATGACAAAAGACTTATTGTGGATCCAAATATCATCCGAGTCTCTGTGTCACATATACATTTGCGATCCGTTGGAGCGTTAGCTCCATTTTGTCGTAGATCTTAACCCGAAGATGTTTCAAAATCTTTTTTGTTCAAGGATTTTTGGGGAACTGCTCGAATAACTTGGTTTAGGAGCTTGTATCCAAAAATGCCGTACAATGTATTGCGACATATTCATTGCGTTTGATGTAACTTTGATGACATGTAGTCGTCCATAAAACCCAGGATCCAGATTTGCATCGTCTTCACTCATTCATTGACATAGACTGCCGATTAGTGGGCCTTTTGCATCAACTTTCCAATAATGCCAGCTATATGTGAGTTCTCCATATTTGCATATTTGTGAGAATGCATTAATTAAGGTTAAACGTTTCTCAGGTCGGTTTAATCTCCTTTCTCATAATATATTAGACTGAAGTGTGAATGTAAAGATAAATTGAATTGGGGCCTCCAACAGATTCTATGGATAGGTTCCTTTATGAAATATAAGATGGATCTTTTCTTTAAAAGTCGAATTTTTGGTCGACTTCTCAAATAACCGACCGAAGTCTTCTTTCTATTAGAATTGGATTACAATCATCGAGAATCCGATAGCCTTCGACAATGATCTGTCCTAATCCCGATGGTTCCTTCCTAAGATTATTACACCTAGTCAGTTTCCTTCTGAAAGTCTGGAAAAGGTACAATTATCCTCGCATTCTCTGCGGAATTTTCATTTCCGGAATAATTCCCGAAAATTTAGTCACCGCCGCTCTGTTTAAGTATCGGTTCACCCATATCTTTCTTGACATATGAGAGATCGGAAATTGACTCTCGGAATAGTCTTTCCGTCTGATGATGAAGGATTCTCGCTTTGCAAAATCGATTTCTAAGATGCGGTAATAGTTCACGCCGTCAATATCGTAAAGTCGACTAAAATTTGTTACTGTTTTTTCCGAAGCTGAATGACTCCTCACGAAGGATGACTTATTGTCTGTCTTTGAAGAAAGGACACCTGACGCAGGCCCCGAAAATCAAATGCTGTTTGGTTCTTAATTAAGTTAGTCCGCCGATTCGCATACTGCGGTCGGTGGTGACAATCTCTTAACTATTTCCTTGAGGGCCGACTCACAGTCCCTGGTGGCTCTCCTACAAACGCAATCAGAGCATCACGGGCCATTAATTCTCGCAAACCATAAGTTGATAAATCTTCGGATATACTTCGGGCTACGAATCCCTATGTCCCATCGTCTAATGTCATAACTTTATAGCGTTATGAGTCCTCATTCATTAGTCTTAGACAGTCGCAAACCTGATATAGTATGTCTAATTCTGTAGTCCAAGATCTATGACTCATGGGCTCCTGAGCATACCATGTCAGTGCACGAGCAAAGGTTTTAATTATCTTTTGCGTAGCCCATGCTCTACTTTTCTCATTTTTTTTGTATTCTCGTTCAGGCGTTCCCTGTAAACTAATCCATAGATTCTGGTGGAGGCATTTGCCTCCTCTGGTGCCCGATCCTTTCAGTCTTCCGGGGCCTCTCCCAATCTTCATCGCAAGATATCATATATCGAATCAGTCAATCTCTTTCGGTTTTGTTTCATATGATTCTGAAATTGGCACCCAACTCTAGATTCCCTTCCGAAAAGATTTTCTGTCGCATGCAGGCCCGATCAGGCGCTGCAATAAATCTCGAGTGACTGTCCATCATGTCTCTGATCCCGTTAGGCAAGATTCCGCGCACATTATATCTTGCCCATTATATTTTCAACGACAGGCAACCAATGTCTGAAAGTCGCAATCCAATTATCCATAATGTCGTGCGCAAATTCCGGGAAAATAGAAGAAAAGATTCGCATTGTTAACCGGATGTGAATCCTCTTCCCCCCAGATTTTCCTTCCTGTGTTGGGAGAGGGCTTATATCTTTGCTAGATTTACTCATTTTAACAAAAATCTTTAATGAAGGTAAAAGGACTTCTATTCTTTTGTACCAATTCAATCTTGAAAACGAACCAGTTGCTTTCGATGGTTTTGATCATAACTTGAACCTCGTGCGCCAGAAGGACCAGCCAGAGCCGCAATTATCAACGCTGCATTCGATCCCTGCGATGCTGTCCCCGCTAGTTGCGGATAATGTAATCTGCGTATATTCTGGGTTTATGGCTCTGATTCTAAATTGGGCATTATCTTCGAACACCATCACTTCGGATAAATCGTTAGCGGGTGTTTCTAATATCCAAATTCTAGATCCTTCTGAATCGCCTTTCAACCAAAACGAGGATCTGGTTCTCTGGGCAAACTTATCAACTATTACAATCTGGAGAACGACTTTTTTATTAAAAGTTCAGGGATCCGAGTGAGGGGTGTAAGAACCCGTCTATTCCGTTGGTCTCGCCATTGAATTTGCTGTCCGCGTAAATAGTCGCTGCTGGCTGACTTCCGATCTACTGAAGTTTCGGCCTTCTATGGAAATTCTATCTAAGAGAAATCAATATTTATGCTCACCGGTCTGCCGCTAGGCAGTTGCTCATACTACGCTGATGAGTATGACCGATTGTGAGTAATATTGGCATCGCCAATTTTGAACTTTAATGTTTTCTGAATAGGCAAAGGTTATGAAAGGTGTTAATTATTTTCAAGAAATTGATAGGTGAGCTAGAATCATGAAGCTGGCCATGAAAACGGGTAGGAGACCATACAAGAATGAAAAAACCTAGTGAGGAAGGAAATCAGTAAGAAGTGACATTGTGGGTAGGAATCAAATTATCCGAGAACTTTTGTAGGAAAAAAGGACTGAAGTCTTTCAATACGAATTAGTATTAAAGGTTCAAAGGAGACCCATAGACCTAATTAGAACAATAAGTGAAAACAATAAGGTGATGAAGTTTTCGTCCAATTGATGAAGTAATTTAGGGATGAAATAGAAGAGAAAGAGGAAACAAGTCAGATAACCAGCCGAGGAGGATTACATCAAGACTGAGTACCCAATAAGCATTTGGTTTAAATAGAGTCGAAGATGACTTCATGACCGAACTGGCCCATGAGAGAATGTTCCTGACCATGATTAATTGAGAGATCTAAAGACGATGACGCTAAGGATCCGTGCATGGATATGATTCATTTCGCTTTAGATACAGTAAGCGCGATATTTTTGACCATGTCCCGAACTTTAAGGGTCTAAGATTTTCACTCAGCTTTTCCCTAACAAATAACAGTGAGATACACCTAAAATTCCTCATTTGTCCTTGTGGCTGTTTCATAATGCGTCGACATTGGTTTTTTGTGGATTCAGTACTTTCCTCCCCAATATTTTTCCCAGGATAAAACGCGATTTCTCATTCTATAAGAATCATCATAGAGACATTGTGATTCCTTCTTACAAAGATGATCTGTAATTATGATTGAGACTTTCTCTGAGAATATAAGATACCGAACCACTGAAACTGGATGGATTCAAGAACATCATTATAAATCAAAGCGATGATCAACATTTAATTTCACAAATATTGTTGTATCTAGTAAATTAGGAACCCAAGCTTTCATCTTTTTACGATTTGATCAATATTCGGCTGTCTTCCTTTTCTGATAAGAGAATGCCGTAATTCATTCCTATATTAATATGCAGGCCCATTCAAGCTACCATTTGCACCAACTGTATGGCCGTCCGGCAAATAAGGAGTACTTCCATCTTCCCGACCGCACCAAAGAGTCATTTTACTCGGATGTAAATATGAAGAAAGGGGTAGAATAAATGTGAGCTCGAAGCGAATGTCTCAGATAAGGAGAATAGCGTTTACATACTCGTCTTTATAGTTAAAAATCGCTATTGATATGAGTTTCTTTGGATGTTTATCGGATTTTCCGAGCTTATTTTCTTTTTAATGCAAGGAAGAGTCGGTACGTATTTGATGACAATGACCGAAAGGCAACGAAGGGCAAAAGATCATAGATGGATTACCCAGCGTTGATTATAATTTGCCTTTGTAAACAACATCAGGGAATAAAATAATGAAATTTTTCAGCGATAAAGTTAACACGGCTAGATAAAAAATATATTATATTCTTGAATCTTTTAAGTTTGATAACTTTTATTTATAACCTTTCCCGATACGCTTATCGGTATCAAACGCCTTCCGTAGCGAAAAAGCCTATTTTGTGGTATGTCTGTGCTCGGCATTTCCCGTTATCTGTATCACGCACACTCACATCCTGGCTGTGACCGGGATTATAAAATAAGTCTTACTCTCTCATCTAGTAACATAGCCATAGTGTTGAATCTGAATTTTGGAGACGACGGAACCTCTTGATTCCAAATTTGGATCATTTTCTTCGGCTGCTGTTGGTTGGGCGCAGCGGCCATTGGGAATTTGATTGACGGCACTTAATCGAATTGAGCCAGTGATTGGGCCAAACTAATGCACAAGTGCGTTCATAAGTTAGATGTTGAGACTTCGGTTACTACGGGGTTAAAACCCGGATTACGCTCTTGGGTACGGTATCTTCCCGGACAATGGTATGGCGTGGCATCACCTACCGTTTAAACAGGATTCGGCCTTTAGCGCGCCTTGTTGGATGGTAATAATGTGTCATTCAGATTCAAATTGTTATGTCAATGTGTTTTTCAATGAATTTCTCTCGCTGAAAAGGATAAAACATAATTGATGATCTTGTTGCCTCGACGGATAAACGCTCTGGATTTTGGGTTTATCAATTATGGTCGTAGTTGCATTGTGGTTTTCACATTCACGAGGGGAAATATTCTGTCGACGTTACCAATGAGCCCCGATCCATTCATGAGGTCGTTGAACATACTTTCCGACATATAACTAAATATCCCTCTCGATGCCTAACGTCGATGCTTCCGCGCGTTGGCGCAAGGGTCCCTCTGTCCTTAACCCAGTCCGCGAGACAGAATACCGCCCGATACCCTTGGATCTCGGCCTTTCGAACCATCGCCTTCTCTACAATTACAAAATTCCCCCATCGTCAGCGGCTCCGTCGTATATCCCGGAGTGAAGAACATGCGCTATCGTTAATTAAACGTTTTAGGGTCCTTCTTTATTCGCTTCGATAAGACTCGGGCAAGAACATTTGCGCTTTCTCTACGAGATATCCTTTCTACCGAATATAATGGTATGAATGCTTCTGCACCTTCGCACCCCCATTCTAACTTCTATGCCGCGCCGCTCATTGTTGAGTATCAGCGGTCAGGCTGAGGCTACTCCAACAATCATTCCCTCTAGATGTGCCTAGGTTGTATCTGTACATCAGCATCCTCATCCGAGAATCTATTTTTTGACTATTTTATCATCCGATTTTGTCTCTGAACCTCGATATCTGGGTGGCAACAATTCCAAACCCCATCTTAATTCTGCAGTATTCGTTATTTTTTTTATCACCGGTTTTTGCTATTGACTTTTATATGTCTTACGATATTGCAGTGGCTTTATGGTAATCGCCCGGGTTAATTTTACGTGTCCTCTTACTCACTTCTATATAACTGCTCTTAACCATTTACAATTAAAGGGTACAGCCGTAGGATAGTCAGACATAGGTTCTCTAGACGCCCTATTGTCATACCTCGGCTTTTGTGAATTACGCGGACTTTTCTTTTGCTGCCCGAATTAGGTGGACAATCCCAATTTGCCTTATTATCCTCCCACAAAACTGTATCCACCCTTGTATCCTCATACCGCTTCAAAATAGTAATGGCAACCCTATCCTTGTAAGAATTCTAAAGCTCATTACTTTTTGGACCTTTACAAGATTCGAATTAATTTGAAGACATCACGATTTTGATTTGTGATATACGGGTAAAATTGAAAATTCAATCATCCTGTGTTAAGGATCCATGCCCACAAAAGTAAATCCAAATAGATGGAAAGATGTGTTCGATCTGGGTAAAAAGTTTTTATCCAATGGTATGTATTAGGCGCTATTTCTACTTATTCATGGTAGCTTTTTTGAAAAAGAATCTTCTTTTTTTTAAAGATTTTGTTTCCCTTATTTGAATGACTTAATAGCGTAAAAGCATATGCAAATGGATCCAGGATGATAGCAACTATTTATTCTTTGACAGAAATCCGCGCATAGGCGAATGGGTGGCCTCATGCTCGGAACAACTGAGGGACTGGCGATTGCATGCCCGAAAAAAAAGGCCAAAGTATGTTTTTAATAATTTTAAATTCAAAATCCGAATCAACTCCAACCCAGGGGTCATAATAGTAATCAAGAAATCTTTTATTTTTATTGTGATGGAGTTGCGAAAATATACATGCGTCCAAAACGACGATCGAAAAATTGAAATGAGGTATGGTGCCTTTCTTGCAATCCTTCACGGAATCAAAGTAAAAAACAATTCTTTCGTGTTCATGTATTCATCGTTATATTTTTATAAGAAGGCGGCTTAGATCTCGAAAGGATAAACACTTGTTGATACGTGATTATCAGCATTCCTTAGGATTTAGATCTTATTTCTTCTGAGTTTCATATTGATGTCCTATTAAAAAAATAACATTAGGCATACCTATTTACCAGGTTGCACTCGGTTTTACGAACCACATCGTATTTGTCCGCCTCATCCATGTTATGTGCCTATGTATACTTCGAAGTATAGGCTTGAAAAAAAAAGATCTTTCTTGAGAATCATAATAAGAAGAAAAGTTTTGAAATTCTTATTCTCAGAATATAAGTCCATTATCACATTGACATGAGTACGATATGGAATCGCATGTGCTCATGGTTCTATATTGATTGAGTAGGTCTTACCTACTCAATGTACTTAAATAATGAATATTCTCACTTTCACGAAGGAAAATAATCGGTAAACCATCCATACGAGTGTAAATTTGGACGGATGCATCCCCATTATCTTTTTAATTCGTGCCGGGAACGAGCGCTAATATTGATGTCCACATATAACAGGGCAAAGGATGGCCGGGAAAATCATTTATCGACAACCTATAGATTCATTTATCTCGTAATGATAAGGTCTCAATGAATGTATAAAGCTAGTATAGAGAGTCATGCCAATAAATGTTACCCTATATTTTTCCCTTGGGAGAAAAATTATTGTGTAAACAGTAACCATATTTTAAAATTGATGTTATCGGTGATTCTTTCGTAATGCGAATATGCGGCCATGCGCTCGTACAAATGAAAAGTTCCTTAATGCGATATTATGCGGCACGCATGCCCATAAGCGCAAAGATATTCTGTCATATAAATCCGTCAACAAAAGTACCCTCCCACGTAGCCAAGAAAGCGATAATGGTTGTGAAACACCCACCCCCAAATAGCTAACCAAAAACAAAGAATCTGATGGCCGGAATCATATGATTAAGGAAGAGTGAAGAGTGCAGTTAAAGTGTCATCTAGCTGGAAGTCACTCACGGCTTTTATTCAAAGTCGAACAAATTCCGAGGCATGAAAAAGATGGGCATCTGCACGCATCAAAAAACCCATTTAGTCGCAAACAGCGGATCAAGGATACGATACTGGCTGAGACCCAAGGCCGCTATCGGCCATCGTGTGAGCCGCGAATTATCCAAACAGGTAAATGGACAGACCAATATCCTAATTCTTAAGATCACCTTAAAGATTATTCTGATTCGGGCGATTTCACTCAGGAACCCTTGTCCCAGAGAAATCCAATCCCTTGGGCTCACTGCATCGGTACTTCCTTCAATACGATTCAACCATTATACTCTCCTCCATATCCACCCTCACCGTCAAAAATGGTTCGGTATAGTTTGTATCGTACCCGTAAAATATCCAAATCAATAATAATCCTTCGCATAAGGCCAGCAAAAGTGGAAATGGTCCATCATACTCTCCTTCAGGTACATAGCGAGACCCTGATGAGGAGTCTTCTGTGCGGATTTATTACGATTTGATCCGATCCAACTTTATAATTTTTACGACCTTTTTTTGAAATAGAAGAGCGTGCGTTCCAGACTGGAATATGAATAAGATTTTACATTATTCTTTAACGGGTAATTGATCTGTATCTAACGCTCCTTTTTCCTTCAGTTTTCTTTTTAAAAACTGTCAATTGTACTTTTCCTTCACCTTCAAAACGTTTCTTGATTTTTCTTTCTGATTACAAATAGATCTAATCCTCGTGCTGGGAAAATTTTCAGACAGAATCTATGTTTTTCCTTTCCGTATTTTGTGATGCATGATCTAAAGTTTTTTTTTTCACTACCTACTTTTCAGTACTTGTTATCGTGTTCTTTTGACAAGAATCCATGTTTTAATATAATTCCTCTTTTACGAAGCGACGGTCATACAAATCCCTTTATAATCGTAGTGAATCTTTGAAATATATTCAGTTATTCTCCTTGATGCGAATGCATTCCTGGTTTTATCTAGAGAGCATAACTTATTTTTAGATCTTGTTAAGATCTCCACTAATGAATGAATACTTTAGAAAATCAGTCGCTCAGTTTTTTTATTTTTTTTCTCGTTTTATTCGACCTTTATCTCCCACTCTTTCTGTTGAAGGCGATCAGTCGCTGTCGCAATTTTTCCCTGTTCGTTATCAAGTTTTTGAAAATAAATTCCTTTTTTTCCGTATTTTTACTTAATTAAATAGAATTATGGATACCAGATTATTTTAGTTTTAAGATACAATCGGAAAACAAGTCAGTTGAATGGCGCTAGATTCTCTTATCCATCATCACAGGGTTTTTGTTAAGGTTATTTTGTCTGTGATGTAATAAAAGCCTTTTTCATTTTCATATTGTATTTTATTTGTTTGTTTTTTTCTTTGTACGTTCATTCACCGGCTTATTCGTTTTTCTAGCAAATTAGATTTCATCAATATTCGTCATATCTTCTCTCACAGTATTTTATAGATCCTCATATTCAAGGTTCGTTGGGTTTTAGTTAGAATTCTGTTTTTTACTGAAGGACCCTAATTAGATCTTTTTCTCTATTATGATTTAGAAAAGTCTACTTATGTTTTAGAAAATCATTCAATTTTTGTTTCTATCATAACGTTTTTTAATCTTTTTTGTATCGCATGTATGTTACCTTTCGCATTTGGGACAACTGACACTATTGGAAATCTATTATGTCTTAGCATTTTCATCTTATACGATTCGAGTTTTTGTGCTAATCGATCAAATTCTGGTCCACAATATCTTATTCTTTTATAAAAGAGTCTTATATTAAACTACTAATTTAAATTCTACTGGTTGGAAATTTAAAACTAGCTGGAAATAGAAATCAAAAATTGGATTTTTTATCAAGGACTTTATGTGAATAATTATATCTTGTTGTTTTCATCTTCCGTTGCTCTTATATTTTTGTAATCATAAAGTGGCTTATCTGGATTTATATCAAGAAATAATTAAAATATGGATTCGAGAACGATTTTTCTTTAAATCGCAATTTTTGGGATCAACTTTTCTCTACTATTTTTGGTTATTTATTCCGGTATAACCCTTTTTTATTTTCGTAAGATAGTGCCATCATGACGATTCATGAGATCGGATATTTTTTGATATGATTGTTCTTTTGTTCCTAATCTAATTCATTTTTAACCAAAAAGAAAAAGATTGTTCTTTAAAGTCTTATAAAAGAAGTGTTCGGGGACCAAGGAGTCGCTCATCCAAACTTCCTTTTTTATGGTCTTTGGGGACGAATTGACTTGCAGGTTAGCGAATAACATTTTGGAATCTTTCAAATGACCCTTTAGTCATTACTGATTCTTTTAATCTTAATCTCGAAATCGGAATGAAAAAAATCGACATTTTTATTATTCTAAATGATGATACAAAAGACCCTATATTGGCAAAAAACTTCCAGCTCGCATTGATCGATTTTCTCCTTTTATGTTATCGAATATAATCTTTTTTCAATCATTAAAAATATTTATATTCGGATTCAAGAAAAAGGGGTTTTAGCTTCAAAAAGGGGATGACTTGCTGAAAGTCCAATACATTTCGCTTGGCCGACGACCTTATATTTCGCGAATCGATGTGGATACGATAAGCAATCTCGCTGTCGTTTTTGTTCTTTTTTGTGAGGTCGTTTTGGGATTCGTAAACACACCGTTGCTTCTGACGATTGTGTTGCGCCCTTTCTCGTTCACTCTGTGTCAATCTCATAATTTAGACATGGGACTTTTCTATTCTTATCCATGATTTCCTATGTTTTCCTGGTCGTATATGCTCAAAAAATTAATTTTATCGTCTCGATCATCTACTGTTTTTCGTAAGATAAGCCTTAATTAATTGAGTGATTCCGCAATTCTATATTTAAAATACTATTCGTGAAAGATTCGTCAAAGTTACTTCGTCAATCGTTATTGTGTAGAGATCCTGATTTTTATCAATGTTCATTATGTTCTGAGTTTATATGAAAAAAAAATTTTATTGCCCGTAGGCCTTAAAAGGTCTAATGTGGAATATCTTTTGATTTCTTGATATTCAAAAGTGAAACTGGGGTATGAAAATATGGAATTCTTTTACGATT
		</sequence>
		<sequence>
			<taxon idref="MT872526.1"/>
			TACCTTGTGAGGGCTCACGCGCAATCAGGAACATCTGTTGCAGCCTTATCAATATTCAATACAACCGCCCTTAAACTCATCGAAATCGCCAGTGGTTCTAGGGGGATATGTACATGTTCAGTTTTGGGGCTCGACATGAGGTTAGGGACCTGAAATACCAAAATCAGGATGTTGAAATGTTATTAATCTCCGGCGGACAACAAAATGCATGCAAACTACAGTATATTCAGGTCTTAGAACAAGATCCTGAATCTTACAAACTCACAGTCTCATTTCTTGTAATCGTAAGCGAGAGTAACGAATGTTGATGTTCGAGAAAGAAACTGAGAAAGAGCTCTTACCGTACGAGGTTGACAAATTCAGTGAATGACGAATTTAGACTACATTGGACCTCAAGAAAATAACGAGGAAAGGATTCGCATATGCAACCTCGAAGATTGGATAAATTTTTTTACCAAAATTTTTGTTGATCTTGCGAATATAATGTTTGTGTAATCCTAACTTCAGTCAATACCTGAATCTCATCTGACGACTCATGCACATCGTAACGCCATGCGTGTTCTAGGTTACATATCTAAATTTAGTTATTGATCGTTAATCGCCTTTTCAAAGTTTTTTGCAATTCCGAGCTATCTTTTAACCATGTGATTACCGGCGGAGATATAACTGTCTGAGAGAACGTCATTGTCTGAAATTTTACTGCCATTCAAGATCAGTACCTTCACGTAGGGGCGCTGGATGTGGCTGTTGAGGTCTCTAATATAAGTTGCCCCTTCTGAAGTTACATCTAACGACGCTGAATATCCGGGCGGGATCATAATATCGTATTCTTAGGTCCAAATCCATTTGCTTATGTATTCAATTAGTCATTCGATACCTTACCGAATGTCGCTCATTCACTTCTAACGGCCGGCTTTCAGTGTCATGCCCCCCGAGTCTCGATTTGATGTTTAAATCGAGACATACCAAGAAGAAGATCGTACTTTTATTAACAAGTTCAAAAAGGCAAGCACACAGCCTAAAAGTCCCGATTTCCTCGCTCGGTGCTGCATCCTCACGCTGGCCATGAGCAGCCACGCAACCGCGCATACATGTGTCAAAATTTGCTTCGTGGATGTTGGGTCATAAATGTGCCACTCACCCGAATTTTAAACCTTAGAGGTTTATGACAAAAGACTTATTGTGGATCCAAATATCATCCGAGTCTCTGTGTCACATATACATTTGCGATCCGTTGGAGCGTTAGCTCCATTTTGTCGTAGATCTTAACCCGAAGATGTTTCAAAATCTTTTTTGTTCAAGGATTTTTGGGGAACTGCTCGAATAACTTGGTTTAGGAGCTTGTATCCAAAAATGCCGTACAATGTATTGCGACATATTCATTGCGTTTGATGTAACTTTGATGACATGTAGTCGTCCATAAAACCCAGGATCCAGATTTGCATCGTCTTCACTCATTCATTGACATAGACTGCCGATTAGTGGGCCTTTTGCATCAACTTTCCAATAATGCCAGCTATATGTGAGTTCTCCATATTTGCATATTTGTGAGAATGCATTAATTAAGGTTAAACGTTTCTCAGGTCGGTTTAATCTCCTTTCTCATAATATATTAGACTGAAGTGTGAATGTAAAGATAAATTGAATTGGGGCCTCCAACAGATTCTATGGATAGGTTCCTTTATGAAATATAAGATGGATCTTTTCTTTAAAAGTCGAATTTTTGGTCGACTTCTCAAATAACCGACCGAAGTCTTCTTTCTATTAGAATTGGATTACAATCATCGAGAATCCGATAGCCTTCGACAATGATCTGTCCTAATCCCGATGGTTCCTTCCTAAGATTATTACACCTAGTCAGTTTCCTTCTGAAAGTCTGGAAAAGGTACAATTATCCTCGCATTCTCTGCGGAATTTTCATTTCCGGAATAATTCCCGAAAATTTAGTCACCGCCGCTCTGTTTAAGTATCGGTTCACCCATATCTTTCTTGACATATGAGAGATCGGAAATTGACTCTCGGAATAGTCTTTCCGTCTGATGATGAAGGATTCTCGCTTTGCAAAATCGATTTCTAAGATGCGGTAATAGTTCACGCCGTCAATATCGTAAAGTCGACTAAAATTTGTTACTGTTTTTTCCGAAGCTGAATGACTCCTCACGAAGGATGACTTATTGTCTGTCTTTGAAGAAAGGACACCTGACGCAGGCCCCGAAAATCAAATGCTGTTTGGTTCTTAATTAAGTTAGTCCGCCGATTCGCATACTGCGGTCGGTGGTGACAATCTCTTAACTATTTCCTTGAGGGCCGACTCACAGTCCCTGGTGGCTCTCCTACAAACGCAATCAGAGCATCACGGGCCATTAATTCTCGCAAACCATAAGTTGATAAATCTTCGGATATACTTCGGGCTACGAATCCCTATGTCCCATCGTCTAATGTCATAACTTTATAGCGTTATGAGTCCTCATTCATTAGTCTTAGACAGTCGCAAACCTGATATAGTATGTCTAATTCTGTAGTCCAAGATCTATGACTCATGGGCTCCTGAGCATACCATGTCAGTGCACGAGCAAAGGTTTTAATTATCTTTTGCGTAGCCCATGCTCTACTTTTCTCATTTTTTTTGTATTCTCGTTCAGGCGTTCCCTGTAAACTAATCCATAGATTCTGGTGGAGGCATTTGCCTCCTCTGGTGCCCGATCCTTTCAGTCTTCCGGGGCCTCTCCCAATCTTCATCGCAAGATATCATATATCGAATCAGTCAATCTCTTTCGGTTTTGTTTCATATGATTCTGAAATTGGCACCCAACTCTAGATTCCCTTCCGAAAAGATTTTCTGTCGCATGCAGGCCCGATCAGGCGCTGCAATAAATCTCGAGTGACTGTCCATCATGTCTCTGATCCCGTTAGGCAAGATTCCGCGCACATTATATCTTGCCCATTATATTTTCAACGACAGGCAACCAATGTCTGAAAGTCGCAATCCAATTATCCATAATGTCGTGCGCAAATTCCGGGAAAATAGAAGAAAAGATTCGCATTGTTAACCGGATGTGAATCCTCTTCCCCCCAGATTTTCCTTCCTGTGTTGGGAGAGGGCTTATATCTTTGCTAGATTTACTCATTTTAACAAAAATCTTTAATGAAGGTAAAAGGACTTCTATTCTTTTGTACCAATTCAATCTTGAAAACGAACCAGTTGCTTTCGATGGTTTTGATCATAACTTGAACCTCGTGCGCCAGAAGGACCAGCCAGAGCCGCAATTATCAACGCTGCATTCGATCCCTGCGATGCTGTCCCCGCTAGTTGCGGATAATGTAATCTGCGTATATTCTGGGTTTATGGCTCTGATTCTAAATTGGGCATTATCTTCGAACACCATCACTTCGGATAAATCGTTAGCGGGTGTTTCTAATATCCAAATTCTAGATCCTTCTGAATCGCCTTTCAACCAAAACGAGGATCTGGTTCTCTGGGCAAACTTATCAACTATTACAATCTGGAGAACGACTTTTTTATTAAAAGTTCAGGGATCCGAGTGAGGGGTGTAAGAACCCGTCTATTCCGTTGGTCTCGCCATTGAATTTGCTGTCCGCGTAAATAGTCGCTGCTGGCTGACTTCCGATCTACTGAAGTTTCGGCCTTCTATGGAAATTCTATCTAAGAGAAATCAATATTTATGCTCACCGGTCTGCCGCTAGGCAGTTGCTCATACTACGCTGATGAGTATGACCGATTGTGAGTAATATTGGCATCGCCAATTTTGAACTTTAATGTTTTCTGAATAGGCAAAGGTTATGAAAGGTGTTAATTATTTTCAAGAAATTGATAGGTGAGCTAGAATCATGAAGCTGGCCATGAAAACGGGTAGGAGACCATACAAGAATGAAAAAACCTAGTGAGGAAGGAAATCAGTAAGAAGTGACATTGTGGGTAGGAATCAAATTATCCGAGAACTTTTGTAGGAAAAAAGGACTGAAGTCTTTCAATACGAATTAGTATTAAAGGTTCAAAGGAGACCCATAGACCTAATTAGAACAATAAGTGAAAACAATAAGGTGATGAAGTTTTCGTCCAATTGATGAAGTAATTTAGGGATGAAATAGAAGAGAAAGAGGAAACAAGTCAGATAACCAGCCGAGGAGGATTACATCAAGACTGAGTACCCAATAAGCATTTGGTTTAAATAGAGTCGAAGATGACTTCATGACCGAACTGGCCCATGAGAGAATGTTCCTGACCATGATTAATTGAGAGATCTAAAGACGATGACGCTAAGGATCCGTGCATGGATATGATTCATTTCGCTTTAGATACAGTAAGCGCGATATTTTTGACCATGTCCCGAACTTTAAGGGTCTAAGATTTTCACTCAGCTTTTCCCTAACAAATAACAGTGAGATACACCTAAAATTCCTCATTTGTCCTTGTGGCTGTTTCATAATGCGTCGACATTGGTTTTTTGTGGATTCAGTACTTTCCTCCCCAATATTTTTCCCAGGATAAAACGCGATTTCTCATTCTATAAGAATCATCATAGAGACATTGTGATTCCTTCTTACAAAGATGATCTGTAATTATGATTGAGACTTTCTCTGAGAATATAAGATACCGAACCACTGAAACTGGATGGATTCAAGAACATCATTATAAATCAAAGCGATGATCAACATTTAATTTCACAAATATTGTTGTATCTAGTAAATTAGGAACCCAAGCTTTCATCTTTTTACGATTTGATCAATATTCGGCTGTCTTCCTTTTCTGATAAGAGAATGCCGTAATTCATTCCTATATTAATATGCAGGCCCATTCAAGCTACCATTTGCACCAACTGTATGGCCGTCCGGCAAATAAGGAGTACTTCCATCTTCCCGACCGCACCAAAGAGTCATTTTACTCGGATGTAAATATGAAGAAAGGGGTAGAATAAATGTGAGCTCGAAGCGAATGTCTCAGATAAGGAGAATAGCGTTTACATACTCGTCTTTATAGTTAAAAATCGCTATTGATATGAGTTTCTTTGGATGTTTATCGGATTTTCCGAGCTTATTTTCTTTTTAATGCAAGGAAGAGTCGGTACGTATTTGATGACAATGACCGAAAGGCAACGAAGGGCAAAAGATCATAGATGGATTACCCAGCGTTGATTATAATTTGCCTTTGTAAACAACATCAGGGAATAAAATAATGAAATTTTTCAGCGATAAAGTTAACACGGCTAGATAAAAAATATATTATATTCTTGAATCTTTTAAGTTTGATAACTTTTATTTATAACCTTTCCCGATACGCTTATCGGTATCAAACGCCTTCCGTAGCGAAAAAGCCTATTTTGTGGTATGTCTGTGCTCGGCATTTCCCGTTATCTGTATCACGCACACTCACATCCTGGCTGTGACCGGGATTATAAAATAAGTCTTACTCTCTCATCTAGTAACATAGCCATAGTGTTGAATCTGAATTTTGGAGACGACGGAACCTCTTGATTCCAAATTTGGATCATTTTCTTCGGCTGCTGTTGGTTGGGCGCAGCGGCCATTGGGAATTTGATTGACGGCACTTAATCGAATTGAGCCAGTGATTGGGCCAAACTAATGCACAAGTGCGTTCATAAGTTAGATGTTGAGACTTCGGTTACTACGGGGTTAAAACCCGGATTACGCTCTTGGGTACGGTATCTTCCCGGACAATGGTATGGCGTGGCATCACCTACCGTTTAAACAGGATTCGGCCTTTAGCGCGCCTTGTTGGATGGTAATAATGTGTCATTCAGATTCAAATTGTTATGTCAATGTGTTTTTCAATGAATTTCTCTCGCTGAAAAGGATAAAACATAATTGATGATCTTGTTGCCTCGACGGATAAACGCTCTGGATTTTGGGTTTATCAATTATGGTCGTAGTTGCATTGTGGTTTTCACATTCACGAGGGGAAATATTCTGTCGACGTTACCAATGAGCCCCGATCCATTCATGAGGTCGTTGAACATACTTTCCGACATATAACTAAATATCCCTCTCGATGCCTAACGTCGATGCTTCCGCGCGTTGGCGCAAGGGTCCCTCTGTCCTTAACCCAGTCCGCGAGACAGAATACCGCCCGATACCCTTGGATCTCGGCCTTTCGAACCATCGCCTTCTCTACAATTACAAAATTCCCCCATCGTCAGCGGCTCCGTCGTATATCCCGGAGTGAAGAACATGCGCTATCGTTAATTAAACGTTTTAGGGTCCTTCTTTATTCGCTTCGATAAGACTCGGGCAAGAACATTTGCGCTTTCTCTACGAGATATCCTTTCTACCGAATATAATGGTATGAATGCTTCTGCACCTTCGCACCCCCATTCTAACTTCTATGCCGCGCCGCTCATTGTTGAGTATCAGCGGTCAGGCTGAGGCTACTCCAACAATCATTCCCTCTAGATGTGCCTAGGTTGTATCTGTACATCAGCATCCTCATCCGAGAATCTATTTTTTGACTATTTTATCATCCGATTTTGTCTCTGAACCTCGATATCTGGGTGGCAACAATTCCAAACCCCATCTTAATTCTGCAGTATTCGTTATTTTTTTTATCACCGGTTTTTGCTATTGACTTTTATATGTCTTACGATATTGCAGTGGCTTTATGGTAATCGCCCGGGTTAATTTTACGTGTCCTCTTACTCACTTCTATATAACTGCTCTTAACCATTTACAATTAAAGGGTACAGCCGTAGGATAGTCAGACATAGGTTCTCTAGACGCCCTATTGTCATACCTCGGCTTTTGTGAATTACGCGGACTTTTCTTTTGCTGCCCGAATTAGGTGGACAATCCCAATTTGCCTTATTATCCTCCCACAAAACTGTATCCACCCTTGTATCCTCATACCGCTTCAAAATAGTAATGGCAACCCTATCCTTGTAAGAATTCTAAAGCTCATTACTTTTTGGACCTTTACAAGATTCGAATTAATTTGAAGACATCACGATTTTGATTTGTGATATACGGGTAAAATTGAAAATTCAATCATCCTGTGTTAAGGATCCATGCCCACAAAAGTAAATCCAAATAGATGGAAAGATGTGTTCGATCTGGGTAAAAAGTTTTTATCCAATGGTATGTATTAGGCGCTATTTCTACTTATTCATGGTAGCTTTTTTGAAAAAGAATCTTCTTTTTTTTAAAGATTTTGTTTCCCTTATTTGAATGACTTAATAGCGTAAAAGCATATGCAAATGGATCCAGGATGATAGCAACTATTTATTCTTTGACAGAAATCCGCGCATAGGCGAATGGGTGGCCTCATGCTCGGAACAACTGAGGGACTGGCGATTGCATGCCCGAAAAAAAAGGCCAAAGTATGTTTTTAATAATTTTAAATTCAAAATCCGAATCAACTCCAACCCAGGGGTCATAATAGTAATCAAGAAATCTTTTATTTTTATTGTGATGGAGTTGCGAAAATATACATGCGTCCAAAACGACGATCGAAAAATTGAAATGAGGTATGGTGCCTTTCTTGCAATCCTTCACGGAATCAAAGTAAAAAACAATTCTTTCGTGTTCATGTATTCATCGTTATATTTTTATAAGAAGGCGGCTTAGATCTCGAAAGGATAAACACTTGTTGATACGTGATTATCAGCATTCCTTAGGATTTAGATCTTATTTCTTCTGAGTTTCATATTGATGTCCTATTAAAAAAATAACATTAGGCATACCTATTTACCAGGTTGCACTCGGTTTTACGAACCACATCGTATTTGTCCGCCTCATCCATGTTATGTGCCTATGTATACTTCGAAGTATAGGCTTGAAAAAAAAAGATCTTTCTTGAGAATCATAATAAGAAGAAAAGTTTTGAAATTCTTATTCTCAGAATATAAGTCCATTATCACATTGACATGAGTACGATATGGAATCGCATGTGCTCATGGTTCTATATTGATTGAGTAGGTCTTACCTACTCAATGTACTTAAATAATGAATATTCTCACTTTCACGAAGGAAAATAATCGGTAAACCATCCATACGAGTGTAAATTTGGACGGATGCATCCCCATTATCTTTTTAATTCGTGCCGGGAACGAGCGCTAATATTGATGTCCACATATAACAGGGCAAAGGATGGCCGGGAAAATCATTTATCGACAACCTATAGATTCATTTATCTCGTAATGATAAGGTCTCAATGAATGTATAAAGCTAGTATAGAGAGTCATGCCAATAAATGTTACCCTATATTTTTCCCTTGGGAGAAAAATTATTGTGTAAACAGTAACCATATTTTAAAATTGATGTTATCGGTGATTCTTTCGTAATGCGAATATGCGGCCATGCGCTCGTACAAATGAAAAGTTCCTTAATGCGATATTATGCGGCACGCATGCCCATAAGCGCAAAGATATTCTGTCATATAAATCCGTCAACAAAAGTACCCTCCCACGTAGCCAAGAAAGCGATAATGGTTGTGAAACACCCACCCCCAAATAGCTAACCAAAAACAAAGAATCTGATGGCCGGAATCATATGATTAAGGAAGAGTGAAGAGTGCAGTTAAAGTGTCATCTAGCTGGAAGTCACTCACGGCTTTTATTCAAAGTCGAACAAATTCCGAGGCATGAAAAAGATGGGCATCTGCACGCATCAAAAAACCCATTTAGTCGCAAACAGCGGATCAAGGATACGATACTGGCTGAGACCCAAGGCCGCTATCGGCCATCGTGTGAGCCGCGAATTATCCAAACAGGTAAATGGACAGACCAATATCCTAATTCTTAAGATCACCTTAAAGATTATTCTGATTCGGGCGATTTCACTCAGGAACCCTTGTCCCAGAGAAATCCAATCCCTTGGGCTCACTGCATCGGTACTTCCTTCAATACGATTCAACCATTATACTCTCCTCCATATCCACCCTCACCGTCAAAAATGGTTCGGTATAGTTTGTATCGTACCCGTAAAATATCCAAATCAATAATAATCCTTCGCATAAGGCCAGCAAAAGTGGAAATGGTCCATCATACTCTCCTTCAGGTACATAGCGAGACCCTGATGAGGAGTCTTCTGTGCGGATTTATTACGATTTGATCCGATCCAACTTTATAATTTTTACGACCTTTTTTTGAAATAGAAGAGCGTGCGTTCCAGACTGGAATATGAATAAGATTTTACATTATTCTTTAACGGGTAATTGATCTGTATCTAACGCTCCTTTTTCCTTCAGTTTTCTTTTTAAAAACTGTCAATTGTACTTTTCCTTCACCTTCAAAACGTTTCTTGATTTTTCTTTCTGATTACAAATAGATCTAATCCTCGTGCTGGGAAAATTTTCAGACAGAATCTATGTTTTTCCTTTCCGTATTTTGTGATGCATGATCTAAAGTTTTTTTTTTCACTACCTACTTTTCAGTACTTGTTATCGTGTTCTTTTGACAAGAATCCATGTTTTAATATAATTCCTCTTTTACGAAGCGACGGTCATACAAATCCCTTTATAATCGTAGTGAATCTTTGAAATATATTCAGTTATTCTCCTTGATGCGAATGCATTCCTGGTTTTATCTAGAGAGCATAACTTATTTTTAGATCTTGTTAAGATCTCCACTAATGAATGAATACTTTAGAAAATCAGTCGCTCAGTTTTTTTATTTTTTTTCTCGTTTTATTCGACCTTTATCTCCCACTCTTTCTGTTGAAGGCGATCAGTCGCTGTCGCAATTTTTCCCTGTTCGTTATCAAGTTTTTGAAAATAAATTCCTTTTTTTCCGTATTTTTACTTAATTAAATAGAATTATGGATACCAGATTATTTTAGTTTTAAGATACAATCGGAAAACAAGTCAGTTGAATGGCGCTAGATTCTCTTATCCATCATCACAGGGTTTTTGTTAAGGTTATTTTGTCTGTGATGTAATAAAAGCCTTTTTCATTTTCATATTGTATTTTATTTGTTTGTTTTTTTCTTTGTACGTTCATTCACCGGCTTATTCGTTTTTCTAGCAAATTAGATTTCATCAATATTCGTCATATCTTCTCTCACAGTATTTTATAGATCCTCATATTCAAGGTTCGTTGGGTTTTAGTTAGAATTCTGTTTTTTACTGAAGGACCCTAATTAGATCTTTTTCTCTATTATGATTTAGAAAAGTCTACTTATGTTTTAGAAAATCATTCAATTTTTGTTTCTATCATAACGTTTTTTAATCTTTTTTGTATCGCATGTATGTTACCTTTCGCATTTGGGACAACTGACACTATTGGAAATCTATTATGTCTTAGCATTTTCATCTTATACGATTCGAGTTTTTGTGCTAATCGATCAAATTCTGGTCCACAATATCTTATTCTTTTATAAAAGAGTCTTATATTAAACTACTAATTTAAATTCTACTGGTTGGAAATTTAAAACTAGCTGGAAATAGAAATCAAAAATTGGATTTTTTATCAAGGACTTTATGTGAATAATTATATCTTGTTGTTTTCATCTTCCGTTGCTCTTATATTTTTGTAATCATAAAGTGGCTTATCTGGATTTATATCAAGAAATAATTAAAATATGGATTCGAGAACGATTTTTCTTTAAATCGCAATTTTTGGGATCAACTTTTCTCTACTATTTTTGGTTATTTATTCCGGTATAACCCTTTTTTATTTTCGTAAGATAGTGCCATCATGACGATTCATGAGATCGGATATTTTTTGATATGATTGTTCTTTTGTTCCTAATCTAATTCATTTTTAACCAAAAAGAAAAAGATTGTTCTTTAAAGTCTTATAAAAGAAGTGTTCGGGGACCAAGGAGTCGCTCATCCAAACTTCCTTTTTTATGGTCTTTGGGGACGAATTGACTTGCAGGTTAGCGAATAACATTTTGGAATCTTTCAAATGACCCTTTAGTCATTACTGATTCTTTTAATCTTAATCTCGAAATCGGAATGAAAAAAATCGACATTTTTATTATTCTAAATGATGATACAAAAGACCCTATATTGGCAAAAAACTTCCAGCTCGCATTGATCGATTTTCTCCTTTTATGTTATCGAATATAATCTTTTTTCAATCATTAAAAATATTTATATTCGGATTCAAGAAAAAGGGGTTTTAGCTTCAAAAAGGGGATGACTTGCTGAAAGTCCAATACATTTCGCTTGGCCGACGACCTTATATTTCGCGAATCGATGTGGATACGATAAGCAATCTCGCTGTCGTTTTTGTTCTTTTTTGTGAGGTCGTTTTGGGATTCGTAAACACACCGTTGCTTCTGACGATTGTGTTGCGCCCTTTCTCGTTCACTCTGTGTCAATCTCATAATTTAGACATGGGACTTTTCTATTCTTATCCATGATTTCCTATGTTTTCCTGGTCGTATATGCTCAAAAAATTAATTTTATCGTCTCGATCATCTACTGTTTTTCGTAAGATAAGCCTTAATTAATTGAGTGATTCCGCAATTCTATATTTAAAATACTATTCGTGAAAGATTCGTCAAAGTTACTTCGTCAATCGTTATTGTGTAGAGATCCTGATTTTTATCAATGTTCATTATGTTCTGAGTTTATATGAAAAAAAAATTTTATTGCCCGTAGGCCTTAAAAGGTCTAATGTGGAATATCTTTTGATTTCTTGATATTCAAAAGTGAAACTGGGGTATGAAAATATGGAATTCTTTTACGATT
		</sequence>
		<sequence>
			<taxon idref="MT872525.1"/>
			TACCTTGTGAGGGCTCACGCGCAATCAGGAACATCTGTTGCAGCCTTATCAATATTCAATACAACCGCCCTTAAACTCATCGAAATCGCCAGTGGTTCTAGGGGGATATGTACATGTTCAGTTTTGGGGCTCGACATGAGGTTAGGGACCTGAAATACCAAAATCAGGATGTTGAAATGTTATTAATCTCCGGCGGACAACAAAATGCATGCAAACTACAGTATATTCAGGTCTTAGAACAAGATCCTGAATCTTACAAACTCACAGTCTCATTTCTTGTAATCGTAAGCGAGAGTAACGAATGTTGATGTTCGAGAAAGAAACTGAGAAAGAGCTCTTACCGTACGAGGTTGACAAATTCAGTGAATGACGAATTTAGACTACATTGGACCTCAAGAAAATAACGAGGAAAGGATTCGCATATGCAACCTCGAAGATTGGATAAATTTTTTTACCAAAATTTTTGTTGATCTTGCGAATATAATGTTTGTGTAATCCTAACTTCAGTCAATACCTGAATCTCATCTGACGACTCATGCACATCGTAACGCCATGCGTGTTCTAGGTTACATATCTAAATTTAGTTATTGATCGTTAATCGCCTTTTCAAAGTTTTTTGCAATTCCGAGCTATCTTTTAACCATGTGATTACCGGCGGAGATATAACTGTCTGAGAGAACGTCATTGTCTGAAATTTTACTGCCATTCAAGATCAGTACCTTCACGTAGGGGCGCTGGATGTGGCTGTTGAGGTCTCTAATATAAGTTGCCCCTTCTGAAGTTACATCTAACGACGCTGAATATCCGGGCGGGATCATAATATCGTATTCTTAGGTCCAAATCCATTTGCTTATGTATTCAATTAGTCATTCGATACCTTACCGAATGTCGCTCATTCACTTCTAACGGCCGGCTTTCAGTGTCATGCCCCCCGAGTCTCGATTTGATGTTTAAATCGAGACATACCAAGAAGAAGATCGTACTTTTATTAACAAGTTCAAAAAGGCAAGCACACAGCCTAAAAGTCCCGATTTCCTCGCTCGGTGCTGCATCCTCACGCTGGCCATGAGCAGCCACGCAACCGCGCATACATGTGTCAAAATTTGCTTCGTGGATGTTGGGTCATAAATGTGCCACTCACCCGAATTTTAAACCTTAGAGGTTTATGACAAAAGACTTATTGTGGATCCAAATATCATCCGAGTCTCTGTGTCACATATACATTTGCGATCCGTTGGAGCGTTAGCTCCATTTTGTCGTAGATCTTAACCCGAAGATGTTTCAAAATCTTTTTTGTTCAAGGATTTTTGGGGAACTGCTCGAATAACTTGGTTTAGGAGCTTGTATCCAAAAATGCCGTACAATGTATTGCGACATATTCATTGCGTTTGATGTAACTTTGATGACATGTAGTCGTCCATAAAACCCAGGATCCAGATTTGCATCGTCTTCACTCATTCATTGACATAGACTGCCGATTAGTGGGCCTTTTGCATCAACTTTCCAATAATGCCAGCTATATGTGAGTTCTCCATATTTGCATATTTGTGAGAATGCATTAATTAAGGTTAAACGTTTCTCAGGTCGGTTTAATCTCCTTTCTCATAATATATTAGACTGAAGTGTGAATGTAAAGATAAATTGAATTGGGGCCTCCAACAGATTCTATGGATAGGTTCCTTTATGAAATATAAGATGGATCTTTTCTTTAAAAGTCGAATTTTTGGTCGACTTCTCAAATAACCGACCGAAGTCTTCTTTCTATTAGAATTGGATTACAATCATCGAGAATCCGATAGCCTTCGACAATGATCTGTCCTAATCCCGATGGTTCCTTCCTAAGATTATTACACCTAGTCAGTTTCCTTCTGAAAGTCTGGAAAAGGTACAATTATCCTCGCATTCTCTGCGGAATTTTCATTTCCGGAATAATTCCCGAAAATTTAGTCACCGCCGCTCTGTTTAAGTATCGGTTCACCCATATCTTTCTTGACATATGAGAGATCGGAAATTGACTCTCGGAATAGTCTTTCCGTCTGATGATGAAGGATTCTCGCTTTGCAAAATCGATTTCTAAGATGCGGTAATAGTTCACGCCGTCAATATCGTAAAGTCGACTAAAATTTGTTACTGTTTTTTCCGAAGCTGAATGACTCCTCACGAAGGATGACTTATTGTCTGTCTTTGAAGAAAGGACACCTGACGCAGGCCCCGAAAATCAAATGCTGTTTGGTTCTTAATTAAGTTAGTCCGCCGATTCGCATACTGCGGTCGGTGGTGACAATCTCTTAACTATTTCCTTGAGGGCCGACTCACAGTCCCTGGTGGCTCTCCTACAAACGCAATCAGAGCATCACGGGCCATTAATTCTCGCAAACCATAAGTTGATAAATCTTCGGATATACTTCGGGCTACGAATCCCTATGTCCCATCGTCTAATGTCATAACTTTATAGCGTTATGAGTCCTCATTCATTAGTCTTAGACAGTCGCAAACCTGATATAGTATGTCTAATTCTGTAGTCCAAGATCTATGACTCATGGGCTCCTGAGCATACCATGTCAGTGCACGAGCAAAGGTTTTAATTATCTTTTGCGTAGCCCATGCTCTACTTTTCTCATTTTTTTTGTATTCTCGTTCAGGCGTTCCCTGTAAACTAATCCATAGATTCTGGTGGAGGCATTTGCCTCCTCTGGTGCCCGATCCTTTCAGTCTTCCGGGGCCTCTCCCAATCTTCATCGCAAGATATCATATATCGAATCAGTCAATCTCTTTCGGTTTTGTTTCATATGATTCTGAAATTGGCACCCAACTCTAGATTCCCTTCCGAAAAGATTTTCTGTCGCATGCAGGCCCGATCAGGCGCTGCAATAAATCTCGAGTGACTGTCCATCATGTCTCTGATCCCGTTAGGCAAGATTCCGCGCACATTATATCTTGCCCATTATATTTTCAACGACAGGCAACCAATGTCTGAAAGTCGCAATCCAATTATCCATAATGTCGTGCGCAAATTCCGGGAAAATAGAAGAAAAGATTCGCATTGTTAACCGGATGTGAATCCTCTTCCCCCCAGATTTTCCTTCCTGTGTTGGGAGAGGGCTTATATCTTTGCTAGATTTACTCATTTTAACAAAAATCTTTAATGAAGGTAAAAGGACTTCTATTCTTTTGTACCAATTCAATCTTGAAAACGAACCAGTTGCTTTCGATGGTTTTGATCATAACTTGAACCTCGTGCGCCAGAAGGACCAGCCAGAGCCGCAATTATCAACGCTGCATTCGATCCCTGCGATGCTGTCCCCGCTAGTTGCGGATAATGTAATCTGCGTATATTCTGGGTTTATGGCTCTGATTCTAAATTGGGCATTATCTTCGAACACCATCACTTCGGATAAATCGTTAGCGGGTGTTTCTAATATCCAAATTCTAGATCCTTCTGAATCGCCTTTCAACCAAAACGAGGATCTGGTTCTCTGGGCAAACTTATCAACTATTACAATCTGGAGAACGACTTTTTTATTAAAAGTTCAGGGATCCGAGTGAGGGGTGTAAGAACCCGTCTATTCCGTTGGTCTCGCCATTGAATTTGCTGTCCGCGTAAATAGTCGCTGCTGGCTGACTTCCGATCTACTGAAGTTTCGGCCTTCTATGGAAATTCTATCTAAGAGAAATCAATATTTATGCTCACCGGTCTGCCGCTAGGCAGTTGCTCATACTACGCTGATGAGTATGACCGATTGTGAGTAATATTGGCATCGCCAATTTTGAACTTTAATGTTTTCTGAATAGGCAAAGGTTATGAAAGGTGTTAATTATTTTCAAGAAATTGATAGGTGAGCTAGAATCATGAAGCTGGCCATGAAAACGGGTAGGAGACCATACAAGAATGAAAAAACCTAGTGAGGAAGGAAATCAGTAAGAAGTGACATTGTGGGTAGGAATCAAATTATCCGAGAACTTTTGTAGGAAAAAAGGACTGAAGTCTTTCAATACGAATTAGTATTAAAGGTTCAAAGGAGACCCATAGACCTAATTAGAACAATAAGTGAAAACAATAAGGTGATGAAGTTTTCGTCCAATTGATGAAGTAATTTAGGGATGAAATAGAAGAGAAAGAGGAAACAAGTCAGATAACCAGCCGAGGAGGATTACATCAAGACTGAGTACCCAATAAGCATTTGGTTTAAATAGAGTCGAAGATGACTTCATGACCGAACTGGCCCATGAGAGAATGTTCCTGACCATGATTAATTGAGAGATCTAAAGACGATGACGCTAAGGATCCGTGCATGGATATGATTCATTTCGCTTTAGATACAGTAAGCGCGATATTTTTGACCATGTCCCGAACTTTAAGGGTCTAAGATTTTCACTCAGCTTTTCCCTAACAAATAACAGTGAGATACACCTAAAATTCCTCATTTGTCCTTGTGGCTGTTTCATAATGCGTCGACATTGGTTTTTTGTGGATTCAGTACTTTCCTCCCCAATATTTTTCCCAGGATAAAACGCGATTTCTCATTCTATAAGAATCATCATAGAGACATTGTGATTCCTTCTTACAAAGCTGATCTGTAATTATGATTGAGACTTTCTCTGAGAATATAAGATACCGAACCACTGAAACTGGATGGATTCAAGAACATCATTATAAATCAAAGCGATGATCAACATTTAATTTCACAAATATTGTTGTATCTAGTAAATTAGGAACCCAAGCTTTCATCTTTTTACGATTTGATCAATATTCGGCTGTCTTCCTTTTCTGATAAGAGAATGCCGTAATTCATTCCTATATTAATATGCAGGCCCATTCAAGCTACCATTTGCACCAACTGTATGGCCGTCCGGCAAATAAGGAGTACTTCCATCTTCCCGACCGCACCAAAGAGTCATTTTACTCGGATGTAAATATGAAGAAAGGGGTAGAATAAATGTGAGCTCGAAGCGAATGTCTCAGATAAGGAGAATAGCGTTTACATACTCGTCTTTATAGTTAAAAATCGCTATTGATATGAGTTTCTTTGGATGTTTATCGGATTTTCCGAGCTTATTTTCTTTTTAATGCAAGGAAGAGTCGGTACGTATTTGATGACAATGACCGAAAGGCAACGAAGGGCAAAAGATCATAGATGGATTACCCAGCGTTGATTATAATTTGCCTTTGTAAACAACATCAGGGAATAAAATAATGAAATTTTTCAGCGATAAAGTTAACACGGCTAGATAAAAAATATATTATATTCTTGAATCTTTTAAGTTTGATAACTTTTATTTATAACCTTTCCCGATACGCTTATCGGTATCAAACGCCTTCCGTAGCGAAAAAGCCTATTTTGTGGTATGTCTGTGCTCGGCATTTCCCGTTATCTGTATCACGCACACTCACATCCTGGCTGTGACCGGGATTATAAAATAAGTCTTACTCTCTCATCTAGTAACATAGCCATAGTGTTGAATCTGAATTTTGGAGACGACGGAACCTCTTGATTCCAAATTTGGATCATTTTCTTCGGCTGCTGTTGGTTGGGCGCAGCGGCCATTGGGAATTTGATTGACGGCACTTAATCGAATTGAGCCAGTGATTGGGCCAAACTAATGCACAAGTGCGTTCATAAGTTAGATGTTGAGACTTCGGTTACTACGGGGTTAAAACCCGGATTACGCTCTTGGGTACGGTATCTTCCCGGACAATGGTATGGCGTGGCATCACCTACCGTTTAAACAGGATTCGGCCTTTAGCGCGCCTTGTTGGATGGTAATAATGTGTCATTCAGATTCAAATTGTTATGTCAATGTGTTTTTCAATGAATTTCTCTCGCTGAAAAGGATAAAACATAATTGATGATCTTGTTGCCTCGACGGATAAACGCTCTGGATTTTGGGTTTATCAATTATGGTCGTAGTTGCATTGTGGTTTTCACATTCACGAGGGGAAATATTCTGTCGACGTTACCAATGAGCCCCGATCCATTCATGAGGTCGTTGAACATACTTTCCGACATATAACTAAATATCCCTCTCGATGCCTAACGTCGATGCTTCCGCGCGTTGGCGCAAGGGTCCCTCTGTCCTTAACCCAGTCCGCGAGACAGAATACCGCCCGATACCCTTGGATCTCGGCCTTTCGAACCATCGCCTTCTCTACAATTACAAAATTCCCCCATCGTCAGCGGCTCCGTCGTATATCCCGGAGTGAAGAACATGCGCTATCGTTAATTAAACGTTTTAGGGTCCTTCTTTATTCGCTTCGATAAGACTCGGGCAAGAACATTTGCGCTTTCTCTACGAGATATCCTTTCTACCGAATATAATGGTATGAATGCTTCTGCACCTTCGCACCCCCATTCTAACTTCTATGCCGCGCCGCTCATTGTTGAGTATCAGCGGTCAGGCTGAGGCTACTCCAACAATCATTCCCTCTAGATGTGCCTAGGTTGTATCTGTACATCAGCATCCTCATCCGAGAATCTATTTTTTGACTATTTTATCATCCGATTTTGTCTCTGAACCTCGATATCTGGGTGGCAACAATTCCAAACCCCATCTTAATTCTGCAGTATTCGTTATTTTTTTTATCACCGGTTTTTGCTATTGACTTTTATATGTCTTACGATATTGCAGTGGCTTTATGGTAATCGCCCGGGTTAATTTTACGTGTCCTCTTACTCACTTCTATATAACTGCTCTTAACCATTTACAATTAAAGGGTACAGCCGTAGGATAGTCAGACATAGGTTCTCTAGACGCCCTATTGTCATACCTCGGCTTTTGTGAATTACGCGGACTTTTCTTTTGCTGCCCGAATTAGGTGGACAATCCCAATTTGCCTTATTATCCTCCCACAAAACTGTATCCACCCTTGTATCCTCATACCGCTTCAAAATAGTAATGGCAACCCTATCCTTGTAAGAATTCTAAAGCTCATTACTTTTTGGACCTTTACAAGATTCGAATTAATTTGAAGACATCACGATTTTGATTTGTGATATACGGGTAAAATTGAAAATTCAATCATCCTGTGTTAAGGATCCATGCCCACAAAAGTAAATCCAAATAGATGGAAAGATGTGTTCGATCTGGGTAAAAAGTTTTTATCCAATGGTATGTATTAGGCGCTATTTCTACTTATTCATGGTAGCTTTTTTGAAAAAGAATCTTCTTTTTTTTAAAGATTTTGTTTCCCTTATTTGAATGACTTAATAGCGTAAAAGCATATGCAAATGGATCCAGGATGATAGCAACTATTTATTCTTTGACAGAAATCCGCGCATAGGCGAATGGGTGGCCTCATGCTCGGAACAACTGAGGGACTGGCGATTGCATGCCCGAAAAAAAAGGCCAAAGTATGTTTTTAATAATTTTAAATTCAAAATCCGAATCAACTCCAACCCAGGGGTCATAATAGTAATCAAGAAATCTTTTATTTTTATTGTGATGGAGTTGCGAAAATATACATGCGTCCAAAACGACGATCGAAAAATTGAAATGAGGTATGGTGCCTTTCTTGCAATCCTTCACGGAATCAAAGTAAAAAACAATTCTTTCGTGTTCATGTATTCATCGTTATATTTTTATAAGAAGGCGGCTTAGATCTCGAAAGGATAAACACTTGTTGATACGTGATTATCAGCATTCCTTAGGATTTAGATCTTATTTCTTCTGAGTTTCATATTGATGTCCTATTAAAAAAATAACATTAGGCATACCTATTTACCAGGTTGCACTCGGTTTTACGAACCACATCGTATTTGTCCGCCTCATCCATGTTATGTGCCTATGTATACTTCGAAGTATAGGCTTGAAAAAAAAAGATCTTTCTTGAGAATCATAATAAGAAGAAAAGTTTTGAAATTCTTATTCTCAGAATATAAGTCCATTATCACATTGACATGAGTACGATATGGAATCGCATGTGCTCATGGTTCTATATTGATTGAGTAGGTCTTACCTACTCAATGTACTTAAATAATGAATATTCTCACTTTCACGAAGGAAAATAATCGGTAAACCATCCATACGAGTGTAAATTTGGACGGATGCATCCCCATTATCTTTTTAATTCGTGCCGGGAACGAGCGCTAATATTGATGTCCACATATAACAGGGCAAAGGATGGCCGGGAAAATCATTTATCGACAACCTATAGATTCATTTATCTCGTAATGATAAGGTCTCAATGAATGTATAAAGCTAGTATAGAGAGTCATGCCAATAAATGTTACCCTATATTTTTCCCTTGGGAGAAAAATTATTGTGTAAACAGTAACCATATTTTAAAATTGATGTTATCGGTGATTCTTTCGTAATGCGAATATGCGGCCATGCGCTCGTACAAATGAAAAGTTCCTTAATGCGATATTATGCGGCACGCATGCCCATAAGCGCAAAGATATTCTGTCATATAAATCCGTCAACAAAAGTACCCTCCCACGTAGCCAAGAAAGCGATAATGGTTGTGAAACACCCACCCCCAAATAGCTAACCAAAAACAAAGAATCTGATGGCCGGAATCATATGATTAAGGAAGAGTGAAGAGTGCAGTTAAAGTGTCATCTAGCTGGAAGTCACTCACGGCTTTTATTCAAAGTCGAACAAATTCCGAGGCATGAAAAAGATGGGCATCTGCACGCATCAAAAAACCCATTTAGTCGCAAACAGCGTATCAAGGATACGATACTGGCTGAGACCCAAGGCCGCTATCGGCCATCGTGTGAGCCGCGAATTATCCAAACAGGTAAATGGACAGACCAATATCCTAATTCTTAAGATCACCTTAAAGATTATTCTGATTCGGGCGATTTCACTCAGGAACCCTTGTCCCAGAGAAATCCAATCCCTTGGGCTCACTGCATCGGTACTTCCTTCAATACGATTCAACCATTATACTCTCCTCCATATCCACCCTCACCGTCAAAAATGGTTCGGTATAGTTTGTATCGTACCCGTAAAATATCCAAATCAATAATAATCCTTCGCATAAGGCCAGCAAAAGTGGAAATGGTCCATCATACTCTCCTTCAGGTACATAGCGAGACCCTGATGAGGAGTCTTCTGTGCGGATTTATTACGATTTGATCCGATCCAACTTTATAATTTTTACGACCTTTTTTTGAAATAGAAGAGCGTGCGTTCCAGACTGGAATATGAATAAGATTTTACATTATTCTTTAACGGGTAATTGATCTGTATCTAACGCTCCTTTTTCCTTCAGTTTTCTTTTTAAAAACTGTCAATTGTACTTTTCCTTCACCTTCAAAACGTTTCTTGATTTTTCTTTCTGATTACAAATAGATCTAATCCTCGTGCTGGGAAAATTTTCAGACAGAATCTATGTTTTTCCTTTCCGTATTTTGTGATGCATGATCTAAAGTTTTTTTTTTCACTACCTACTTTTCAGTACTTGTTATCGTGTTCTTTTGACAAGAATCCATGTTTTAATATAATTCCTCTTTTACGAAGCGACGGTCATACAAATCCCTTTATAATCGTAGTGAATCTTTGAAATATATTCAGTTATTCTCCTTGATGCGAATGCATTCCTGGTTTTATCTAGAGAGCATAACTTATTTTTAGATCTTGTTAAGATCTCCACTAATGAATGAATACTTTAGAAAATCAGTCGCTCAGTTTTTTTATTTTTTTTCTCGTTTTATTCGACCTTTATCTCCCACTCTTTCTGTTGAAGGCGATCAGTCGCTGTCGCAATTTTTCCCTGTTCGTTATCAAGTTTTTGAAAATAAATTCCTTTTTTTCCGTATTTTTACTTAATTAAATAGAATTATGGATACCAGATTATTTTAGTTTTAAGATACAATCGGAAAACAAGTCAGTTGAATGGCGCTAGATTCTCTTATCCATCATCACAGGGTTTTTGTTAAGGTTATTTTGTCTGTGATGTAATAAAAGCCTTTTTCATTTTCATATTGTATTTTATTTGTTTGTTTTTTTCTTTGTACGTTCATTCACCGGCTTATTCGTTTTTCTAGCAAATTAGATTTCATCAATATTCGTCATATCTTCTCTCACAGTATTTTATAGATCCTCATATTCAAGGTTCGTTGGGTTTTAGTTAGAATTCTGTTTTTTACTGAAGGACCCTAATTAGATCTTTTTCTCTATTATGATTTAGAAAAGTCTACTTATGTTTTAGAAAATCATTCAATTTTTGTTTCTATCATAACGTTTTTTAATCTTTTTTGTATCGCATGTATGTTACCTTTCGCATTTGGGACAACTGACACTATTGGAAATCTATTATGTCTTAGCATTTTCATCTTATACGATTCGAGTTTTTGTGCTAATCGATCAAATTCTGGTCCACAATATCTTATTCTTTTATAAAAGAGTCTTATATTAAACTACTAATTTAAATTCTACTGGTTGGAAATTTAAAACTAGCTGGAAATAGAAATCAAAAATTGGATTTTTTATCAAGGACTTTATGTGAATAATTATATCTTGTTGTTTTCATCTTCCGTTGCTCTTATATTTTTGTAATCATAAAGTGGCTTATCTGGATTTATATCAAGAAATAATTAAAATATGGATTCGAGAACGATTTTTCTTTAAATCGCAATTTTTGGGATCAACTTTTCTCTACTATTTTTGGTTATTTATTCCGGTATAACCCTTTTTTATTTTCGTAAGATAGTGCCATCATGACGATTCATGAGATCGGATATTTTTTGATATGATTGTTCTTTTGTTCCTAATCTAATTCATTTTTAACCAAAAAGAAAAAGATTGTTCTTTAAAGTCTTATAAAAGAAGTGTTCGGGGACCAAGGAGTCGCTCATCCAAACTTCCTTTTTTATGGTCTTTGGGGACGAATTGACTTGCAGGTTAGCGAATAACATTTTGGAATCTTTCAAATGACCCTTTAGTCATTACTGATTCTTTTAATCTTAATCTCGAAATCGGAATGAAAAAAATCGACATTTTTATTATTCTAAATGATGATACAAAAGACCCTATATTGGCAAAAAACTTCCAGCTCGCATTGATCGATTTTCTCCTTTTATGTTATCGAATTTAATCTTTTTTCAATCATTAAAAATATTTATATTCGGATTCAAGAAAAAGGGGTTTTAGCTTCAAAAAGGGGATGACTTGCTGAAAGTCCAATACATTTCGCTTGGCCGACGACCTTATATTTCGCGAATCGATGTGGATACGATAAGCAATCTCGCTGTCGTTTTTGTTCTTTTTTGTGAGGTCGTTTTGGGATTCGTAAACACACCGTTGCTTCTGACGATTGTGTTGCGCCCTTTCTCGTTCACTCTGTGTCAATCTCATAATTTAGACATGGGACTTTTCTATTCTTATCCATGATTTCCTATGTTTTCCTGGTCGTATATGCTCAAAAAATTAATTTTATCGTCTCGATCATCTACTGTTTTTCGTAAGATAAGCCTTAATTAATTGAGTGATTCCGCAATTCTATATTTAAAATACTATTCGTGAAAGATTCGTCAAAGTTACTTCGTCAATCGTTATTGTGTAGAGATCCTGATTTTTATCAATGTTCATTATGTTCTGAGTTTATATGAAAAAAAAATTTTATTGCCCGTAGGCCTTAAAAGGTCTAATGTGGAATATCTTTTGATTTCTTGATATTCAAAAGTGAAACTGGGGTATGAAAATATGGAATTCTTTTACGATT
		</sequence>
		<sequence>
			<taxon idref="MT310900.1"/>
			TACCTTGTGAGGGCTCACGCGCAATCAGGAACATCTGTTGCAGCCTTATCAATATTCAATACAACCGCCCTTAAACTCATCGAAATCGCCAGTGGTTCTAGGGGGATATGTACATGTTCAGTTTTGGGGCTCGACATGAGGTTAGGGACCTGAAATACCAAAATCAGGATGTTGAAATGTTATTAATCTCCGGCGGACAACAAAATGCATGCAAACTACAGTATATTCAGGTCTTAGAACAAGATCCTGAATCTTACAAACTCACAGTCTCATTTCTTGTAATCGTAAGCGAGAGTAACGAATGTTGATGTTCGAGAAAGAAACTGAGAAAGAGCTCTTACCGTACGAGGTTGACAAATTCAGTGAATGACGAATTTAGACTACATTGGACCTCAAGAAAATAACGAGGAAAGGATTCGCATATGCAACCTCGAAGATTGGATAAATTTTTTTACCAAAATTTTTGTTGATCTTGCGAATATAATGTTTGTGTAATCCTAACTTCAGTCAATACCTGAATCTCATCTGACGACTCATGCACATCGTAACGCCATGCGTGTTCTAGGTTACATATCTAAATTTAGTTATTGATCGTTAATCGCCTTTTCAAAGTTTTTTGCAATTCCGAGCTATCTTTTAACCATGTGATTACCGGCGGAGATATAACTGTCTGAGAGAACGTCATTGTCTGAAATTTTACTGCCATTCAAGATCAGTACCTTCACGTAGGGGCGCTGGATGTGGCTGTTGAGGTCTCTAATATAAGTTGCCCCTTCTGAAGTTACATCTAACGACGCTGAATATCCGGGCGGGATCATAATATCGTATTCTTAGGTCCAAATCCATTTGCTTATGTATTCAATTAGTCATTCGATACCTTACCGAATGTCGCTCATTCACTTCTAACGGCCGGCTTTCAGTGTCATGCCCCCCGAGTCTCGATTTGATGTTTAAATCGAGACATACCAAGAAGAAGATCGTACTTTTATTAACAAGTTCAAAAAGGCAAGCACACAGCCTAAAAGTCCCGATTTCCTCGCTCGGTGCTGCATCCTCACGCTGGCCATGAGCAGCCACGCAACCGCGCATACATGTGTCAAAATTTGCTTCGTGGATGTTGGGTCATAAATGTGCCACTCACCCGAATTTTAAACCTTAGAGGTTTATGACAAAAGACTTATTGTGGATCCAAATATCATCCGAGTCTCTGTGTCACATATACATTTGCGATCCGTTGGAGCGTTAGCTCCATTTTGTCGTAGATCTTAACCCGAAGATGTTTCAAAATCTTTTTTGTTCAAGGATTTTTGGGGAACTGCTCGAATAACTTGGTTTAGGAGCTTGTATCCAAAAATGCCGTACAATGTATTGCGACATATTCATTGCGTTTGATGTAACTTTGATGACATGTAGTCGTCCATAAAACCCAGGATCCAGATTTGCATCGTCTTCACTCATTCATTGACATAGACTGCCGATTAGTGGGCCTTTTGCATCAACTTTCCAATAATGCCAGCTATATGTGAGTTCTCCATATTTGCATATTTGTGAGAATGCATTAATTAAGGTTAAACGTTTCTCAGGTCGGTTTAATCTCCTTTCTCATAATATATTAGACTGAAGTGTGAATGTAAAGATAAATTGAATTGGGGCCTCCAACAGATTCTATGGATAGGTTCCTTTATGAAATATAAGATGGATCTTTTCTTTAAAAGTCGAATTTTTGGTCGACTTCTCAAATAACCGACCGAAGTCTTCTTTCTATTAGAATTGGATTACAATCATCGAGAATCCGATAGCCTTCGACAATGATCTGTCCTAATCCCGATGGTTCCTTCCTAAGATTATTACACCTAGTCAGTTTCCTTCTGAAAGTCTGGAAAAGGTACAATTATCCTCGCATTCTCTGCGGAATTTTCATTTCCGGAATAATTCCCGAAAATTTAGTCACCGCCGCTCTGTTTAAGTATCGGTTCACCCATATCTTTCTTGACATATGAGAGATCGGAAATTGACTCTCGGAATAGTCTTTCCGTCTGATGATGAAGGATTCTCGCTTTGCAAAATCGATTTCTAAGATGCGGTAATAGTTCACGCCGTCAATATCGTAAAGTCGACTAAAATTTGTTACTGTTTTTTCCGAAGCTGAATGACTCCTCACGAAGGATGACTTATTGTCTGTCTTTGAAGAAAGGACACCTGACGCAGGCCCCGAAAATCAAATGCTGTTTGGTTCTTAATTAAGTTAGTCCGCCGATTCGCATACTGCGGTCGGTGGTGACAATCTCTTAACTATTTCCTTGAGGGCCGACTCACAGTCCCTGGTGGCTCTCCTACAAACGCAATCAGAGCATCACGGGCCATTAATTCTCGCAAACCATAAGTTGATAAATCTTCGGATATACTTCGGGCTACGAATCCCTATGTCCCATCGTCTAATGTCATAACTTTATAGCGTTATGAGTCCTCATTCATTAGTCTTAGACAGTCGCAAACCTGATATAGTATGTCTAATTCTGTAGTCCAAGATCTATGACTCATGGGCTCCTGAGCATACCATGTCAGTGCACGAGCAAAGGTTTTAATTATCTTTTGCGTAGCCCATGCTCTACTTTTCTCATTTTTTTTGTATTCTCGTTCAGGCGTTCCCTGTAAACTAATCCATAGATTCTGGTGGAGGCATTTGCCTCCTCTGGTGCCCGATCCTTTCAGTCTTCCGGGGCCTCTCCCAATCTTCATCGCAAGATATCATATATCGAATCAGTCAATCTCTTTCGGTTTTGTTTCATATGATTCTGAAATTGGCACCCAACTCTAGATTCCCTTCCGAAAAGATTTTCTGTCGCATGCAGGCCCGATCAGGCGCTGCAATAAATCTCGAGTGACTGTCCATCATGTCTCTGATCCCGTTAGGCAAGATTCCGCGCACATTATATCTTGCCCATTATATTTTCAACGACAGGCAACCAATGTCTGAAAGTCGCAATCCAATTATCCATAATGTCGTGCGCAAATTCCGGGAAAATAGAAGAAAAGATTCGCATTGTTAACCGGATGTGAATCCTCTTCCCCCCAGATTTTCCTTCCTGTGTTGGGAGAGGGCTTATATCTTTGCTAGATTTACTCATTTTAACAAAAATCTTTAATGAAGGTAAAAGGACTTCTATTCTTTTGTACCAATTCAATCTTGAAAACGAACCAGTTGCTTTCGATGGTTTTGATCATAACTTGAACCTCGTGCGCCAGAAGGACCAGCCAGAGCCGCAATTATCAACGCTGCATTCGATCCCTGCGATGCTGTCCCCGCTAGTTGCGGATAATGTAATCTGCGTATATTCTGGGTTTATGGCTCTGATTCTAAATTGGGCATTATCTTCGAACACCATCACTTCGGATAAATCGTTAGCGGGTGTTTCTAATATCCAAATTCTAGATCCTTCTGAATCGCCTTTCAACCAAAACGAGGATCTGGTTCTCTGGGCAAACTTATCAACTATTACAATCTGGAGAACGACTTTTTTATTAAAAGTTCAGGGATCCGAGTGAGGGGTGTAAGAACCCGTCTATTCCGTTGGTCTCGCCATTGAATTTGCTGTCCGCGTAAATAGTCGCTGCTGGCTGACTTCCGATCTACTGAAGTTTCGGCCTTCTATGGAAATTCTATCTAAGAGAAATCAATATTTATGCTCACCGGTCTGCCGCTAGGCAGTTGCTCATACTACGCTGATGAGTATGACCGATTGTGAGTAATATTGGCATCGCCAATTTTGAACTTTAATGTTTTCTGAATAGGCAAAGGTTATGAAAGGTGTTAATTATTTTCAAGAAATTGATAGGTGAGCTAGAATCATGAAGCTGGCCATGAAAACGGGTAGGAGACCATACAAGAATGAAAAAACCTAGTGAGGAAGGAAATCAGTAAGAAGTGACATTGTGGGTAGGAATCAAATTATCCGAGAACTTTTGTAGGAAAAAAGGACTGAAGTCTTTCAATACGAATTAGTATTAAAGGTTCAAAGGAGACCCATAGACCTAATTAGAACAATAAGTGAAAACAATAAGGTGATGAAGTTTTCGTCCAATTGATGAAGTAATTTAGGGATGAAATAGAAGAGAAAGAGGAAACAAGTCAGATAACCAGCCGAGGAGGATTACATCAAGACTGAGTACCCAATAAGCATTTGGTTTAAATAGAGTCGAAGATGACTTCATGACCGAACTGGCCCATGAGAGAATGTTCCTGACCATGATTAATTGAGAGATCTAAAGACGATGACGCTAAGGATCCGTGCATGGATATGATTCATTTCGCTTTAGATACAGTAAGCGCGATATTTTTGACCATGTCCCGAACTTTAAGGGTCTAAGATTTTCACTCAGCTTTTCCCTAACAAATAACAGTGAGATACACCTAAAATTCCTCATTTGTCCTTGTGGCTGTTTCATAATGCGTCGACATTGGTTTTTTGTGGATTCAGTACTTTCCTCCCCAATATTTTTCCCAGGATAAAACGCGATTTCTCATTCTATAAGAATCATCATAGAGACATTGTGATTCCTTCTTACAAAGCTGATCTGTAATTATGATTGAGACTTTCTCTGAGAATATAAGATACCGAACCACTGAAACTGGATGGATTCAAGAACATCATTATAAATCAAAGCGATGATCAACATTTAATTTCACAAATATTGTTGTATCTAGTAAATTAGGAACCCAAGCTTTCATCTTTTTACGATTTGATCAATATTCGGCTGTCTTCCTTTTATGATAAGAGAATGCCGTAATTCATTCCTATATTAATATGCAGGCCCATTCAAGCTACCATTTGCACCAACTGTATGGCCGTCCGGCAAATAAGGAGTACTTCCATCTTCCCGACCGCACCAAAGAGTCATTTTACTCGGATGTAAATATGAAGAAAGGGGTAGAATAAATGTGAGCTCGAAGCGAATGTCTCAGATAAGGAGAATAGCGTTTACATACTCGTCTTTATAGTTAAAAATCGCTATTGATATGAGTTTCTTTGGATGTTTATCGGATTTTCCGAGCTTATTTTCTTTTTAATGCAAGGAAGAGTCGGTACGTATTTGATGACAATGACCGAAAGGCAACGAAGGGCAAAAGATCATAGATGGATTACCCAGCGTTGATTATAATTTGCCTTTGTAAACAACATCAGGGAATAAAATAATGAAATTTTTCAGCGATAAAGTTAACACGGCTAGATAAAAAATATATTATATTCTTGAATCTTTTAAGTTTGATAACTTTTATTTATAACCTTTCCCGATACGCTTATCGGTATCAAACGCCTTCCGTAGCGAAAAAGCCTATTTTGTGGTATGTCTGTGCTCGGCATTTCCCGTTATCTGTATCACGCACACTCACATCCTGGCTGTGACCGGGATTATAAAATAAGTCTTACTCTCTCATCTAGTAACATAGCCATAGTGTTGAATCTGAATTTTGGAGACGACGGAACCTCTTGATTCCAAATTTGGATCATTTTCTTCGGCTGCTGTTGGTTGGGCGCAGCGGCCATTGGGAATTTGATTGACGGCACTTAATCGAATTGAGCCAGTGATTGGGCCAAACTAATGCACAAGTGCGTTCATAAGTTAGATGTTGAGACTTCGGTTACTACGGGGTTAAAACCCGGATTACGCTCTTGGGTACGGTATCTTCCCGGACAATGGTATGGCGTGGCATCACCTACCGTTTAAACAGGATTCGGCCTTTAGCGCGCCTTGTTGGATGGTAATAATGTGTCATTCAGATTCAAATTGTTATGTCAATGTGTTTTTCAATGAATTTCTCTCGCTGAAAAGGATAAAACATAATTGATGATCTTGTTGCCTCGACGGATAAACGCTCTGGATTTTGGGTTTATCAATTATGGTCGTAGTTGCATTGTGGTTTTCACATTCACGAGGGGAAATATTCTGTCGACGTTACCAATGAGCCCCGATCCATTCATGAGGTCGTTGAACATACTTTCCGACATATAACTAAATATCCCTCTCGATGCCTAACGTCGATGCTTCCGCGCGTTGGCGCAAGGGTCCCTCTGTCCTTAACCCAGTCCGCGAGACAGAATACCGCCCGATACCCTTGGATCTCGGCCTTTCGAACCATCGCCTTCTCTACAATTACAAAATTCCCCCATCGTCAGCGGCTCCGTCGTATATCCCGGAGTGAAGAACATGCGCTATCGTTAATTAAACGTTTTAGGGTCCTTCTTTATTCGCTTCGATAAGACTCGGGCAAGAACATTTGCGCTTTCTCTACGAGATATCCTTTCTACCGAATATAATGGTATGAATGCTTCTGCACCTTCGCACCCCCATTCTAACTTCTATGCCGCGCCGCTCATTGTTGAGTATCAGCGGTCAGGCTGAGGCTACTCCAACAATCATTCCCTCTAGATGTGCCTAGGTTGTATCTGTACATCAGCATCCTCATCCGAGAATCTATTTTTTGACTATTTTATCATCCGATTTTGTCTCTGAACCTCGATATCTGGGTGGCAACAATTCCAAACCCCATCTTAATTCTGCAGTATTCGTTATTTTTTTTATCACCGGTTTTTGCTATTGACTTTTATATGTCTTACGATATTGCAGTGGCTTTATGGTAATCGCCCGGGTTAATTTTACGTGTCCTCTTACTCACTTCTATATAACTGCTCTTAACCATTTACAATTAAAGGGTACAGCCGTAGGATAGTCAGACATAGGTTCTCTAGACGCCCTATTGTCATACCTCGGCTTTTGTGAATTACGCGGACTTTTCTTTTGCTGCCCGAATTAGGTGGACAATCCCAATTTGCCTTATTATCCTCCCACAAAACTGTATCCACCCTTGTATCCTCATACCGCTTCAAAATAGTAATGGCAACCCTATCCTTGTAAGAATTCTAAAGCTCATTACTTTTTGGACCTTTACAAGATTCGAATTAATTTGAAGACATCACGATTTTGATTTGTGATATACGGGTAAAATTGAAAATTCAATCATCCTGTGTTAAGGATCCATGCCCACAAAAGTAAATCCAAATAGATGGAAAGATGTGTTCGATCTGGGTAAAAAGTTTTTATCCAATGGTATGTATTAGGCGCTATTTCTACTTATTCATGGTAGCTTTTTTGAAAAAGAATCTTCTTTTTTTTAAAGATTTTGTTTCCCTTATTTGAATGACTTAATAGCGTAAAAGCATATGCAAATGGATCCAGGATGATAGCAACTATTTATTCTTTGACAGAAATCCGCGCATAGGCGAATGGGTGGCCTCATGCTCGGAACAACTGAGGGACTGGCGATTGCATGCCCGAAAAAAAAGGCCAAAGTATGTTTTTAATAATTTTAAATTCAAAATCCGAATCAACTCCAACCCAGGGGTCATAATAGTAATCAAGAAATCTTTTATTTTTATTGTGATGGAGTTGCGAAAATATACATGCGTCCAAAACGACGATCGAAAAATTGAAATGAGGTATGGTGCCTTTCTTGCAATCCTTCACGGAATCAAAGTAAAAAACAATTCTTTCGTGTTCATGTATTCATCGTTATATTTTTATAAGAAGGCGGCTTAGATCTCGAAAGGATAAACACTTGTTGATACGTGATTATCAGCATTCCTTAGGATTTAGATCTTATTTCTTCTGAGTTTCATATTGATGTCCTATTAAAAAAATAACATTAGGCATACCTATTTACCAGGTTGCACTCGGTTTTACGAACCACATCGTATTTGTCCGCCTCATCCATGTTATGTGCCTATGTATACTTCGAAGTATAGGCTTGAAAAAAAAAGATCTTTCTTGAGAATCATAATAAGAAGAAAAGTTTTGAAATTCTTATTCTCAGAATATAAGTCCATTATCACATTGACATGAGTACGATATGGAATCGCATGTGCTCATGGTTCTATATTGATTGAGTAGGTCTTACCTACTCAATGTACTTAAATAATGAATATTCTCACTTTCACGAAGGAAAATAATCGGTAAACCATCCATACGAGTGTAAATTTGGACGGATGCATCCCCATTATCTTTTTAATTCGTGCCGGGAACGAGCGCTAATATTGATGTCCACATATAACAGGGCAAAGGATGGCCGGGAAAATCATTTATCGACAACCTATAGATTCATTTATCTCGTAATGATAAGGTCTCAATGAATGTATAAAGCTAGTATAGAGAGTCATGCCAATAAATGTTACCCTATATTTTTCCCTTGGGAGAAAAATTATTGTGTAAACAGTAACCATATTTTAAAATTGATGTTATCGGTGATTCTTTCGTAATGCGAATATGCGGCCATGCGCTCGTACAAATGAAAAGTTCCTTAATGCGATATTATGCGGCACGCATGCCCATAAGCGCAAAGATATTCTGTCATATAAATCCGTCAACAAAAGTACCCTCCCACGTAGCCAAGAAAGCGATAATGGTTGTGAAACACCCACCCCCAAATAGCTAACCAAAAACAAAGAATCTGATGGCCGGAATCATATGATTAAGGAAGAGTGAAGAGTGCAGTTAAAGTGTCATCTAGCTGGAAGTCACTCACGGCTTTTATTCAAAGTCGAACAAATTCCGAGGCATGAAAAAGATGGGCATCTGCACGCATCAAAAAACCCATTTAGTCGCAAACAGCGTATCAAGGATACGATACTGGCTGAGACCCAAGGCCGCTATCGGCCATCGTGTGAGCCGCGAATTATCCAAACAGGTAAATGGACAGACCAATATCCTAATTCTTAAGATCACCTTAAAGATTATTCTGATTCGGGCGATTTCACTCAGGAACCCTTGTCCCAGAGAAATCCAATCCCTTGGGCTCACTGCATCGGTACTTCCTTCAATACGATTCAACCATTATACTCTCCTCCATATCCACCCTCACCGTCAAAAATGGTTCGGTATAGTTTGTATCGTACCCGTAAAATATCCAAATCAATAATAATCCTTCGCATAAGGCCAGCAAAAGTGGAAATGGTCCATCATACTCTCCTTCAGGTACATAGCGAGACCCTGATGAGGAGTCTTCTGTGCGGATTTATTACGATTTGATCCGATCCAACTTTATAATTTTTACGACCTTTTTTTGAAATAGAAGAGCGTGCGTTCCAGACTGGAATATGAATAAGATTTTACATTATTCTTTAACGGGTAATTGATCTGTATCTAACGCTCCTTTTTCCTTCAGTTTTCTTTTTAAAAACTGTCAATTGTACTTTTCCTTCACCTTCAAAACGTTTCTTGATTTTTCTTTCTGATTACAAATAGATCTAATCCTCGTGCTGGGAAAATTTTCAGACAGAATCTATGTTTTTCCTTTCCGTATTTTGTGATGCATGATCTAAAGTTTTTTTTTTCACTACCTACTTTTCAGTACTTGTTATCGTGTTCTTTTGACAAGAATCCATGTTTTAATATAATTCCTCTTTTACGAAGCGACGGTCATACAAATCCCTTTATAATCGTAGTGAATCTTTGAAATATATTCAGTTATTCTCCTTGATGCGAATGCATTCCTGGTTTTATCTAGAGAGCATAACTTATTTTTAGATCTTGTTAAGATCTCCACTAATGAATGAATACTTTAGAAAATCAGTCGCTCAGTTTTTTTATTTTTTTTCTCGTTTTATTCGACCTTTATCTCCCACTCTTTCTGTTGAAGGCGATCAGTCGCTGTCGCAATTTTTCCCTGTTCGTTATCAAGTTTTTGAAAATAAATTCCTTTTTTTCCGTATTTTTACTTAATTAAATAGAATTATGGATACCAGATTATTTTAGTTTTAAGATACAATCGGAAAACAAGTCAGTTGAATGGCGCTAGATTCTCTTATCCATCATCACAGGGTTTTTGTTAAGGTTATTTTGTCTGTGATGTAATAAAAGCCTTTTTCATTTTCATATTGTATTTTATTTGTTTGTTTTTTTCTTTGTACGTTCATTCACCGGCTTATTCGTTTTTCTAGCAAATTAGATTTCATCAATATTCGTCATATCTTCTCTCACAGTATTTTATAGATCCTCATATTCAAGGTTCGTTGGGTTTTAGTTAGAATTCTGTTTTTTACTGAAGGACCCTAATTAGATCTTTTTCTCTATTATGATTTAGAAAAGTCTACTTATGTTTTAGAAAATCATTCAATTTTTGTTTCTATCATAACGTTTTTTAATCTTTTTTGTATCGCATGTATGTTACCTTTCGCATTTGGGACAACTGACACTATTGGAAATCTATTATGTCTTAGCATTTTCATCTTATACGATTCGAGTTTTTGTGCTAATCGATCAAATTCTGGTCCACAATATCTTATTCTTTTATAAAAGAGTCTTATATTAAACTACTAATTTAAATTCTACTGGTTGGAAATTTAAAACTAGCTGGAAATAGAAATCAAAAATTGGATTTTTTATCAAGGACTTTATGTGAATAATTATATCTTGTTGTTTTCATCTTCGGTTGCTCTTATATTTTTGTAATCATAAAGTGGCTTATCTGGATTTATATCAAGAAATAATTAAAATATGGATTCGAGAACGATTTTTCTTTAAATCGCAATTTTTGGGATCAACTTTTCTCTACTATTTTTGGTTATTTATTCCGGTATAACCCTTTTTTATTTTCGTAAGATAGTGCCATCATGACGATTCATGAGATCGGATATTTTTTGATATGATTGTTCTTTTGTTCCTAATCTAATTCATTTTTAACCAAAAAGAAAAAGATTGTTCTTTAAAGTCTTATAAAAGAAGTGTTCGGGGACCAAGGAGTCGCTCATCCAAACTTCCTTTTTTATGGTCTTTGGGGACGAATTGACTTGCAGGTTAGCGAATAACATTTTGGAATCTTTCAAATGACCCTTTAGTCATTACTGATTCTTTTAATCTTAATCTCGAAATCGGAATGAAAAAAATCGACATTTTTATTATTCTAAATGATGATACAAAAGACCCTATATTGGCAAAAAACTTCCAGCTCGCATTGATCGATTTTCTCCTTTTATGTTATCGAATATAATCTTTTTTCAATCATTAAAAATATTTATATTCGGATTCAAGAAAAAGGGGTTTTAGCTTCAAAAAGGGGATGACTTGCTGAAAGTCCAATACATTTCGCTTGGCCGACGACCTTATATTTCGCGAATCGATGTGGATACGATAAGCAATCTCGCTGTCGTTTTTGTTCTTTTTTGTGAGGTCGTTTTGGGATTCGTAAACACACCGTTGCTTCTGACGATTGTGTTGCGCCCTTTCTCGTTCACTCTGTGTCAATCTCATAATTTAGACATGGGACTTTTCTATTCTTATCCATGATTTCCTATGTTTTCCTGGTCGTATATGCTCAAAAAATTAATTTTATCGTCTCGATCATCTACTCTTTTTCGTAAGATAAGCCTTAATTAATTGAGTGATTCCGCAATTCTATATTTAAAATACTATTCGTGAAAGATTCGTCAAAGTTACTTCGTCAATCGTTATTGTGTAGAGATCCTGATTTTTATCAATGTTCATTATGTTCTGAGTTTATATGAAAAAAAAATTTTATTGCCCGTAGGCCTTAAAAGGTCTAATGTGGAATATCTTTTGATTTCTTGATATTCAAAAGTGAAACTGGGGTATGAAAATATGGAATTCTTTTACGATT
		</sequence>
		<sequence>
			<taxon idref="MH205735.1"/>
			TACCTTGTGAGGGCTCACGCGCAATCAGGAACATCTGTTGCAGCCTTATCAATATTCAATACAACCGCCCTTAAACTCATCGAAATCGCCAGTGGTTCTAGGGGGATATGTACATGTTCAGTTTTGGGGCTCGACATGAGGTTAGGGACCTGAAATACCAAAATCAGGATGTTGAAATGTTATTAATCTCCGGCGGACAACAAAATGCATGCAAACTACAGTATATTCAGGTCTTAGAACAAGATCCTGAATCTTACAAACTCACAGTCTCATTTCTTGTAATCGTAAGCGAGAGTAACGAATGTTGATGTTCGAGAAAGAAACTGAGAAAGAGCTCTTACCGTACGAGGTTGACAAATTCAGTGAATGACGAATTTAGACTACATTGGACCTCAAGAAAATAACGAGGAAAGGATTCGCATATGCAACCTCGAAGATTGGATAAATTTTTTTACCAAAATTTTTGTTGATCTTGCGAATATAATGTTTGTGTAATCCTAACTTCAGTCAATACCTGAATCTCATCTGACGACTCATGCACATCGTAACGCCATGCGTGTTCTAGGTTACATATCTAAATTTAGTTATTGATCGTTAATCGCCTTTTCAAAGTTTTTTGCAATTCCGAGCTATCTTTTAACCATGTGATTACCGGCGGAGATATAACTGTCTGAGAGAACGTCATTGTCTGAAATTTTACTGCCATTCAAGATCAGTACCTTCACGTAGGGGCGCTGGATGTGGCTGTTGAGGTCTCTAATATAAGTTGCCCCTTCTGAAGTTACATCTAACGACGCTGAATATCCGGGCGGGATCATAATATCGTATTCTTAGGTCCAAATCCATTTGCTTATGTATTCAATTAGTCATTCGATACCTTACCGAATGTCGCTCATTCACTTCTAACGGCCGGCTTTCAGTGTCATGCCCCCCGAGTCTCGATTTGATGTTTAAATCGAGACATACCAAGAAGAAGATCGTACTTTTATTAACAAGTTCAAAAAGGCAAGCACACAGCCTAAAAGTCCCGATTTCCTCGCTCGGTGCTGCATCCTCACGCTGGCCATGAGCAGCCACGCAACCGCGCATACATGTGTCAAAATTTGCTTCGTGGATGTTGGGTCATAAATGTGCCACTCACCCGAATTTTAAACCTTAGAGGTTTATGACAAAAGACTTATTGTGGATCCAAATATCATCCGAGTCTCTGTGTCACATATACATTTGCGATCCGTTGGAGCGTTAGCTCCATTTTGTCGTAGATCTTAACCCGAAGATGTTTCAAAATCTTTTTTGTTCAAGGATTTTTGGGGAACTGCTCGAATAACTTGGTTTAGGAGCTTGTATCCAAAAATGCCGTACAATGTATTGCGACATATTCATTGCGTTTGATGTAACTTTGATGACATGTAGTCGTCCATAAAACCCAGGATCCAGATTTGCATCGTCTTCACTCATTCATTGACATAGACTGCCGATTAGTGGGCCTTTTGCATCAACTTTCCAATAATGCCAGCTATATGTGAGTTCTCCATATTTGCATATTTGTGAGAATGCATTAATTAAGGTTAAACGTTTCTCAGGTCGGTTTAATCTCCTTTCTCATAATATATTAGACTGAAGTGTGAATGTAAAGATAAATTGAATTGGGGCCTCCAACAGATTCTATGGATAGGTTCCTTTATGAAATATAAGATGGATCTTTTCTTTAAAAGTCGAATTTTTGGTCGACTTCTCAAATAACCGACCGAAGTCTTCTTTCTATTAGAATTGGATTACAATCATCGAGAATCCGATAGCCTTCGACAATGATCTGTCCTAATCCCGATGGTTCCTTCCTAAGATTATTACACCTAGTCAGTTTCCTTCTGAAAGTCTGGAAAAGGTACAATTATCCTCGCATTCTCTGCGGAATTTTCATTTCCGGAATAATTCCCGAAAATTTAGTCACCGCCGCTCTGTTTAAGTATCGGTTCACCCATATCTTTCTTGACATATGAGAGATCGGAAATTGACTCTCGGAATAGTCTTTCCGTCTGATGATGAAGGATTCTCGCTTTGCAAAATCGATTTCTAAGATGCGGTAATAGTTCACGCCGTCAATATCGTAAAGTCGACTAAAATTTGTTACTGTTTTTTCCGAAGCTGAATGACTCCTCACGAAGGATGACTTATTGTCTGTCTTTGAAGAAAGGACACCTGACGCAGGCCCCGAAAATCAAATGCTGTTTGGTTCTTAATTAAGTTAGTCCGCCGATTCGCATACTGCGGTCGGTGGTGACAATCTCTTAACTATTTCCTTGAGGGCCGACTCACAGTCCCTGGTGGCTCTCCTACAAACGCAATCAGAGCATCACGGGCCATTAATTCTCGCAAACCATAAGTTGATAAATCTTCGGATATACTTCGGGCTACGAATCCCTATGTCCCATCGTCTAATGTCATAACTTTATAGCGTTATGAGTCCTCATTCATTAGTCTTAGACAGTCGCAAACCTGATATAGTATGTCTAATTCTGTAGTCCAAGATCTATGACTCATGGGCTCCTGAGCATACCATGTCAGTGCACGAGCAAAGGTTTTAATTATCTTTTGCGTAGCCCATGCTCTACTTTTCTCATTTTTTTTGTATTCTCGTTCAGGCGTTCCCTGTAAACTAATCCATAGATTCTGGTGGAGGCATTTGCCTCCTCTGGTGCCCGATCCTTTCAGTCTTCCGGGGCCTCTCCCAATCTTCATCGCAAGATATCATATATCGAATCAGTCAATCTCTTTCGGTTTTGTTTCATATGATTCTGAAATTGGCACCCAACTCTAGATTCCCTTCCGAAAAGATTTTCTGTCGCATGCAGGCCCGATCAGGCGCTGCAATAAATCTCGAGTGACTGTCCATCATGTCTCTGATCCCGTTAGGCAAGATTCCGCGCACATTATATCTTGCCCATTATATTTTCAACGACAGGCAACCAATGTCTGAAAGTCGCAATCCAATTATCCATAATGTCGTGCGCAAATTCCGGGAAAATAGAAGAAAAGATTCGCATTGTTAACCGGATGTGAATCCTCTTCCCCCCAGATTTTCCTTCCTGTGTTGGGAGAGGGCTTATATCTTTGCTAGATTTACTCATTTTAACAAAAATCTTTAATGAAGGTAAAAGGACTTCTATTCTTTTGTACCAATTCAATCTTGAAAACGAACCAGTTGCTTTCGATGGTTTTGATCATAACTTGAACCTCGTGCGCCAGAAGGACCAGCCAGAGCCGCAATTATCAACGCTGCATTCGATCCCTGCGATGCTGTCCCCGCTAGTTGCGGATAATGTAATCTGCGTATATTCTGGGTTTATGGCTCTGATTCTAAATTGGGCATTATCTTCGAACACCATCACTTCGGATAAATCGTTAGCGGGTGTTTCTAATATCCAAATTCTAGATCCTTCTGAATCGCCTTTCAACCAAAACGAGGATCTGGTTCTCTGGGCAAACTTATCAACTATTACAATCTGGAGAACGACTTTTTTATTAAAAGTTCAGGGATCCGAGTGAGGGGTGTAAGAACCCGTCTATTCCGTTGGTCTCGCCATTGAATTTGCTGTCCGCGTAAATAGTCGCTGCTGGCTGACTTCCGATCTACTGAAGTTTCGGCCTTCTATGGAAATTCTATCTAAGAGAAATCAATATTTATGCTCACCGGTCTGCCGCTAGGCAGTTGCTCATACTACGCTGATGAGTATGACCGATTGTGAGTAATATTGGCATCGCCAATTTTGAACTTTAATGTTTTCTGAATAGGCAAAGGTTATGAAAGGTGTTAATTATTTTCAAGAAATTGATAGGTGAGCTAGAATCATGAAGCTGGCCATGAAAACGGGTAGGAGACCATACAAGAATGAAAAAACCTAGTGAGGAAGGAAATCAGTAAGAAGTGACATTGTGGGTAGGAATCAAATTATCCGAGAACTTTTGTAGGAAAAAAGGACTGAAGTCTTTCAATACGAATTAGTATTAAAGGTTCAAAGGAGACCCATAGACCTAATTAGAACAATAAGTGAAAACAATAAGGTGATGAAGTTTTCGTCCAATTGATGAAGTAATTTAGGGATGAAATAGAAGAGAAAGAGGAAACAAGTCAGATAACCAGCCGAGGAGGATTACATCAAGACTGAGTACCCAATAAGCATTTGGTTTAAATAGAGTCGAAGATGACTTCATGACCGAACTGGCCCATGAGAGAATGTTCCTGACCATGATTAATTGAGAGATCTAAAGACGATGACGCTAAGGATCCGTGCATGGATATGATTCATTTCGCTTTAGATACAGTAAGCGCGATATTTTTGACCATGTCCCGAACTTTAAGGGTCTAAGATTTTCACTCAGCTTTTCCCTAACAAATAACAGTGAGATACACCTAAAATTCCTCATTTGTCCTTGTGGCTGTTTCATAATGCGTCGACATTGGTTTTTTGTGGATTCAGTACTTTCCTCCCCAATATTTTTCCCAGGATAAAACGCGATTTCTCATTCTATAAGAATCATCATAGAGACATTGTGATTCCTTCTTACAAAGCTGATCTGTAATTATGATTGAGACTTTCTCTGAGAATATAAGATACCGAACCACTGAAACTGGATGGATTCAAGAACATCATTATAAATCAAAGCGATGATCAACATTTAATTTCACAAATATTGTTGTATCTAGTAAATTAGGAACCCAAGCTTTCATCTTTTTACGATTTGATCAATATTCGGCTGTCTTCCTTTTCTGATAAGAGAATGCCGTAATTCATTCCTATATTAATATGCAGGCCCATTCAAGCTACCATTTGCACCAACTGTATGGCCGTCCGGCAAATAAGGAGTACTTCCATCTTCCCGACCGCACCAAAGAGTCATTTTACTCGGATGTAAATATGAAGAAAGGGGTAGAATAAATGTGAGCTCGAAGCGAATGTCTCAGATAAGGAGAATAGCGTTTACATACTCGTCTTTATAGTTAAAAATCGCTATTGATATGAGTTTCTTTGGATGTTTATCGGATTTTCCGAGCTTATTTTCTTTTTAATGCAAGGAAGAGTCGGTACGTATTTGATGACAATGACCGAAAGGCAACGAAGGGCAAAAGATCATAGATGGATTACCCAGCGTTGATTATAATTTGCCTTTGTAAACAACATCAGGGAATAAAATAATGAAATTTTTCAGCGATAAAGTTAACACGGCTAGATAAAAAATATATTATATTCTTGAATCTTTTAAGTTTGATAACTTTTATTTATAACCTTTCCCGATACGCTTATCGGTATCAAACGCCTTCCGTAGCGAAAAAGCCTATTTTGTGGTATGTCTGTGCTCGGCATTTCCCGTTATCTGTATCACGCACACTCACATCCTGGCTGTGACCGGGATTATAAAATAAGTCTTACTCTCTCATCTAGTAACATAGCCATAGTGTTGAATCTGAATTTTGGAGACGACGGAACCTCTTGATTCCAAATTTGGATCATTTTCTTCGGCTGCTGTTGGTTGGGCGCAGCGGCCATTGGGAATTTGATTGACGGCACTTAATCGAATTGAGCCAGTGATTGGGCCAAACTAATGCACAAGTGCGTTCATAAGTTAGATGTTGAGACTTCGGTTACTACGGGGTTAAAACCCGGATTACGCTCTTGGGTACGGTATCTTCCCGGACAATGGTATGGCGTGGCATCACCTACCGTTTAAACAGGATTCGGCCTTTAGCGCGCCTTGTTGGATGGTAATAATGTGTCATTCAGATTCAAATTGTTATGTCAATGTGTTTTTCAATGAATTTCTCTCGCTGAAAAGGATAAAACATAATTGATGATCTTGTTGCCTCGACGGATAAACGCTCTGGATTTTGGGTTTATCAATTATGGTCGTAGTTGCATTGTGGTTTTCACATTCACGAGGGGAAATATTCTGTCGATGTTACCAATGAGCCCCGATCCATTCATGAGGTCGTTGAACATACTTTCCGACATATAACTAAATATCCCTCTCGATGCCTAACGTCGATGCTTCCGCGCGTTGGCGCAAGGGTCCCTCTGTCCTTAACCCAGTCCGCGAGACAGAATACCGCCCGATACCCTTGGATCTCGGCCTTTCGAACCATCGCCTTCTCTACAATTACAAAATTCCCCCATCGTCAGCGGCTCCGTCGTATATCCCGGAGTGAAGAACATGCGCTATCGTTAATTAAACGTTTTAGGGTCCTTCTTTATTCGCTTCGATAAGACTCGGGCAAGAACATTTGCGCTTTCTCTACGAGATATCCTTTCTACCGAATATAATGGTATGAATGCTTCTGCACCTTCGCACCCCCATTCTAACTTCTATGCCGCGCCGCTCATTGTTGAGTATCAGCGGTCAGGCTGAGGCTACTCCAACAATCATTCCCTCTAGATGTGCCTAGGTTGTATCTGTACATCAGCATCCTCATCCGAGAATCTATTTTTTGACTATTTTATCATCCGATTTTGTCTCTGAACCTCGATATCTGGGTGGCAACAATTCCAAACCCCATCTTAATTCTGCAGTATTCGTTATTTTTTTTATCACCGGTTTTTGCTATTGACTTTTATATGTCTTACGATATTGCAGTGGCTTTATGGTAATCGCCCGGGTTAATTTTACGTGTCCTCTTACTCACTTCTATATAACTGCTCTTAACCATTTACAATTAAAGGGTACAGCCGTAGGATAGTCAGACATAGGTTCTCTAGACGCCCTATTGTCATACCTCGGCTTTTGTGAATTACGCGGACTTTTCTTTTGCTGCCCGAATTAGGTGGACAATCCCAATTTGCCTTATTATCCTCCCACAAAACTGTATCCACCCTTGTATCCTCATACCGCTTCAAAATAGTAATGGCAACCCTATCCTTGTAAGAATTCTAAAGCTCATTACTTTTTGGACCTTTACAAGATTCGAATTAATTTGAAGACATCACGATTTTGATTTGTGATATACGGGTAAAATTGAAAATTCAATCATCCTGTGTTAAGGATCCATGCCCACAAAAGTAAATCCAAATAGATGGAAAGATGTGTTCGATCTGGGTAAAAAGTTTTTATCCAATGGTATGTATTAGGCGCTATTTCTACTTATTCATGGTAGCTTTTTTGAAAAAGAATCTTCTTTTTTTTAAAGATTTTGTTTCCCTTATTTGAATGACTTAATAGCGTAAAAGCATATGCAAATGGATCCAGGATGATAGCAACTATTTATTCTTTGACAGAAATCCGCGCATAGGCGAATGGGTGGCCTCATGCTCGGAACAACTGAGGGACTGGCGATTGCATGCCCGAAAAAAAAGGCCAAAGTATGTTTTTAATAATTTTAAATTCAAAATCCGAATCAACTCCAACCCAGGGGTCATAATAGTAATCAAGAAATCTTTTATTTTTATTGTGATGGAGTTGCGAAAATATACATGCGTCCAAAACGACGATCGAAAAATTGAAATGAGGTATGGTGCCTTTCTTGCAATCCTTCACGGAATCAAAGTAAAAAACAATTCTTTCGTGTTCATGTATTCATCGTTATATTTTTATAAGAAGGCGGCTTAGATCTCGAAAGGATAAACACTTGTTGATACGTGATTATCAGCATTCCTTAGGATTTAGATCTTATTTCTTCTGAGTTTCATATTGATGTCCTATTAAAAAAATAACATTAGGCATACCTATTTACCAGGTTGCACTCGGTTTTACGAACCACATCGTATTTGTCCGCCTCATCCATGTTATGTGCCTATGTATACTTCGAAGTATAGGCTTGAAAAAAAAAGATCTTTCTTGAGAATCATAATAAGAAGAAAAGTTTTGAAATTCTTATTCTCAGAATATAAGTCCATTATCACATTGACATGAGTACGATATGGAATCGCATGTGCTCATGGTTCTATATTGATTGAGTAGGTCTTACCTACTCAATGTACTTAAATAATGAATATTCTCACTTTCACGAAGGAAAATAATCGGTAAACCATCCATACGAGTGTAAATTTGGACGGATGCATCCCCATTATCTTTTTAATTCGTGCCGGGAACGAGCGCTAATATTGATGTCCACATATAACAGGGCAAAGGATGGCCGGGAAAATCATTTATCGACAACCTATAGATTCATTTATCTCGTAATGATAAGGTCTCAATGAATGTATAAAGCTAGTATAGAGAGTCATGCCAATAAATGTTACCCTATATTTTTCCCTTGGGAGAAAAATTATTGTGTAAACAGTAACCATATTTTAAAATTGATGTTATCGGTGATTCTTTCGTAATGCGAATATGCGGCCATGCGCTCGTACAAATGAAAAGTTCCTTAATGCGATATTATGCGGCACGCATGCCCATAAGCGCAAAGATATTCTGTCATATAAATCCGTCAACAAAAGTACCCTCCCACGTAGCCAAGAAAGCGATAATGGTTGTGAAACACCCACCCCCAAATAGCTAACCAAAAACAAAGAATCTGATGGCCGGAATCATATGATTAAGGAAGAGTGAAGAGTGCAGTTAAAGTGTCATCTAGCTGGAAGTCACTCACGGCTTTTATTCAAAGTCGAACAAATTCCGAGGCATGAAAAAGATGGGCATCTGCACGCATCAAAAAACCCATTTAGTCGCAAACAGCGTATCAAGGATACGATACTGGCTGAGACCCAAGGCCGCTATCGGCCATCGTGTGAGCCGCGAATTATCCAAACAGGTAAATGGACAGACCAATATCCTAATTCTTAAGATCACCTTAAAGATTATTCTGATTCGGGCGATTTCACTCAGGAACCCTTGTCCCAGAGAAATCCAATCCCTTGGGCTCACTGCATCGGTACTTCCTTCAATACGATTCAACCATTATACTCTCCTCCATATCCACCCTCACCGTCAAAAATGGTTCGGTATAGTTTGTATCGTACCCGTAAAATATCCAAATCAATAATAATCCTTCGCATAAGGCCAGCAAAAGTGGAAATGGTCCATCATACTCTCCTTCAGGTACATAGCGAGACCCTGATGAGGAGTCTTCTGTGCGGATTTATTACGATTTGATCCGATCCAACTTTATAATTTTTACGACCTTTTTTTGAAATAGAAGAGCGTGCGTTCCAGACTGGAATATGAATAAGATTTTACATTATTCTTTAACGGGTAATTGATCTGTATCTAACGCTCCTTTTTCCTTCAGTTTTCTTTTTAAAAACTGTCAATTGTACTTTTCCTTCACCTTCAAAACGTTTCTTGATTTTTCTTTCTGATTACAAATAGATCTAATCCTCGTGCTGGGAAAATTTTCAGACAGAATCTATGTTTTTCCTTTCCGTATTTTGTGATGCATGATCTAAAGTTTTTTTTTTCACTACCTACTTTTCAGTACTTGTTATCGTGTTCTTTTGACAAGAATCCATGTTTTAATATAATTCCTCTTTTACGAAGCGACGGTCATACAAATCCCTTTATAATCGTAGTGAATCTTTGAAATATATTCAGTTATTCTCCTTGATGCGAATGCATTCCTGGTTTTATCTAGAGAGCATAACTTATTTTTAGATCTTGTTAAGATCTCCACTAATGAATGAATACTTTAGAAAATCAGTCGCTCAGTTTTTTTATTTTTTTTCTCGTTTTATTCGACCTTTATCTCCCACTCTTTCTGTTGAAGGCGATCAGTCGCTGTCGCAATTTTTCCCTGTTCGTTATCAAGTTTTTGAAAATAAATTCCTTTTTTTCCGTATTTTTACTTAATTAAATAGAATTATGGATACCAGATTATTTTAGTTTTAAGATACAATCGGAAAACAAGTCAGTTGAATGGCGCTAGATTCTCTTATCCATCATCACAGGGTTTTTGTTAAGGTTATTTTGTCTGTGATGTAATAAAAGCCTTTTTCATTTTCATATTGTATTTTATTTGTTTGTTTTTTTCTTTGTACGTTCATTCACCGGCTTATTCGTTTTTCTAGCAAATTAGATTTCATCAATATTCGTCATATCTTCTCTCACAGTATTTTATAGATCCTCATATTCAAGGTTCGTTGGGTTTTAGTTAGAATTCTGTTTTTTACTGAAGGACCCTAATTAGATCTTTTTCTCTATTATGATTTAGAAAAGTCTACTTATGTTTTAGAAAATCATTCAATTTTTGTTTCTATCATAACGTTTTTTAATCTTTTTTGTATCGCATGTATGTTACCTTTCGCATTTGGGACAACTGACACTATTGGAAATCTATTATGTCTTAGCATTTTCATCTTATACGATTCGAGTTTTTGTGCTAATCGATCAAATTCTGGTCCACAATATCTTATTCTTTTATAAAAGAGTCTTATATTAAACTACTAATTTAAATTCTACTGGTTGGAAATTTAAAACTAGCTGGAAATAGAAATCAAAAATTGGATTTTTTATCAAGGACTTTATGTGAATAATTATATCTTGTTGTTTTCATCTTCCGTTGCTCTTATATTTTTGTAATCATAAAGTGGCTTATCTGGATTTATATCAAGAAATAATTAAAATATGGATTCGAGAACGATTTTTCTTTAAATCGCAATTTTTGGGATCAACTTTTCTCTACTATTTTTGGTTATTTATTCCGGTATAACCCTTTTTTATTTTCGTAAGATAGTGCCATCATGACGATTCATGAGATCGGATATTTTTTGATATGATTGTTCTTTTGTTCCTAATCTAATTCATTTTTAACCAAAAAGAAAAAGATTGTTCTTTAAAGTCTTATAAAAGAAGTGTTCGGGGACCAAGGAGTCGCTCATCCAAACTTCCTTTTTTATGGTCTTTGGGGACGAATTGACTTGCAGGTTAGCGAATAACATTTTGGAATCTTTCAAATGACCCTTTAGTCATTACTGATTCTTTTAATCTTAATCTCGAAATCGGAATGAAAAAAATCGACATTTTTATTATTCTAAATGATGATACAAAAGACCCTATATTGGCAAAAAACTTCCAGCTCGCATTGATCGATTTTCTCCTTTTATGTTATCGAATATAATCTTTTTTCAATCATTAAAAATATTTATATTCGGATTCAAGAAAAAGGGGTTTTAGCTTCAAAAAGGGGATGACTTGCTGAAAGTCCAATACATTTCGCTTGGCCGACGACCTTATATTTCGCGAATCGATGTGGATACGATAAGCAATCTCGCTGTCGTTTTTGTTCTTTTTTGTGAGGTCGTTTTGGGATTCGTAAACACACCGTTGCTTCTGACGATTGTGTTGCGCCCTTTCTCGTTCACTCTGTGTCAATCTCATAATTTAGACATGGGACTTTTCTATTCTTATCCATGATTTCCTATGTTTTCCTGGTCGTATATGCTCAAAAAATTAATTTTATCGTCTCGATCATCTACTCTTTTTCGTAAGATAAGCCTTAATTAATTGAGTGATTCCGCAATTCTATATTTAAAATACTATTCGTGAAAGATTCGTCAAAGTTACTTCGTCAATCGTTATTGTGTAGAGATCCTGATTTTTATCAATGTTCATTATGTTCTGAGTTTATATGAAAAAAAAATTTTATTGCCCGTAGGCCTTAAAAGGTCTAATGTGGAATATCTTTTGATTTCTTGATATTCAAAAGTGAAACTGGGGTATGAAAATATGGAATTCTTTTACGATT
		</sequence>
		<sequence>
			<taxon idref="NC_039996.1"/>
[truncated: 1,229,327 more chars]
