# Supplementary material for: A 2-million-year-old ecosystem in Greenland uncovered by environmental DNA
Source: Nature. 2022 Dec 7;612(7939):283–91. doi: 10.1038/s41586-022-05453-y (PMC9729109; doi:10.1038/s41586-022-05453-y)
Supplement: Supplementary file 6 — The individual X-ray diffraction profiles obtained. [file 41586_2022_5453_MOESM6_ESM.zip]

Archive with 44 entries (43 files):
- SourceDataS4/
- __MACOSX/._SourceDataS4
- SourceDataS4/12-1-31 2 um.tif
- __MACOSX/SourceDataS4/._12-1-31 2 um.tif
- SourceDataS4/12-1-46 2 um.tif
- __MACOSX/SourceDataS4/._12-1-46 2 um.tif
- SourceDataS4/12-1-47 2 um.tif
- __MACOSX/SourceDataS4/._12-1-47 2 um.tif
- SourceDataS4/12-1-51 2 um.tif
- __MACOSX/SourceDataS4/._12-1-51 2 um.tif
- SourceDataS4/12-1-50 2 um.tif
- __MACOSX/SourceDataS4/._12-1-50 2 um.tif
- SourceDataS4/12-1-36 2 um.tif
- __MACOSX/SourceDataS4/._12-1-36 2 um.tif
- SourceDataS4/12-1-37 2 um.tif
- __MACOSX/SourceDataS4/._12-1-37 2 um.tif
- SourceDataS4/12-1-41 2 um.tif
- __MACOSX/SourceDataS4/._12-1-41 2 um.tif
- SourceDataS4/12-1-52 2 um.tif
- __MACOSX/SourceDataS4/._12-1-52 2 um.tif
- SourceDataS4/12-1-38 2 um.tif
- __MACOSX/SourceDataS4/._12-1-38 2 um.tif
- SourceDataS4/12-1-39 2 um.tif
- __MACOSX/SourceDataS4/._12-1-39 2 um.tif
- SourceDataS4/12-1-32 2 um.tif
- __MACOSX/SourceDataS4/._12-1-32 2 um.tif
- SourceDataS4/12-1-33 2 um.tif
- __MACOSX/SourceDataS4/._12-1-33 2 um.tif
- SourceDataS4/12-1-45 2 um.tif
- __MACOSX/SourceDataS4/._12-1-45 2 um.tif
- SourceDataS4/12-1-44 2 um.tif
- __MACOSX/SourceDataS4/._12-1-44 2 um.tif
- SourceDataS4/12-1-48 2 um.tif
- __MACOSX/SourceDataS4/._12-1-48 2 um.tif
- SourceDataS4/12-1-49 2 um.tif
- __MACOSX/SourceDataS4/._12-1-49 2 um.tif
- SourceDataS4/12-1-35 2 um.tif
- __MACOSX/SourceDataS4/._12-1-35 2 um.tif
- SourceDataS4/12-1-34 2 um.tif
- __MACOSX/SourceDataS4/._12-1-34 2 um.tif
- SourceDataS4/12-1-42 2 um.tif
- __MACOSX/SourceDataS4/._12-1-42 2 um.tif
- SourceDataS4/12-1-43 2 um.tif
- __MACOSX/SourceDataS4/._12-1-43 2 um.tif
