# Supplementary material for: A 2-million-year-old ecosystem in Greenland uncovered by environmental DNA
Source: Nature. 2022 Dec 7;612(7939):283–91. doi: 10.1038/s41586-022-05453-y (PMC9729109; doi:10.1038/s41586-022-05453-y)
Supplement: Supplementary file 7 — Supplementary Data 5 are the calculated intensity and their differences as .tiff files. [file 41586_2022_5453_MOESM7_ESM.zip]

Archive with 56 entries (55 files):
- SourceDataS5/
- __MACOSX/._SourceDataS5
- SourceDataS5/200B.tif
- __MACOSX/SourceDataS5/._200B.tif
- SourceDataS5/200A.tif
- __MACOSX/SourceDataS5/._200A.tif
- SourceDataS5/12-1-38.tif
- __MACOSX/SourceDataS5/._12-1-38.tif
- SourceDataS5/12-1-39.tif
- __MACOSX/SourceDataS5/._12-1-39.tif
- SourceDataS5/12-1-49.tif
- __MACOSX/SourceDataS5/._12-1-49.tif
- SourceDataS5/12-1-48.tif
- __MACOSX/SourceDataS5/._12-1-48.tif
- SourceDataS5/12-1-43.tif
- __MACOSX/SourceDataS5/._12-1-43.tif
- SourceDataS5/199B.tif
- __MACOSX/SourceDataS5/._199B.tif
- SourceDataS5/12-1-42.tif
- __MACOSX/SourceDataS5/._12-1-42.tif
- SourceDataS5/199A.tif
- __MACOSX/SourceDataS5/._199A.tif
- SourceDataS5/12-1-41.tif
- __MACOSX/SourceDataS5/._12-1-41.tif
- SourceDataS5/12-1-51.tif
- __MACOSX/SourceDataS5/._12-1-51.tif
- SourceDataS5/12-1-45.tif
- __MACOSX/SourceDataS5/._12-1-45.tif
- SourceDataS5/12-1-44.tif
- __MACOSX/SourceDataS5/._12-1-44.tif
- SourceDataS5/12-1-50.tif
- __MACOSX/SourceDataS5/._12-1-50.tif
- SourceDataS5/12-1-46.tif
- __MACOSX/SourceDataS5/._12-1-46.tif
- SourceDataS5/12-1-52.tif
- __MACOSX/SourceDataS5/._12-1-52.tif
- SourceDataS5/12-1-47.tif
- __MACOSX/SourceDataS5/._12-1-47.tif
- SourceDataS5/12-1-34.tif
- __MACOSX/SourceDataS5/._12-1-34.tif
- SourceDataS5/12-1-35.tif
- __MACOSX/SourceDataS5/._12-1-35.tif
- SourceDataS5/12-1-37.tif
- __MACOSX/SourceDataS5/._12-1-37.tif
- SourceDataS5/12-1-36.tif
- __MACOSX/SourceDataS5/._12-1-36.tif
- SourceDataS5/203A.tif
- __MACOSX/SourceDataS5/._203A.tif
- SourceDataS5/12-1-32.tif
- __MACOSX/SourceDataS5/._12-1-32.tif
- SourceDataS5/12-1-33.tif
- __MACOSX/SourceDataS5/._12-1-33.tif
- SourceDataS5/203B.tif
- __MACOSX/SourceDataS5/._203B.tif
- SourceDataS5/12-1-31.tif
- __MACOSX/SourceDataS5/._12-1-31.tif
